# Supplementary material for: Dual transcriptomic profiling of Staphylococcus aureus endocarditis in a porcine model reveals strong parallels with human infection
Source: mBio. 2025 Oct 31;16(12):e02316-25. doi: 10.1128/mbio.02316-25 (PMC12691691; doi:10.1128/mbio.02316-25)
Supplement: Data set S1 — Differentially expressed genes in valve cells during in vivo endocarditis in pigs. [file mbio.02316-25-s0001.xlsx]

## Sheet: Up genes adj.P.val < 0,05
S. scrofa genes(ENSSSCG)	S. scrofa genes Symbol	Description	H. sapiens genes (ENSG)	H. sapiens genes Symbol	LogFC Infected vs Control	p value adjust Infected vs Control	LogFC Infected vs Catheterized	p value adjust Infected vs Catheterized
ENSSSCG00000026043			ENSG00000286022	AL121899.2	12.5385	2.53467e-06	8.67909	2.38036e-07
ENSSSCG00000008953		C-X-C motif chemokine ligand 8	ENSG00000169429	CXCL8	10.3524	3.45795e-07	9.84511	4.82345e-07
ENSSSCG00000020970		interleukin 6	ENSG00000136244	IL6	9.73818	1.44767e-05	8.81165	4.13157e-05
ENSSSCG00000036865	SDS	serine dehydratase	ENSG00000135094	SDS	9.03305	4.14846e-05	7.25969	2.52144e-05
ENSSSCG00000032857		S100 calcium binding protein A12	ENSG00000163221	S100A12	8.96399	0.000113154	7.27214	0.000237542
ENSSSCG00000016254		C-C motif chemokine ligand 20	ENSG00000115009	CCL20	8.82591	9.09882e-06	6.91132	1.02342e-05
ENSSSCG00000040961	LIF	LIF interleukin 6 family cytokine	ENSG00000128342	LIF	8.78386	2.39627e-07	6.62376	4.8054e-08
ENSSSCG00000014985		matrix metallopeptidase 3	ENSG00000149968	MMP3	8.78066	2.58769e-05	8.60197	4.17889e-05
ENSSSCG00000016184			ENSG00000180871	CXCR2	8.76656	4.30335e-05	6.51881	9.70778e-05
ENSSSCG00000004195	ARG1	arginase 1	ENSG00000118520	ARG1	8.73965	0.000425581	9.06418	0.00080714
ENSSSCG00000007523		tubulin beta 1 class VI	ENSG00000101162	TUBB1	8.69824	6.13563e-05	6.44023	2.87674e-05
ENSSSCG00000006590		S100 calcium binding protein A8	ENSG00000143546	S100A8	8.60087	3.34909e-05	7.89386	8.71162e-05
ENSSSCG00000006588		S100 calcium binding protein A9	ENSG00000163220	S100A9	8.58702	4.75537e-06	6.75796	4.99229e-06
ENSSSCG00000006378	SLAMF7	SLAM family member 7	ENSG00000026751	SLAMF7	8.53792	0.00116055	9.04667	0.00175847
ENSSSCG00000033183		mast cell expressed membrane protein 1	ENSG00000183019	MCEMP1	8.4897	0.000302601	8.31101	0.000488972
ENSSSCG00000033251		triggering receptor expressed on myeloid cells 1	ENSG00000124731	TREM1	8.42115	0.000194878	7.71414	0.000527665
ENSSSCG00000028331	IL1R2	interleukin 1 receptor type 2	ENSG00000115590	IL1R2	8.38392	1.31975e-05	7.4574	4.17889e-05
ENSSSCG00000039214		interleukin 1 beta	ENSG00000125538	IL1B	8.36069	3.81215e-06	7.5491	6.61391e-06
ENSSSCG00000008090	IL1A	interleukin 1 alpha	ENSG00000115008	IL1A	8.31795	6.04512e-05	7.21192	4.93445e-05
ENSSSCG00000037735			ENSG00000255398	HCAR3	8.26245	1.06323e-05	9.58615	1.06244e-05
ENSSSCG00000025795	CSF3R	colony stimulating factor 3 receptor	ENSG00000119535	CSF3R	8.22929	2.19781e-05	6.28225	1.71291e-05
ENSSSCG00000002294	ARG2	arginase 2	ENSG00000081181	ARG2	8.06914	1.11592e-05	7.89045	1.69513e-05
ENSSSCG00000037579		pro-platelet basic protein	ENSG00000163736	PPBP	8.06323	1.29743e-05	7.07016	1.09578e-05
ENSSSCG00000013575		resistin	ENSG00000104918	RETN	7.93742	0.00043872	6.69419	0.00161242
ENSSSCG00000035971	DUSP2	dual specificity phosphatase 2	ENSG00000158050	DUSP2	7.77597	2.39627e-07	7.19463	2.8754e-07
ENSSSCG00000000653		CD69 molecule	ENSG00000110848	CD69	7.64449	0.000242101	6.93748	0.000678348
ENSSSCG00000008957		alveolar macrophage-derived chemotactic factor-II	ENSG00000124875	CXCL6	7.62716	1.31236e-05	7.20526	1.88796e-05
ENSSSCG00000040725	IL11	interleukin 11	ENSG00000095752	IL11	7.59542	7.30035e-05	5.73452	5.29532e-05
ENSSSCG00000000647		oxidized low density lipoprotein receptor 1	ENSG00000173391	OLR1	7.2535	0.00025031	5.53441	0.000111737
ENSSSCG00000013842	CYP4F3	cytochrome P450 family 4 subfamily F member 3	ENSG00000186529	CYP4F3	7.2249	0.000478236	6.51789	0.00135399
ENSSSCG00000031242			ENSG00000166527	CLEC4D	7.22265	0.000974449	7.04396	0.00149588
ENSSSCG00000017700		chemokine (C-C motif) ligand 3-like 1	ENSG00000277632	CCL3	7.07906	0.000490751	4.73395	0.000606994
ENSSSCG00000008348	PLEK	pleckstrin	ENSG00000115956	PLEK	7.0775	3.35287e-07	5.92509	2.8754e-07
ENSSSCG00000024867	ISG20	interferon stimulated exonuclease gene 20	ENSG00000172183	ISG20	6.95935	4.32819e-05	6.24323	0.000105561
ENSSSCG00000029414		ficolin (collagen/fibrinogen domain containing) 1	ENSG00000085265	FCN1	6.86992	0.000550925	5.57053	0.000903818
ENSSSCG00000009469	ACOD1	aconitate decarboxylase 1	ENSG00000102794	ACOD1	6.85163	0.000919084	7.6137	0.000723255
ENSSSCG00000026365		glycoprotein VI platelet	ENSG00000088053	GP6	6.79702	3.97556e-05	6.61711	5.9892e-05
ENSSSCG00000008261		hexokinase 2	ENSG00000159399	HK2	6.79283	4.73392e-06	4.58297	7.24176e-06
ENSSSCG00000024568			ENSG00000007306	CEACAM7	6.76665	3.00111e-05	6.58796	4.7259e-05
ENSSSCG00000007007		indoleamine 2,3-dioxygenase 1	ENSG00000131203	IDO1	6.76462	0.00158166	7.11303	0.00135877
ENSSSCG00000015579		prostaglandin-endoperoxide synthase 2	ENSG00000073756	PTGS2	6.75649	3.35287e-07	6.50899	4.82345e-07
ENSSSCG00000038562	RND1	Rho family GTPase 1	ENSG00000172602	RND1	6.73478	1.70361e-06	5.51664	1.59122e-06
ENSSSCG00000001993	TGM1	transglutaminase 1	ENSG00000092295	TGM1	6.72346	7.30035e-05	6.53333	0.000135719
ENSSSCG00000006286		selectin E	ENSG00000007908	SELE	6.71485	0.0043376	4.58016	0.0198035
ENSSSCG00000034102		diacylglycerol O-acyltransferase 2	ENSG00000062282	DGAT2	6.68335	9.09882e-06	6.50466	1.4255e-05
ENSSSCG00000015299		STEAP4 metalloreductase	ENSG00000127954	STEAP4	6.65654	1.28911e-06	4.65149	1.23826e-06
ENSSSCG00000030681	MYBPH	myosin binding protein H	ENSG00000133055	MYBPH	6.60965	1.66918e-05	5.55676	7.35391e-05
ENSSSCG00000040010		BCL2 related protein A1	ENSG00000140379	BCL2A1	6.51608	0.000491674	5.21858	0.00122687
ENSSSCG00000039053	VGF	VGF nerve growth factor inducible	ENSG00000128564	VGF	6.48251	1.42337e-05	5.7755	4.5976e-05
ENSSSCG00000017307	MYL4	myosin light chain 4	ENSG00000198336	MYL4	6.42476	7.65669e-05	5.23056	0.000196395
ENSSSCG00000006287	SELL	selectin L	ENSG00000188404	SELL	6.40797	4.55116e-06	6.28165	7.42718e-06
ENSSSCG00000029484	EMB	embigin	ENSG00000170571	EMB	6.26012	0.000177606	4.03854	0.00132981
ENSSSCG00000009997	OSM	oncostatin M	ENSG00000099985	OSM	6.259	0.000109914	7.37003	0.000588722
ENSSSCG00000004890	SERPINB2	serpin family B member 2	ENSG00000197632	SERPINB2	6.25623	3.84705e-06	3.50103	5.93016e-06
ENSSSCG00000015476		chitinase 3 like 1	ENSG00000133048	CHI3L1	6.20978	2.98899e-05	4.46074	0.000194321
ENSSSCG00000015930	DHRS9	dehydrogenase/reductase 9	ENSG00000073737	DHRS9	6.19426	6.05335e-05	4.20465	0.000158388
ENSSSCG00000015477	CHIT1	chitinase 1	ENSG00000133063	CHIT1	6.18054	0.000108046	6.00185	0.00017088
ENSSSCG00000004158	IL22RA2	interleukin 22 receptor subunit alpha 2	ENSG00000164485	IL22RA2	6.13207	0.000226201	5.20554	0.000972568
ENSSSCG00000010054	ADORA2A	adenosine A2a receptor	ENSG00000128271	ADORA2A	6.13038	0.0016001	5.67949	0.0032049
ENSSSCG00000014310		C-X-C motif chemokine ligand 14	ENSG00000145824	CXCL14	6.1241	0.000201251	4.58394	0.00110641
ENSSSCG00000003483	PADI4	peptidyl arginine deiminase 4	ENSG00000159339	PADI4	6.12032	4.95824e-05	6.4706	4.17889e-05
ENSSSCG00000023165	SEMA7A	semaphorin 7A (John Milton Hagen blood group)	ENSG00000138623	SEMA7A	6.11516	0.000192278	5.55151	0.000392504
ENSSSCG00000010445	ANKRD22	ankyrin repeat domain 22	ENSG00000152766	ANKRD22	6.10541	0.00023464	4.66926	0.00151995
ENSSSCG00000032015	SH3BGRL2	SH3 domain binding glutamate rich protein like 2	ENSG00000198478	SH3BGRL2	6.10451	0.000496866	6.25666	0.000822256
ENSSSCG00000003259	OSCAR	osteoclast associated Ig-like receptor	ENSG00000170909	OSCAR	6.03985	2.98899e-05	4.6895	5.39989e-05
ENSSSCG00000037541			ENSG00000186074	CD300LF	6.03677	0.000300874	6.17833	0.00042627
ENSSSCG00000016183			ENSG00000180871	CXCR2	6.0282	0.000116239	6.37661	9.4737e-05
ENSSSCG00000008326	TGFA	transforming growth factor alpha	ENSG00000163235	TGFA	6.02327	0.000187925	5.31626	0.000646705
ENSSSCG00000010772	ADAM8	ADAM metallopeptidase domain 8	ENSG00000151651	ADAM8	5.99925	0.000500871	5.84738	0.000861941
ENSSSCG00000029675	MMP8	matrix metallopeptidase 8	ENSG00000118113	MMP8	5.97814	0.000289783	5.79945	0.00050516
ENSSSCG00000001616	TREML2	triggering receptor expressed on myeloid cells like 2	ENSG00000112195	TREML2	5.96252	0.000208954	5.25551	0.000726931
ENSSSCG00000038062		SAM domain, SH3 domain and nuclear localization signals 1	ENSG00000155307	SAMSN1	5.93164	3.32031e-06	5.96195	7.12963e-06
ENSSSCG00000039419	SLCO4A1	solute carrier organic anion transporter family member 4A1	ENSG00000101187	SLCO4A1	5.87638	0.000200807	4.77051	0.000151383
ENSSSCG00000015617	G0S2	G0/G1 switch 2	ENSG00000123689	G0S2	5.84878	7.9352e-05	5.76157	0.000135765
ENSSSCG00000004509	LIPG	lipase G, endothelial type	ENSG00000101670	LIPG	5.84452	5.67132e-05	4.23859	7.81391e-05
ENSSSCG00000019896		microRNA mir-212	ENSG00000267195	MIR212	5.81766	0.000344743	5.63897	0.000592571
ENSSSCG00000034639	MGAM	maltase-glucoamylase	ENSG00000257335	MGAM	5.80192	0.000155299	4.23171	0.000396969
ENSSSCG00000000289	NFE2	nuclear factor, erythroid 2	ENSG00000123405	NFE2	5.75888	1.36655e-05	6.1073	1.06244e-05
ENSSSCG00000039222			ENSG00000176788	BASP1	5.71787	8.63289e-05	5.32003	0.000118262
ENSSSCG00000002814	ADGRG3	adhesion G protein-coupled receptor G3	ENSG00000182885	ADGRG3	5.68649	0.000274155	7.01019	0.000187672
ENSSSCG00000040317		superoxide dismutase 2	ENSG00000112096	SOD2	5.6734	2.21826e-07	4.33232	8.31845e-07
ENSSSCG00000024018	SLC16A3	solute carrier family 16 member 3	ENSG00000141526	SLC16A3	5.6348	1.44767e-05	4.97983	2.58581e-05
ENSSSCG00000015135	SORL1	sortilin related receptor 1	ENSG00000137642	SORL1	5.62806	1.56843e-05	4.89069	2.34153e-05
ENSSSCG00000045876		microRNA mir-132	ENSG00000267200	MIR132	5.6275	0.000477367	5.44881	0.000787312
ENSSSCG00000006359	ADAMTS4	ADAM metallopeptidase with thrombospondin type 1 motif 4	ENSG00000158859	ADAMTS4	5.61821	9.95714e-07	4.653	1.41502e-06
ENSSSCG00000003113	C5AR2	complement C5a receptor 2	ENSG00000134830	C5AR2	5.61532	0.000181622	4.51568	0.000382679
ENSSSCG00000027607	IER3	immediate early response 3	ENSG00000137331	IER3	5.57797	3.45795e-07	4.62861	8.31845e-07
ENSSSCG00000022370	TNFSF9	TNF superfamily member 9	ENSG00000125657	TNFSF9	5.56479	4.26795e-05	4.29605	0.000188066
ENSSSCG00000021259		cytidine deaminase	ENSG00000158825	CDA	5.56277	0.00020727	5.52273	0.000388354
ENSSSCG00000038073		nucleotide binding oligomerization domain containing 2	ENSG00000167207	NOD2	5.55382	0.000468208	4.55237	0.000678348
ENSSSCG00000016216	TUBA4A	tubulin alpha 4a	ENSG00000127824	TUBA4A	5.54017	0.000113154	4.98195	0.000187881
ENSSSCG00000027849	CNR2	cannabinoid receptor 2	ENSG00000188822	CNR2	5.53456	1.36655e-05	4.82755	5.18424e-05
ENSSSCG00000002257	MCTP2	multiple C2 and transmembrane domain containing 2	ENSG00000140563	MCTP2	5.52444	0.000689146	4.68204	0.000643912
ENSSSCG00000037425	NFAM1	NFAT activating protein with ITAM motif 1	ENSG00000235568	NFAM1	5.48663	0.000520836	3.82673	0.00143822
ENSSSCG00000022447	F3	coagulation factor III, tissue factor	ENSG00000117525	F3	5.48087	0.00016005	4.23765	0.00120173
ENSSSCG00000003582	SMPDL3B	sphingomyelin phosphodiesterase acid like 3B	ENSG00000130768	SMPDL3B	5.48043	0.00212598	3.6369	0.00135953
ENSSSCG00000034664		megakaryocyte and platelet inhibitory receptor G6b	ENSG00000204420	MPIG6B	5.46858	0.000412489	5.82639	0.000485591
ENSSSCG00000012277		TIMP metallopeptidase inhibitor 1	ENSG00000102265	TIMP1	5.46087	8.18726e-07	3.91937	8.16461e-06
ENSSSCG00000017178	SPHK1	sphingosine kinase 1	ENSG00000176170	SPHK1	5.44081	0.000191056	2.97678	0.00054331
ENSSSCG00000007436		matrix metallopeptidase 9	ENSG00000100985	MMP9	5.4142	0.000316478	4.28399	0.00126418
ENSSSCG00000036342			ENSG00000127507	ADGRE2	5.38027	1.82534e-05	5.99317	1.85554e-05
ENSSSCG00000015550	RGS16	regulator of G protein signaling 16	ENSG00000143333	RGS16	5.35932	0.000323169	4.28845	0.000971452
ENSSSCG00000001613	TREML1	triggering receptor expressed on myeloid cells like 1	ENSG00000161911	TREML1	5.35076	0.000500871	5.23863	0.00090757
ENSSSCG00000012397		interleukin 2 receptor subunit gamma	ENSG00000147168	IL2RG	5.33567	5.06097e-05	5.03032	8.36913e-05
ENSSSCG00000029879	LTF	lactotransferrin	ENSG00000012223	LTF	5.30798	7.4569e-05	5.18456	0.000187621
ENSSSCG00000009100	TNIP3	TNFAIP3 interacting protein 3	ENSG00000050730	TNIP3	5.27596	8.38524e-05	4.29797	0.00051905
ENSSSCG00000000648	CLEC7A	C-type lectin domain containing 7A	ENSG00000172243	CLEC7A	5.2182	0.000198965	4.50208	0.000665993
ENSSSCG00000013556		adhesion G protein-coupled receptor E1	ENSG00000174837	ADGRE1	5.20831	0.000306699	5.05149	0.000532774
ENSSSCG00000011322		C-C motif chemokine receptor 1	ENSG00000163823	CCR1	5.20326	5.71889e-06	5.38274	1.06244e-05
ENSSSCG00000027911	LTB4R	leukotriene B4 receptor	ENSG00000213903	LTB4R	5.17446	0.00240688	5.40822	0.00293171
ENSSSCG00000022089	ADGRF4	adhesion G protein-coupled receptor F4	ENSG00000153294	ADGRF4	5.16555	0.000115376	3.92233	0.000981295
ENSSSCG00000020864	VDR	vitamin D receptor	ENSG00000111424	VDR	5.14905	6.05335e-05	4.0791	8.8278e-05
ENSSSCG00000040815	DUSP5	dual specificity phosphatase 5	ENSG00000138166	DUSP5	5.0804	2.03965e-05	4.13259	3.96059e-05
ENSSSCG00000009592	NFIL3	nuclear factor, interleukin 3 regulated	ENSG00000165030	NFIL3	5.0557	7.65669e-05	4.23401	0.000161312
ENSSSCG00000021220	CKB	creatine kinase B	ENSG00000166165	CKB	5.0519	6.05222e-05	3.97335	6.15958e-05
ENSSSCG00000037188	PCP2	Purkinje cell protein 2	ENSG00000174788	PCP2	5.03075	0.000300091	4.32374	0.00124234
ENSSSCG00000013474	S1PR4	sphingosine-1-phosphate receptor 4	ENSG00000125910	S1PR4	5.01332	0.000355634	4.29867	0.00102375
ENSSSCG00000005949		Src like adaptor	ENSG00000155926	SLA	5.00269	4.41098e-05	5.89001	0.000126934
ENSSSCG00000003669	MFSD2A	major facilitator superfamily domain containing 2A	ENSG00000168389	MFSD2A	4.99577	0.000576015	5.34605	0.000466321
ENSSSCG00000039252	TCN1	transcobalamin 1	ENSG00000134827	TCN1	4.98405	0.00016618	4.80536	0.000282899
ENSSSCG00000039651	SLC2A5	solute carrier family 2 member 5	ENSG00000142583	SLC2A5	4.98211	0.000196065	3.02888	0.000763549
ENSSSCG00000015595	ATF3	activating transcription factor 3	ENSG00000162772	ATF3	4.94437	9.8332e-05	5.35951	0.000237542
ENSSSCG00000005385	NR4A3	nuclear receptor subfamily 4 group A member 3	ENSG00000119508	NR4A3	4.94308	0.000151742	4.92261	0.000268716
ENSSSCG00000014987		matrix metallopeptidase 12	ENSG00000262406	MMP12	4.93979	0.00122408	5.2882	0.00092732
ENSSSCG00000047932		heat shock protein family A (Hsp70) member 6	ENSG00000173110	HSPA6	4.93092	1.63665e-05	5.17193	4.35142e-05
ENSSSCG00000022258			ENSG00000168703	WFDC12	4.93049	0.000113154	5.69256	6.02294e-05
ENSSSCG00000017705		C-C motif chemokine ligand 5	ENSG00000271503	CCL5	4.92026	0.00058482	3.94222	0.00100965
ENSSSCG00000032438	FFAR2	free fatty acid receptor 2	ENSG00000126262	FFAR2	4.9189	0.00019477	3.8477	0.000493865
ENSSSCG00000040207	P2RY2	purinergic receptor P2Y2	ENSG00000175591	P2RY2	4.91193	0.000488177	4.61151	0.000796717
ENSSSCG00000011596	TRH	thyrotropin releasing hormone	ENSG00000170893	TRH	4.87849	0.0152213	4.6998	0.0228172
ENSSSCG00000017943	ACAP1	ArfGAP with coiled-coil, ankyrin repeat and PH domains 1	ENSG00000072818	ACAP1	4.87825	0.000127832	3.61259	0.000559349
ENSSSCG00000008157	IL18RAP	interleukin 18 receptor accessory protein	ENSG00000115607	IL18RAP	4.87759	8.20451e-05	5.226	5.75274e-05
ENSSSCG00000033457			ENSG00000275688	CCL15-CCL14	4.85731	8.20451e-05	3.93735	0.000146895
ENSSSCG00000033590		lymphocyte antigen 6 family member G6F	ENSG00000204424	LY6G6F	4.82173	0.000347015	4.64304	0.000619683
ENSSSCG00000030088			ENSG00000198223	CSF2RA	4.81626	0.000164191	5.15045	0.000252727
ENSSSCG00000018497		ssc-mir-222	ENSG00000207725	MIR222	4.78709	0.000155725	3.64569	0.00130925
ENSSSCG00000039862	TRIB3	tribbles pseudokinase 3	ENSG00000101255	TRIB3	4.78354	0.000113154	3.13641	0.000427506
ENSSSCG00000035867	GFOD1	glucose-fructose oxidoreductase domain containing 1	ENSG00000145990	GFOD1	4.75188	0.00016618	4.62445	0.000262501
ENSSSCG00000014630	CNGA4	cyclic nucleotide gated channel subunit alpha 4	ENSG00000132259	CNGA4	4.74437	0.000645141	5.09279	0.000505849
ENSSSCG00000036956	SOCS3	suppressor of cytokine signaling 3	ENSG00000184557	SOCS3	4.73326	2.39627e-07	3.82877	8.31845e-07
ENSSSCG00000010046	GNAZ	G protein subunit alpha z	ENSG00000128266	GNAZ	4.72834	0.00069077	3.74729	0.0031465
ENSSSCG00000004154	TNFAIP3	TNF alpha induced protein 3	ENSG00000118503	TNFAIP3	4.71458	3.35287e-07	3.89465	8.68471e-07
ENSSSCG00000015717	C1QL2	complement C1q like 2	ENSG00000144119	C1QL2	4.70072	5.36847e-05	4.52203	9.4737e-05
ENSSSCG00000009237		heparanase	ENSG00000173083	HPSE	4.68606	0.000156134	5.45781	0.000136812
ENSSSCG00000038398	CD226	CD226 molecule	ENSG00000150637	CD226	4.67715	0.000123985	4.68195	0.000253451
ENSSSCG00000024310	F13A1	coagulation factor XIII A chain	ENSG00000124491	F13A1	4.65192	3.90415e-07	4.56997	8.31845e-07
ENSSSCG00000010948	CTSL	cathepsin L	ENSG00000135047	CTSL	4.64865	7.65669e-05	3.434	0.000161053
ENSSSCG00000039327	DAPP1	dual adaptor of phosphotyrosine and 3-phosphoinositides 1	ENSG00000070190	DAPP1	4.64769	0.000315706	3.47911	0.000916298
ENSSSCG00000016519	AKR1D1	aldo-keto reductase family 1 member D1	ENSG00000122787	AKR1D1	4.62954	0.00023446	3.79159	0.000458859
ENSSSCG00000001483	FAM83B	family with sequence similarity 83 member B	ENSG00000168143	FAM83B	4.62179	0.000735723	3.45365	0.00271787
ENSSSCG00000026587	BATF3	basic leucine zipper ATF-like transcription factor 3	ENSG00000123685	BATF3	4.61985	0.000360872	5.34718	0.000622252
ENSSSCG00000039770	SLC6A9	solute carrier family 6 member 9	ENSG00000196517	SLC6A9	4.60922	0.00071003	3.07248	0.00200955
ENSSSCG00000017991		phosphoinositide-3-kinase regulatory subunit 5	ENSG00000141506	PIK3R5	4.60729	0.000102266	3.87478	0.000182835
ENSSSCG00000025485		chromosome 4 C1orf162 homolog	ENSG00000143110	C1orf162	4.60175	0.00262585	4.42184	0.0043351
ENSSSCG00000000892	HAL	histidine ammonia-lyase	ENSG00000084110	HAL	4.59419	0.000185065	3.88718	0.000861941
ENSSSCG00000031114	SLFN14	schlafen family member 14	ENSG00000236320	SLFN14	4.58128	0.000345843	5.98314	0.00017965
ENSSSCG00000032162	P2RY13	purinergic receptor P2Y13	ENSG00000181631	P2RY13	4.57952	0.000954649	4.21795	0.00170121
ENSSSCG00000017723		chemokine (C-C motif) ligand 2	ENSG00000108691	CCL2	4.57116	3.45795e-07	2.74856	1.85554e-05
ENSSSCG00000032434	PLAUR	plasminogen activator, urokinase receptor	ENSG00000011422	PLAUR	4.53711	4.71221e-06	3.95293	1.11631e-05
ENSSSCG00000032613	SNAI1	snail family transcriptional repressor 1	ENSG00000124216	SNAI1	4.51424	0.000151742	3.74839	0.000464618
ENSSSCG00000012967	FOSL1	FOS like 1, AP-1 transcription factor subunit	ENSG00000175592	FOSL1	4.51283	0.000497355	3.2696	0.0055669
ENSSSCG00000039798		solute carrier family 11 member 1	ENSG00000018280	SLC11A1	4.50477	0.000425581	4.49984	0.000861941
ENSSSCG00000026707	XCR1	X-C motif chemokine receptor 1	ENSG00000173578	XCR1	4.50049	0.000167709	4.32246	0.000299469
ENSSSCG00000001989	CIDEB	cell death inducing DFFA like effector b	ENSG00000136305	CIDEB	4.48003	0.000544095	3.5535	0.00364429
ENSSSCG00000030388	UPP1	uridine phosphorylase 1	ENSG00000183696	UPP1	4.47438	5.91492e-06	3.55219	1.2282e-05
ENSSSCG00000009410	RUBCNL	rubicon like autophagy enhancer	ENSG00000102445	RUBCNL	4.46321	0.000219255	3.66599	0.000388298
ENSSSCG00000007504	RBM38	RNA binding motif protein 38	ENSG00000132819	RBM38	4.46216	0.00225025	4.17026	0.00309482
ENSSSCG00000012912	TBC1D10C	TBC1 domain family member 10C	ENSG00000175463	TBC1D10C	4.46065	0.000198965	4.28074	0.000381243
ENSSSCG00000006288		selectin P	ENSG00000174175	SELP	4.45837	5.00716e-05	3.93567	9.44312e-05
ENSSSCG00000016959	MARVELD2	MARVEL domain containing 2	ENSG00000152939	MARVELD2	4.43003	0.000115376	5.75373	4.5976e-05
ENSSSCG00000014048	HK3	hexokinase 3	ENSG00000160883	HK3	4.42872	3.90415e-07	5.16246	8.31845e-07
ENSSSCG00000037241		regulator of G protein signaling 2	ENSG00000116741	RGS2	4.42151	1.15151e-06	4.2254	2.43941e-06
ENSSSCG00000007083		proprotein convertase subtilisin/kexin type 2	ENSG00000125851	PCSK2	4.41711	0.000274155	4.23842	0.000522011
ENSSSCG00000017237	CD300LB	CD300 molecule like family member b	ENSG00000178789	CD300LB	4.4087	0.000480958	2.23903	0.0209062
ENSSSCG00000001097	RIPOR2	RHO family interacting cell polarization regulator 2	ENSG00000111913	RIPOR2	4.40605	0.000127389	4.81846	0.000386475
ENSSSCG00000006289		coagulation factor V	ENSG00000198734	F5	4.39951	1.60678e-05	4.47568	2.52144e-05
ENSSSCG00000021569	MMP25	matrix metallopeptidase 25	ENSG00000008516	MMP25	4.39754	0.000973279	5.68478	0.000427506
ENSSSCG00000038185	EREG	epiregulin	ENSG00000124882	EREG	4.37475	0.000275331	3.66773	0.00138972
ENSSSCG00000003236			ENSG00000105383	CD33	4.36564	0.000421599	4.17307	0.000599874
ENSSSCG00000035457			ENSG00000166523	CLEC4E	4.35513	0.000347687	4.17644	0.000634495
ENSSSCG00000013940	NLRP3	NLR family pyrin domain containing 3	ENSG00000162711	NLRP3	4.34821	6.81368e-06	4.55611	1.05845e-05
ENSSSCG00000003753		PDZK1 interacting protein 1	ENSG00000162366	PDZK1IP1	4.32651	0.000424839	4.14782	0.000743142
ENSSSCG00000000650	CLEC1B	C-type lectin domain family 1 member B	ENSG00000165682	CLEC1B	4.30295	0.000415635	4.65136	0.000298903
ENSSSCG00000003155	PPP1R15A	protein phosphatase 1 regulatory subunit 15A	ENSG00000087074	PPP1R15A	4.29759	1.71946e-06	4.49423	2.36361e-06
ENSSSCG00000038500	TRIB1	tribbles pseudokinase 1	ENSG00000173334	TRIB1	4.29264	5.33404e-06	3.91668	1.09578e-05
ENSSSCG00000013366	LDHA	lactate dehydrogenase A	ENSG00000134333	LDHA	4.27997	2.39627e-07	3.0865	2.47394e-06
ENSSSCG00000002135	PNP	purine nucleoside phosphorylase	ENSG00000198805	PNP	4.26952	2.83979e-05	4.19302	4.62421e-05
ENSSSCG00000032600	PNOC	prepronociceptin	ENSG00000168081	PNOC	4.26438	0.000938379	4.08569	0.00163694
ENSSSCG00000027967		immunoglobulin superfamily member 6	ENSG00000140749	IGSF6	4.24143	0.000125286	3.27372	0.000361268
ENSSSCG00000023716		TNF alpha induced protein 6	ENSG00000123610	TNFAIP6	4.23424	3.90415e-07	3.69991	1.41502e-06
ENSSSCG00000015784	ACSL1	acyl-CoA synthetase long chain family member 1	ENSG00000151726	ACSL1	4.22517	2.16388e-06	4.14799	3.90243e-06
ENSSSCG00000028741			ENSG00000142182	DNMT3L	4.21881	0.00209319	4.30565	0.00281176
ENSSSCG00000023333		ficolin (collagen/fibrinogen domain containing lectin) 2 (hucolin)	ENSG00000160339	FCN2	4.20855	0.000443493	3.50153	0.0022798
ENSSSCG00000007722		neutrophil cytosolic factor 1	ENSG00000158517	NCF1	4.18823	6.81368e-06	3.67305	1.89091e-05
ENSSSCG00000014272		acyl-CoA synthetase long chain family member 6	ENSG00000281938	AC034228.3	4.18536	0.00198996	4.00667	0.00337056
ENSSSCG00000012583	ACSL4	acyl-CoA synthetase long chain family member 4	ENSG00000068366	ACSL4	4.18503	2.39627e-07	3.90402	3.06962e-07
ENSSSCG00000002639			ENSG00000258947	TUBB3	4.17828	0.000740964	3.25176	0.00543456
ENSSSCG00000000656		C-type lectin domain family 2, member B	ENSG00000110852	CLEC2B	4.1699	0.00681536	2.30877	0.0383174
ENSSSCG00000031868	XK	X-linked Kx blood group	ENSG00000047597	XK	4.1592	0.00431323	3.56937	0.0128328
ENSSSCG00000004125	STX11	syntaxin 11	ENSG00000135604	STX11	4.15912	2.04089e-06	4.2651	5.33449e-06
ENSSSCG00000005211	CD274	CD274 molecule	ENSG00000120217	CD274	4.1513	0.000230844	3.2247	0.000723255
ENSSSCG00000006734	CD101	CD101 molecule	ENSG00000134256	CD101	4.12894	0.000167967	3.91003	0.000361268
ENSSSCG00000027621	NDUFA4L2	NDUFA4 mitochondrial complex associated like 2	ENSG00000185633	NDUFA4L2	4.12495	0.00262497	3.18087	0.00633553
ENSSSCG00000021206	IL1RAP	interleukin 1 receptor accessory protein	ENSG00000196083	IL1RAP	4.12241	1.31975e-05	4.03432	2.33546e-05
ENSSSCG00000031579	PCP4L1	Purkinje cell protein 4 like 1	ENSG00000248485	PCP4L1	4.10158	0.000461452	3.92354	0.000836992
ENSSSCG00000030879	MS4A8	membrane spanning 4-domains A8	ENSG00000166959	MS4A8	4.09881	0.00190369	3.92012	0.00323699
ENSSSCG00000008794	RHOH	ras homolog family member H	ENSG00000168421	RHOH	4.09856	4.65637e-05	4.3269	0.000103279
ENSSSCG00000013787	ADGRE3	adhesion G protein-coupled receptor E3	ENSG00000131355	ADGRE3	4.07904	0.00304773	3.37203	0.0129953
ENSSSCG00000033849	CD37	CD37 molecule	ENSG00000104894	CD37	4.07348	0.000150777	2.63744	0.000708319
ENSSSCG00000022849	IL2RA	interleukin 2 receptor subunit alpha	ENSG00000134460	IL2RA	4.06734	0.000285196	4.41575	0.00019734
ENSSSCG00000017306		integrin subunit beta 3	ENSG00000259207	ITGB3	4.05856	5.00716e-05	3.52396	0.000151383
ENSSSCG00000001052	PHACTR1	phosphatase and actin regulator 1	ENSG00000112137	PHACTR1	4.05579	1.97922e-05	4.19186	2.52144e-05
ENSSSCG00000014825	RELT	RELT TNF receptor	ENSG00000054967	RELT	4.04302	0.00117445	2.50256	0.00779026
ENSSSCG00000013576	STXBP2	syntaxin binding protein 2	ENSG00000076944	STXBP2	4.03826	6.81368e-06	3.67783	1.85554e-05
ENSSSCG00000024596	NOCT	nocturnin	ENSG00000151014	NOCT	4.03133	0.000104969	3.96146	0.000137565
ENSSSCG00000022649	SLC7A11	solute carrier family 7 member 11	ENSG00000151012	SLC7A11	4.02608	0.00224681	3.7427	0.00305664
ENSSSCG00000017488	CSF3	colony stimulating factor 3	ENSG00000108342	CSF3	4.01832	2.10092e-05	4.02112	4.35142e-05
ENSSSCG00000003928	PLK3	polo like kinase 3	ENSG00000173846	PLK3	4.01358	0.000109914	3.95669	0.000209641
ENSSSCG00000022405	P2RX1	purinergic receptor P2X 1	ENSG00000108405	P2RX1	4.01015	0.000531464	3.83146	0.000970052
ENSSSCG00000008334	MXD1	MAX dimerization protein 1	ENSG00000059728	MXD1	4.00866	2.26715e-05	3.74062	4.5976e-05
ENSSSCG00000037598	SNX10	sorting nexin 10	ENSG00000086300	SNX10	4.00259	0.00196378	3.81699	0.00299798
ENSSSCG00000033945		regulator of G protein signaling 18	ENSG00000150681	RGS18	3.99054	4.71221e-06	4.0088	7.12963e-06
ENSSSCG00000031176	GP9	glycoprotein IX platelet	ENSG00000169704	GP9	3.99037	0.00146165	3.09543	0.00357008
ENSSSCG00000011496	ADAMTS9	ADAM metallopeptidase with thrombospondin type 1 motif 9	ENSG00000163638	ADAMTS9	3.98176	4.75537e-06	3.655	1.087e-05
ENSSSCG00000015770	VEGFC	vascular endothelial growth factor C	ENSG00000150630	VEGFC	3.98069	0.000803149	3.47345	0.00208424
ENSSSCG00000007240	HCK	HCK proto-onco, Src family tyrosine kinase	ENSG00000101336	HCK	3.9793	1.32179e-05	4.13212	2.52144e-05
ENSSSCG00000007469	PTPN1	protein tyrosine phosphatase non-receptor type 1	ENSG00000196396	PTPN1	3.96746	8.18726e-07	3.53168	2.43941e-06
ENSSSCG00000006335	RGS4	regulator of G protein signaling 4	ENSG00000117152	RGS4	3.96523	0.000130081	2.4107	0.00109813
ENSSSCG00000019401		ssc-mir-223	ENSG00000284567	MIR223	3.95638	0.0039291	4.93543	0.00315367
ENSSSCG00000004670	C15orf48	chromosome 1 C15orf48 homolog	ENSG00000166920	C15orf48	3.95516	9.09723e-05	4.26451	0.000143143
ENSSSCG00000005994	SNTB1	syntrophin beta 1	ENSG00000172164	SNTB1	3.94736	0.00415908	3.41892	0.00897499
ENSSSCG00000030228	PIWIL2	piwi like RNA-mediated silencing 2	ENSG00000197181	PIWIL2	3.94627	0.000794567	2.1581	0.0143869
ENSSSCG00000036062	RNF122	ring finger protein 122	ENSG00000133874	RNF122	3.93822	0.000732542	3.28164	0.00139932
ENSSSCG00000010312		plasminogen activator, urokinase	ENSG00000122861	PLAU	3.93691	2.32924e-05	3.4683	5.9892e-05
ENSSSCG00000003578	FGR	FGR proto-onco, Src family tyrosine kinase	ENSG00000000938	FGR	3.93201	5.80241e-06	2.99818	2.33546e-05
ENSSSCG00000015664		CD55 molecule (Cromer blood group)	ENSG00000196352	CD55	3.92671	0.000198304	3.82866	0.000235346
ENSSSCG00000013119	STX3	syntaxin 3	ENSG00000166900	STX3	3.91343	0.000184905	2.54811	0.00143194
ENSSSCG00000034114	GPR68	G protein-coupled receptor 68	ENSG00000119714	GPR68	3.90113	0.00131844	4.5344	0.000613949
ENSSSCG00000004646	ATP8B4	ATPase phospholipid transporting 8B4 (putative)	ENSG00000104043	ATP8B4	3.89748	4.8331e-05	3.95242	0.000105667
ENSSSCG00000011298	CDCP1	CUB domain containing protein 1	ENSG00000163814	CDCP1	3.87794	0.0018477	3.48039	0.00465776
ENSSSCG00000015433	CDHR3	cadherin related family member 3	ENSG00000128536	CDHR3	3.86592	0.00138265	3.68723	0.0024519
ENSSSCG00000026695	TNFSF14	TNF superfamily member 14	ENSG00000125735	TNFSF14	3.84552	0.000461874	2.42672	0.0032049
ENSSSCG00000038055	CORO1A	coronin 1A	ENSG00000102879	CORO1A	3.84194	4.92894e-07	4.11018	8.31845e-07
ENSSSCG00000008568	DRC1	dynein regulatory complex subunit 1	ENSG00000157856	DRC1	3.81053	0.000242101	3.81534	0.000517314
ENSSSCG00000038929	CEMIP	cell migration inducing hyaluronidase 1	ENSG00000103888	CEMIP	3.80854	8.20451e-05	3.36826	0.000121382
ENSSSCG00000001952		NFKB inhibitor alpha	ENSG00000100906	NFKBIA	3.78249	3.90415e-07	3.70556	8.31845e-07
ENSSSCG00000026318	NETO2	neuropilin and tolloid like 2	ENSG00000171208	NETO2	3.76221	0.00237339	3.23642	0.00730489
ENSSSCG00000010451	IFIT2	interferon induced protein with tetratricopeptide repeats 2	ENSG00000119922	IFIT2	3.74634	6.05222e-05	3.53799	0.000155002
ENSSSCG00000007181			ENSG00000101307	SIRPB1	3.74183	0.0105571	2.96129	0.0327534
ENSSSCG00000030300			ENSG00000187193	MT1X	3.73884	5.10175e-05	3.6502	9.08099e-05
ENSSSCG00000029371		complement C5a receptor 1	ENSG00000197405	C5AR1	3.7182	0.000116239	3.44052	0.000235346
ENSSSCG00000006800	CD53	CD53 molecule	ENSG00000143119	CD53	3.71057	2.26715e-05	3.56246	4.35142e-05
ENSSSCG00000000257	ITGB7	integrin subunit beta 7	ENSG00000139626	ITGB7	3.70389	0.000115471	4.25503	0.000150484
ENSSSCG00000017755	NOS2	nitric oxide synthase 2	ENSG00000007171	NOS2	3.69932	0.00109286	2.68124	0.00291669
ENSSSCG00000002749		haptoglobin	ENSG00000261701	HPR	3.69533	0.00176099	4.04374	0.0011142
ENSSSCG00000011264	CSRNP1	cysteine and serine rich nuclear protein 1	ENSG00000144655	CSRNP1	3.69436	1.28925e-05	3.38872	2.84494e-05
ENSSSCG00000000136	CSF2RB	colony stimulating factor 2 receptor subunit beta	ENSG00000100368	CSF2RB	3.66916	1.31975e-05	3.5858	2.18636e-05
ENSSSCG00000000837	CHST11	carbohydrate sulfotransferase 11	ENSG00000171310	CHST11	3.66445	0.000127123	2.51553	0.0005947
ENSSSCG00000021933	CLEC5A	C-type lectin domain containing 5A	ENSG00000258227	CLEC5A	3.63884	0.00164255	3.30063	0.00372425
ENSSSCG00000009589		spleen associated tyrosine kinase	ENSG00000165025	SYK	3.63239	0.000319902	3.40892	0.0005687
ENSSSCG00000034207		CCAAT enhancer binding protein beta	ENSG00000172216	CEBPB	3.61974	6.38358e-06	4.30951	2.76117e-06
ENSSSCG00000009630	EGR3	early growth response 3	ENSG00000179388	EGR3	3.6156	0.000343628	4.4901	0.000647348
ENSSSCG00000014362	HBEGF	heparin binding EGF like growth factor	ENSG00000113070	HBEGF	3.61372	5.36847e-05	3.95602	0.000105667
ENSSSCG00000005688		prostaglandin E synthase	ENSG00000148344	PTGES	3.61319	2.02476e-06	3.52006	3.05949e-06
ENSSSCG00000015671	ARHGAP15	Rho GTPase activating protein 15	ENSG00000075884	ARHGAP15	3.61152	2.83979e-05	6.4006	4.5976e-05
ENSSSCG00000016855	FYB1	FYN binding protein 1	ENSG00000082074	FYB1	3.6034	0.000540258	4.78339	0.000556619
ENSSSCG00000013023		RAS guanyl releasing protein 2	ENSG00000068831	RASGRP2	3.58377	0.000249416	3.33885	0.000678348
ENSSSCG00000042129			ENSG00000196071	OR2L13	3.58073	0.00291588	2.86648	0.0129785
ENSSSCG00000002383		Fos proto-onco, AP-1 transcription factor subunit	ENSG00000170345	FOS	3.57869	1.59095e-05	4.55887	2.43941e-06
ENSSSCG00000025414		peptide YY	ENSG00000131096	PYY	3.5783	0.00040732	5.32872	0.000248883
ENSSSCG00000001695	VEGFA	vascular endothelial growth factor A	ENSG00000112715	VEGFA	3.57448	3.45795e-07	2.68804	2.43941e-06
ENSSSCG00000006381	CD84	CD84 molecule	ENSG00000066294	CD84	3.56971	3.00358e-05	3.25648	7.20268e-05
ENSSSCG00000027121	ODC1	ornithine decarboxylase 1	ENSG00000115758	ODC1	3.51233	1.80972e-06	2.98628	7.24176e-06
ENSSSCG00000031788	PTAFR	platelet activating factor receptor	ENSG00000169403	PTAFR	3.5113	1.0674e-05	2.67053	4.5976e-05
ENSSSCG00000032082			ENSG00000116985	BMP8B	3.50938	0.00759192	3.64768	0.00926424
ENSSSCG00000029753	CYTIP	cytohesin 1 interacting protein	ENSG00000115165	CYTIP	3.50872	0.000116239	3.20531	0.000261929
ENSSSCG00000014039	RGS14	regulator of G protein signaling 14	ENSG00000169220	RGS14	3.49916	0.00337733	3.7405	0.00415807
ENSSSCG00000031380	MARCKSL1	MARCKS like 1	ENSG00000175130	MARCKSL1	3.49721	0.000273724	2.43805	0.00133615
ENSSSCG00000016491	DENND11	DENN domain containing 11	ENSG00000257093	DENND11	3.49444	6.13563e-05	3.73563	9.59807e-05
ENSSSCG00000009330	ALOX5AP	arachidonate 5-lipoxygenase activating protein	ENSG00000132965	ALOX5AP	3.49411	0.000307964	2.73825	0.00112556
ENSSSCG00000013655		intercellular adhesion molecule 1	ENSG00000090339	ICAM1	3.49255	2.39627e-07	2.74902	1.3254e-06
ENSSSCG00000037706	PRKAR2B	protein kinase cAMP-dependent type II regulatory subunit beta	ENSG00000005249	PRKAR2B	3.48155	0.000240408	3.08886	0.000517959
ENSSSCG00000005465	SUSD1	sushi domain containing 1	ENSG00000106868	SUSD1	3.47474	0.00095237	3.47928	0.00273818
ENSSSCG00000001404		tumor necrosis factor	ENSG00000232810	TNF	3.46413	0.000285196	3.67721	0.000532774
ENSSSCG00000011297		abhydrolase domain containing 5, lysophosphatidic acid acyltransferase	ENSG00000011198	ABHD5	3.44306	0.000129082	2.46788	0.000629153
ENSSSCG00000002918		hematopoietic cell signal transducer	ENSG00000126264	HCST	3.43591	0.00135415	2.04972	0.0109351
ENSSSCG00000032525			ENSG00000164520	RAET1E	3.43365	0.00176683	3.25561	0.0032049
ENSSSCG00000036402		myosin light chain 9	ENSG00000101335	MYL9	3.42865	0.000203389	2.71631	0.000818149
ENSSSCG00000005511	TRAF1	TNF receptor associated factor 1	ENSG00000056558	TRAF1	3.38522	0.00223742	3.60094	0.00410267
ENSSSCG00000009542	TNFSF13B	TNF superfamily member 13b	ENSG00000102524	TNFSF13B	3.38374	0.000560654	3.78386	0.000783553
ENSSSCG00000040863	IPMK	inositol polyphosphate multikinase	ENSG00000151151	IPMK	3.38348	0.000105241	4.17515	0.000143143
ENSSSCG00000025698		serpin family E member 1	ENSG00000106366	SERPINE1	3.37582	3.21128e-06	3.02304	1.06244e-05
ENSSSCG00000003805	PDE4B	phosphodiesterase 4B	ENSG00000184588	PDE4B	3.36552	6.15822e-06	3.12308	1.3713e-05
ENSSSCG00000010509	PIK3AP1	phosphoinositide-3-kinase adaptor protein 1	ENSG00000155629	PIK3AP1	3.36065	2.87725e-05	3.27772	4.7259e-05
ENSSSCG00000039442	BMP2	bone morphotic protein 2	ENSG00000125845	BMP2	3.35926	1.66918e-05	2.85149	4.77291e-05
ENSSSCG00000042607		thrombomodulin	ENSG00000178726	THBD	3.35194	0.000610292	2.77361	0.00231952
ENSSSCG00000007817	IL4R	interleukin 4 receptor	ENSG00000077238	IL4R	3.34843	1.80972e-06	2.21108	4.05854e-05
ENSSSCG00000024771	TICAM1	toll like receptor adaptor molecule 1	ENSG00000127666	TICAM1	3.34068	0.000198965	2.55211	0.000622911
ENSSSCG00000036990		iodothyronine deiodinase 3	ENSG00000197406	DIO3	3.31095	0.00368008	3.15868	0.00601092
ENSSSCG00000017232		SLC9A3 regulator 1	ENSG00000109062	SLC9A3R1	3.30568	2.55596e-05	3.58716	4.57676e-05
ENSSSCG00000037815	ZC3H12A	zinc finger CCCH-type containing 12A	ENSG00000163874	ZC3H12A	3.30566	3.91409e-06	4.05313	3.05949e-06
ENSSSCG00000036747	WAS	WASP actin nucleation promoting factor	ENSG00000015285	WAS	3.30343	0.00024996	2.83125	0.000866451
ENSSSCG00000009412	LCP1	lymphocyte cytosolic protein 1	ENSG00000136167	LCP1	3.28758	7.31998e-05	2.85101	0.000253451
ENSSSCG00000020705	MAP3K8	mitogen-activated protein kinase kinase kinase 8	ENSG00000107968	MAP3K8	3.28754	1.66918e-05	3.19224	2.98427e-05
ENSSSCG00000035774	ERRFI1	ERBB receptor feedback inhibitor 1	ENSG00000116285	ERRFI1	3.27606	0.00014252	2.60876	0.000522011
ENSSSCG00000032686	RUNX3	RUNX family transcription factor 3	ENSG00000020633	RUNX3	3.26607	0.0170698	4.04876	0.0137736
ENSSSCG00000007800	SEPTIN1	septin 1	ENSG00000180096	SEPTIN1	3.26383	0.012618	3.28441	0.0165502
ENSSSCG00000006250	LYN	LYN proto-onco, Src family tyrosine kinase	ENSG00000254087	LYN	3.25664	1.03822e-05	3.15467	1.88155e-05
ENSSSCG00000011583	TMEM40	transmembrane protein 40	ENSG00000088726	TMEM40	3.24367	0.00203407	4.96989	0.000970052
ENSSSCG00000000811	PCED1B	PC-esterase domain containing 1B	ENSG00000179715	PCED1B	3.23298	0.00035597	3.48514	0.000646705
ENSSSCG00000035077		inhibin subunit beta A	ENSG00000122641	INHBA	3.22974	8.7864e-06	2.62528	4.5976e-05
ENSSSCG00000000130		cytohesin 4	ENSG00000100055	CYTH4	3.22436	0.000429243	3.40668	0.000626975
ENSSSCG00000016708	SKAP2	src kinase associated phosphoprotein 2	ENSG00000005020	SKAP2	3.21991	0.000202034	2.68028	0.000961084
ENSSSCG00000013735	JUNB	JunB proto-onco, AP-1 transcription factor subunit	ENSG00000171223	JUNB	3.21079	4.71221e-06	3.30616	4.7517e-06
ENSSSCG00000026454		phorbol-12-myristate-13-acetate-induced protein 1	ENSG00000141682	PMAIP1	3.20591	3.54671e-05	3.86093	4.5976e-05
ENSSSCG00000028185	FGD3	FYVE, RhoGEF and PH domain containing 3	ENSG00000127084	FGD3	3.19499	0.000443493	4.0633	0.000445687
ENSSSCG00000001573	PIM1	Pim-1 proto-oncogene, serine/threonine kinase	ENSG00000137193	PIM1	3.18714	1.76088e-05	3.10078	3.5766e-05
ENSSSCG00000021815		interleukin 15 receptor subunit alpha	ENSG00000134470	IL15RA	3.18033	0.012812	3.12971	0.0155599
ENSSSCG00000010330	PPIF	peptidylprolyl isomerase F	ENSG00000108179	PPIF	3.1796	0.012832	3.64997	0.0133913
ENSSSCG00000013632	C19orf38	chromosome 2 C19orf38 homolog	ENSG00000214212	C19orf38	3.17429	0.00577342	2.84731	0.0145115
ENSSSCG00000036317	VASP	vasodilator stimulated phosphoprotein	ENSG00000125753	VASP	3.17036	3.21128e-06	2.99243	6.61391e-06
ENSSSCG00000010224	EGR2	early growth response 2	ENSG00000122877	EGR2	3.16282	0.00179316	2.67722	0.00359639
ENSSSCG00000010908	PTPRC	protein tyrosine phosphatase receptor type C	ENSG00000081237	PTPRC	3.15662	0.000218707	3.17567	0.000346986
ENSSSCG00000021205		serine/threonine kinase 26	ENSG00000134602	STK26	3.15404	0.000225948	2.32349	0.00114305
ENSSSCG00000002919	TYROBP	transmembrane immune signaling adaptor TYROBP	ENSG00000011600	TYROBP	3.1494	2.82673e-05	3.16289	4.35142e-05
ENSSSCG00000009012	TMEM154	transmembrane protein 154	ENSG00000170006	TMEM154	3.14097	0.000213599	3.93652	0.000307464
ENSSSCG00000014369		CD14 molecule	ENSG00000170458	CD14	3.13885	2.09968e-05	2.4613	0.000133155
ENSSSCG00000038767		myelin basic protein	ENSG00000197971	MBP	3.13268	0.000360872	3.28646	0.000548351
ENSSSCG00000006495	SEMA4A	semaphorin 4A	ENSG00000196189	SEMA4A	3.12097	4.19867e-05	3.08283	7.79961e-05
ENSSSCG00000007488		docking protein 5	ENSG00000101134	DOK5	3.11628	0.0170698	3.4647	0.0117337
ENSSSCG00000004369	PRDM1	PR/SET domain 1	ENSG00000057657	PRDM1	3.11495	0.000151742	3.17322	0.000253827
ENSSSCG00000050581			ENSG00000177854	TMEM187	3.1119	0.000316478	2.94372	0.000723255
ENSSSCG00000017962	KDM6B	lysine demethylase 6B	ENSG00000132510	KDM6B	3.09803	4.90967e-05	3.4904	4.03825e-05
ENSSSCG00000016758	STK17A	serine/threonine kinase 17a	ENSG00000164543	STK17A	3.08795	0.000196065	3.02274	0.00037518
ENSSSCG00000012652	SASH3	SAM and SH3 domain containing 3	ENSG00000122122	SASH3	3.0867	0.000707079	2.54884	0.00131897
ENSSSCG00000033623		apolipoprotein B receptor	ENSG00000184730	APOBR	3.08532	2.20214e-05	4.08213	2.47703e-05
ENSSSCG00000027487	LAT2	linker for activation of T cells family member 2	ENSG00000086730	LAT2	3.084	3.49715e-05	2.69457	0.000102457
ENSSSCG00000031616	FOSB	FosB proto-onco, AP-1 transcription factor subunit	ENSG00000125740	FOSB	3.08378	0.00183682	4.46069	0.0019788
ENSSSCG00000011444	NT5DC2	5'-nucleotidase domain containing 2	ENSG00000168268	NT5DC2	3.07581	0.000129082	2.63913	0.000396969
ENSSSCG00000038001	RBKS	ribokinase	ENSG00000171174	RBKS	3.07138	0.000246486	2.28598	0.00143194
ENSSSCG00000023557	CCRL2	C-C motif chemokine receptor like 2	ENSG00000121797	CCRL2	3.04197	0.00126069	3.72611	0.00139966
ENSSSCG00000017167	CYTH1	cytohesin 1	ENSG00000108669	CYTH1	3.03393	0.000387301	3.66079	0.000261842
ENSSSCG00000013237	SPI1	Spi-1 proto-onco	ENSG00000066336	SPI1	3.03076	7.60244e-05	2.15533	0.000618734
ENSSSCG00000022797	PPP1R3B	protein phosphatase 1 regulatory subunit 3B	ENSG00000173281	PPP1R3B	3.01999	3.58314e-05	3.44603	4.5976e-05
ENSSSCG00000006379		CD48 molecule	ENSG00000117091	CD48	3.01451	0.00112132	3.25366	0.00198804
ENSSSCG00000004053		T cell activation RhoGTPase activating protein	ENSG00000164691	TAGAP	3.01442	0.00200314	3.59435	0.00156417
ENSSSCG00000013501	CREB3L3	cAMP responsive element binding protein 3 like 3	ENSG00000060566	CREB3L3	3.00781	0.00956961	4.54077	0.0039113
ENSSSCG00000035539		ST8 alpha-N-acetyl-neuraminide alpha-2,8-sialyltransferase 4	ENSG00000113532	ST8SIA4	2.998	0.00145756	2.44217	0.00680495
ENSSSCG00000014632	FHIP1B	FHF complex subunit HOOK interacting protein 1B	ENSG00000051009	FAM160A2	2.99688	0.000187299	2.7341	0.000488462
ENSSSCG00000013775	ADGRE5	adhesion G protein-coupled receptor E5	ENSG00000123146	ADGRE5	2.99229	1.90655e-05	2.91414	2.97794e-05
ENSSSCG00000011714	MED12L	mediator complex subunit 12L	ENSG00000144893	MED12L	2.98883	2.59554e-05	2.33713	0.000135765
ENSSSCG00000016991	DUSP1	dual specificity phosphatase 1	ENSG00000120129	DUSP1	2.98751	5.7815e-05	3.84655	7.92222e-06
ENSSSCG00000013498	EBI3	Epstein-Barr virus induced 3	ENSG00000105246	EBI3	2.98524	0.00236637	2.20352	0.0142146
ENSSSCG00000037642	ARID3A	AT-rich interaction domain 3A	ENSG00000116017	ARID3A	2.97709	0.000166426	3.34519	0.000256737
ENSSSCG00000032721	TRAF3IP3	TRAF3 interacting protein 3	ENSG00000009790	TRAF3IP3	2.97628	0.000184905	2.58888	0.000618734
ENSSSCG00000014248	LMNB1	lamin B1	ENSG00000113368	LMNB1	2.97413	0.000546849	2.8082	0.00108854
ENSSSCG00000014168	ELL2	elongation factor for RNA polymerase II 2	ENSG00000118985	ELL2	2.97256	8.53873e-05	3.01627	0.000118262
ENSSSCG00000014924	CTSC	cathepsin C	ENSG00000109861	CTSC	2.97059	3.90415e-07	2.60948	1.99447e-06
ENSSSCG00000029160			ENSG00000204389	HSPA1A	2.96111	0.000318297	2.48184	0.000788304
ENSSSCG00000021866		epididymal protein 3B	ENSG00000169413	RNASE6	2.95994	0.00636556	2.00566	0.0322804
ENSSSCG00000004565	CA12	carbonic anhydrase 12	ENSG00000074410	CA12	2.9426	0.000391919	2.03996	0.00307392
ENSSSCG00000009216	SPP1	secreted phosphoprotein 1	ENSG00000118785	SPP1	2.93107	0.000154842	2.66014	0.000369054
ENSSSCG00000017791		slingshot protein phosphatase 2	ENSG00000141298	SSH2	2.92545	0.000174346	3.81625	0.000263728
ENSSSCG00000011884	HCLS1	hematopoietic cell-specific Lyn substrate 1	ENSG00000180353	HCLS1	2.89602	2.58769e-05	2.24501	0.000143143
ENSSSCG00000021443	SGK1	serum/glucocorticoid regulated kinase 1	ENSG00000118515	SGK1	2.88974	8.7864e-06	2.26897	5.9892e-05
ENSSSCG00000001710	RUNX2	RUNX family transcription factor 2	ENSG00000124813	RUNX2	2.88941	0.00242024	3.10457	0.0032856
ENSSSCG00000021236			ENSG00000140650	PMM2	2.88844	0.000306699	2.39337	0.000843927
ENSSSCG00000024872	CPT1C	carnitine palmitoyltransferase 1C	ENSG00000169169	CPT1C	2.87777	0.0061597	2.86271	0.00999143
ENSSSCG00000011361	SLC26A6	solute carrier family 26 member 6	ENSG00000225697	SLC26A6	2.8736	0.000105241	2.74122	0.00019495
ENSSSCG00000013041	FERMT3	FERM domain containing kindlin 3	ENSG00000149781	FERMT3	2.87033	1.30899e-05	2.62053	3.11375e-05
ENSSSCG00000006357		Fc fragment of IgE receptor Ig	ENSG00000158869	FCER1G	2.86126	8.36233e-05	2.65773	0.000188066
ENSSSCG00000031789	ACSL5	acyl-CoA synthetase long chain family member 5	ENSG00000197142	ACSL5	2.86001	6.81368e-06	2.60125	1.9729e-05
ENSSSCG00000015839	NRG1	neuregulin 1	ENSG00000157168	NRG1	2.85946	0.00095237	3.4221	0.00105918
ENSSSCG00000011106	CREM	cAMP responsive element modulator	ENSG00000095794	CREM	2.85888	0.000976903	2.98697	0.00150118
ENSSSCG00000037066		growth arrest and DNA damage inducible alpha	ENSG00000116717	GADD45A	2.83728	0.000185065	2.07987	0.000959609
ENSSSCG00000015559	NCF2	neutrophil cytosolic factor 2	ENSG00000116701	NCF2	2.80354	0.00365391	2.83252	0.00539301
ENSSSCG00000024311		C-C motif chemokine receptor 2	ENSG00000121807	CCR2	2.80302	0.00103656	3.12998	0.00136389
ENSSSCG00000006372	ARHGAP30	Rho GTPase activating protein 30	ENSG00000186517	ARHGAP30	2.78905	2.03965e-05	2.61963	4.58095e-05
ENSSSCG00000029752		chromosome 3 C16orf54 homolog	ENSG00000185905	C16orf54	2.78269	0.000223237	2.55991	0.000550988
ENSSSCG00000028875	HAVCR2	hepatitis A virus cellular receptor 2	ENSG00000135077	HAVCR2	2.78204	0.000250761	3.34525	0.000274827
ENSSSCG00000027665			ENSG00000101307	SIRPB1	2.77853	0.00683497	2.02623	0.0347517
ENSSSCG00000032452	WFS1	wolframin ER transmembrane glycoprotein	ENSG00000109501	WFS1	2.77607	8.63289e-05	2.08595	0.00041662
ENSSSCG00000016646		interferon related developmental regulator 1	ENSG00000006652	IFRD1	2.77116	2.04089e-06	2.78585	3.05949e-06
ENSSSCG00000039731		glutaredoxin	ENSG00000173221	GLRX	2.76389	0.000138643	2.59665	0.000248647
ENSSSCG00000027529	BIRC3	baculoviral IAP repeat containing 3	ENSG00000110330	BIRC2	2.75579	4.0437e-06	2.76052	4.82887e-06
ENSSSCG00000000024	PARVB	parvin beta	ENSG00000188677	PARVB	2.75551	0.000658423	2.58887	0.00121967
ENSSSCG00000008168	RNF149	ring finger protein 149	ENSG00000163162	RNF149	2.75473	2.59633e-05	3.03881	2.66004e-05
ENSSSCG00000035598		endothelin 1	ENSG00000078401	EDN1	2.73984	2.20971e-05	2.48952	5.93961e-05
ENSSSCG00000015871	NR4A2	nuclear receptor subfamily 4 group A member 2	ENSG00000153234	NR4A2	2.73675	0.00016984	2.7225	0.000253827
ENSSSCG00000017668	VMP1	vacuole membrane protein 1	ENSG00000062716	VMP1	2.7348	5.38847e-06	2.68985	7.24176e-06
ENSSSCG00000005503		toll like receptor 4	ENSG00000136869	TLR4	2.73205	0.000219255	2.88629	0.000232844
ENSSSCG00000014540		ferritin heavy chain 1	ENSG00000167996	FTH1	2.73035	6.81368e-06	2.07882	0.000112349
ENSSSCG00000003584	THEMIS2	thymocyte selection associated family member 2	ENSG00000130775	THEMIS2	2.7271	6.33395e-05	2.47653	0.000171629
ENSSSCG00000017200	UNC13D	unc-13 homolog D	ENSG00000092929	UNC13D	2.72649	2.83979e-05	2.96599	4.03825e-05
ENSSSCG00000005959		CYFIP related Rac1 interactor B	ENSG00000153310	CYRIB	2.72616	0.00023446	2.65558	0.000529848
ENSSSCG00000028056		ZFP36 ring finger protein	ENSG00000128016	ZFP36	2.72133	4.65637e-05	2.77834	5.77359e-05
ENSSSCG00000002028		CKLF like MARVEL transmembrane domain containing 5	ENSG00000166091	CMTM5	2.72133	0.00127627	2.87267	0.00211645
ENSSSCG00000035037			ENSG00000275993	SIK1B	2.71843	7.064e-05	3.58445	4.5252e-05
ENSSSCG00000001073		thiopurine S-methyltransferase	ENSG00000137364	TPMT	2.7122	0.000363216	2.6229	0.000618734
ENSSSCG00000023362	RHBDF2	rhomboid 5 homolog 2	ENSG00000129667	RHBDF2	2.71078	1.59095e-05	2.0294	0.000118262
ENSSSCG00000023298	SRXN1	sulfiredoxin 1	ENSG00000271303	SRXN1	2.68212	7.58746e-05	2.57321	0.000143098
ENSSSCG00000029571	AVIL	advillin	ENSG00000135407	AVIL	2.67424	0.000326271	3.97487	0.000199548
ENSSSCG00000004918	ALPK2	alpha kinase 2	ENSG00000198796	ALPK2	2.67117	0.0135842	2.98879	0.0118108
ENSSSCG00000015650	MAPKAPK2	MAPK activated protein kinase 2	ENSG00000162889	MAPKAPK2	2.67049	1.28925e-05	2.19041	5.81303e-05
ENSSSCG00000007116	CD93	CD93 molecule	ENSG00000125810	CD93	2.66667	0.00228559	2.57324	0.00467998
ENSSSCG00000029668		interleukin 2 receptor subunit beta	ENSG00000100385	IL2RB	2.65769	0.0134389	2.55447	0.0250689
ENSSSCG00000008820	TEC	tec protein tyrosine kinase	ENSG00000135605	TEC	2.65528	0.00211514	2.23975	0.00664901
ENSSSCG00000001958	BAZ1A	bromodomain adjacent to zinc finger domain 1A	ENSG00000198604	BAZ1A	2.64575	5.257e-05	2.81909	5.75274e-05
ENSSSCG00000017749			ENSG00000265118	AC134669.1	2.64396	0.00676093	3.42746	0.00690218
ENSSSCG00000007495	CASS4	Cas scaffold protein family member 4	ENSG00000087589	CASS4	2.64127	0.000382394	3.38631	0.000351173
ENSSSCG00000014249		membrane associated ring-CH-type finger 3	ENSG00000173926	MARCHF3	2.63824	0.000269626	2.85113	0.000280492
ENSSSCG00000009002	TLR2	toll like receptor 2	ENSG00000137462	TLR2	2.63808	4.8331e-05	2.7936	4.5976e-05
ENSSSCG00000014997			ENSG00000196954	CASP4	2.62968	7.61627e-05	2.48914	0.000143143
ENSSSCG00000017743	CRLF3	cytokine receptor like factor 3	ENSG00000176390	CRLF3	2.61882	2.18903e-05	2.42162	4.77291e-05
ENSSSCG00000016928	RAB3D	RAB3D, member RAS onco family	ENSG00000105514	RAB3D	2.6106	6.65283e-05	2.26523	0.000190623
ENSSSCG00000038732	AGAP2	ArfGAP with GTPase domain, ankyrin repeat and PH domain 2	ENSG00000135439	AGAP2	2.60104	0.000936541	3.11964	0.00122335
ENSSSCG00000009334	HSPH1	heat shock protein family H (Hsp110) member 1	ENSG00000120694	HSPH1	2.59429	7.30035e-05	2.54616	0.000130802
ENSSSCG00000035199	PTGES3L	prostaglandin E synthase 3 like	ENSG00000267060	PTGES3L	2.58512	0.00436918	2.52064	0.00769255
ENSSSCG00000001011	SERPINB1	serpin family B member 1	ENSG00000021355	SERPINB1	2.55691	2.22413e-05	2.48683	4.03825e-05
ENSSSCG00000009633			ENSG00000104689	TNFRSF10A	2.55553	1.31236e-05	2.49637	2.04781e-05
ENSSSCG00000031456	ARL5B	ADP ribosylation factor like GTPase 5B	ENSG00000165997	ARL5B	2.55396	2.55596e-05	2.61481	3.35637e-05
ENSSSCG00000038879	RELB	RELB proto-onco, NF-kB subunit	ENSG00000104856	RELB	2.5527	0.000156134	2.34383	0.000444172
ENSSSCG00000034876		PET100 cytochrome c oxidase chaperone	ENSG00000229833	PET100	2.54927	3.08595e-05	2.41285	8.24371e-05
ENSSSCG00000021944	RAC2	Rac family small GTPase 2	ENSG00000128340	RAC2	2.54395	0.000704286	2.55267	0.00130925
ENSSSCG00000030831	DENND3	DENN domain containing 3	ENSG00000105339	DENND3	2.54263	1.09943e-06	2.37626	2.50373e-06
ENSSSCG00000039745		heme oxygenase 1	ENSG00000100292	HMOX1	2.5418	0.000201242	2.31456	0.000570047
ENSSSCG00000011825	ATP13A3	ATPase 13A3	ENSG00000133657	ATP13A3	2.52079	2.28124e-06	2.49487	3.56894e-06
ENSSSCG00000036751	PPM1H	protein phosphatase, Mg2+/Mn2+ dependent 1H	ENSG00000111110	PPM1H	2.51754	0.000227074	2.66006	0.000317381
ENSSSCG00000009137	GAR1	GAR1 ribonucleoprotein	ENSG00000109534	GAR1	2.51465	0.000304337	2.17468	0.00102198
ENSSSCG00000000233	ACVR1B	activin A receptor type 1B	ENSG00000135503	ACVR1B	2.50518	1.32179e-05	2.28742	3.96059e-05
ENSSSCG00000032221	FAM110C	family with sequence similarity 110 member C	ENSG00000184731	FAM110C	2.50469	0.0138449	2.73005	0.0238759
ENSSSCG00000005376	TBC1D2	TBC1 domain family member 2	ENSG00000095383	TBC1D2	2.50159	0.000185104	2.36722	0.000390822
ENSSSCG00000004549	RBPMS2	RNA binding protein, mRNA processing factor 2	ENSG00000166831	RBPMS2	2.49904	0.0155172	2.03747	0.0339452
ENSSSCG00000008228		granulysin	ENSG00000115523	GNLY	2.49581	0.0110553	2.46749	0.017751
ENSSSCG00000012027	ADAMTS5	ADAM metallopeptidase with thrombospondin type 1 motif 5	ENSG00000154736	ADAMTS5	2.48495	0.000794567	2.65537	0.00132754
ENSSSCG00000002917	NFKBID	NFKB inhibitor delta	ENSG00000167604	NFKBID	2.47108	1.85881e-05	2.86295	1.2282e-05
ENSSSCG00000050093	CCDC71L	coiled-coil domain containing 71 like	ENSG00000253276	CCDC71L	2.47008	1.28925e-05	2.03257	5.37693e-05
ENSSSCG00000014800	RNF121	ring finger protein 121	ENSG00000137522	RNF121	2.46979	0.000848016	2.86676	0.000869068
ENSSSCG00000008773	PGM2	phosphoglucomutase 2	ENSG00000169299	PGM2	2.46836	0.00046025	2.10747	0.00156417
ENSSSCG00000023374	SRGN	serglycin	ENSG00000122862	SRGN	2.46043	0.000418137	2.57967	0.000342631
ENSSSCG00000010580	NFKB2	nuclear factor kappa B subunit 2	ENSG00000077150	NFKB2	2.46035	6.81368e-06	2.61393	6.24339e-06
ENSSSCG00000024022	TRPC6	transient receptor potential cation channel subfamily C member 6	ENSG00000137672	TRPC6	2.45874	0.0094845	2.62964	0.00873611
ENSSSCG00000017605	MMD	monocyte to macrophage differentiation associated	ENSG00000108960	MMD	2.45665	2.55596e-05	2.78074	2.36758e-05
ENSSSCG00000031321	NR4A1	nuclear receptor subfamily 4 group A member 1	ENSG00000123358	NR4A1	2.44219	0.000304371	2.95993	0.000201869
ENSSSCG00000015541		immediate early response 5	ENSG00000162783	IER5	2.43076	6.81368e-06	2.30277	1.3713e-05
ENSSSCG00000000223	BIN2	bridging integrator 2	ENSG00000110934	BIN2	2.42816	0.00053272	2.26595	0.00167593
ENSSSCG00000040981	GMFG	glia maturation factor gamma	ENSG00000130755	GMFG	2.42644	0.000782508	2.27878	0.00176779
ENSSSCG00000012853	IRF7	interferon regulatory factor 7	ENSG00000185507	IRF7	2.42171	0.000138839	2.34753	0.000252727
ENSSSCG00000013595	CERS4	ceramide synthase 4	ENSG00000090661	CERS4	2.41317	0.000202034	3.04976	0.000142941
ENSSSCG00000013734	HOOK2	hook microtubule tethering protein 2	ENSG00000095066	HOOK2	2.4088	0.00573311	2.38378	0.00833686
ENSSSCG00000008617	CYRIA	CYFIP related Rac1 interactor A	ENSG00000197872	CYRIA	2.40843	0.00193339	2.75646	0.00208122
ENSSSCG00000034293		ADP ribosylation factor like GTPase 4C	ENSG00000188042	ARL4C	2.39605	8.03898e-05	2.62957	7.79961e-05
ENSSSCG00000007602	BAIAP2L1	BAR/IMD domain containing adaptor protein 2 like 1	ENSG00000006453	BAIAP2L1	2.38522	0.0344409	3.5966	0.00577724
ENSSSCG00000040181	ELL	elongation factor for RNA polymerase II	ENSG00000105656	ELL	2.38068	6.81368e-06	2.13582	2.18636e-05
ENSSSCG00000006375	LY9	lymphocyte antigen 9	ENSG00000122224	LY9	2.3772	0.00577438	3.14376	0.00488069
ENSSSCG00000030165	MAFF	MAF bZIP transcription factor F	ENSG00000185022	MAFF	2.3715	2.10092e-05	3.1315	7.45699e-06
ENSSSCG00000026890	GALNT6	polypeptide N-acetylgalactosaminyltransferase 6	ENSG00000139629	GALNT6	2.3622	0.00554101	3.16021	0.00356757
ENSSSCG00000009650	DOCK5	dedicator of cytokinesis 5	ENSG00000147459	DOCK5	2.36073	0.000312222	2.60435	0.000388354
ENSSSCG00000024166	SLC2A6	solute carrier family 2 member 6	ENSG00000160326	SLC2A6	2.3563	0.00213585	2.4988	0.00430967
ENSSSCG00000022780	UGCG	UDP-glucose ceramide glucosyltransferase	ENSG00000148154	UGCG	2.35608	0.000908605	2.77981	0.000726931
ENSSSCG00000011848		transferrin receptor	ENSG00000072274	TFRC	2.35511	6.81368e-06	2.06594	2.58462e-05
ENSSSCG00000022004	SH3BP2	SH3 domain binding protein 2	ENSG00000087266	SH3BP2	2.35014	0.00183594	2.65666	0.00146767
ENSSSCG00000002329	MAP3K9	mitogen-activated protein kinase kinase kinase 9	ENSG00000006432	MAP3K9	2.33267	0.00209319	3.30318	0.00126418
ENSSSCG00000014336	EGR1	early growth response 1	ENSG00000120738	EGR1	2.32846	0.00069077	2.66558	0.000351173
ENSSSCG00000024674	ABL2	ABL proto-onco 2, non-receptor tyrosine kinase	ENSG00000143322	ABL2	2.32588	5.38847e-06	2.25873	9.68307e-06
ENSSSCG00000038594		syndecan 4	ENSG00000124145	SDC4	2.32112	7.29233e-05	2.06963	0.000231465
ENSSSCG00000009664	PTK2B	protein tyrosine kinase 2 beta	ENSG00000120899	PTK2B	2.32094	6.45899e-05	3.27767	2.52144e-05
ENSSSCG00000032366	MOB3A	MOB kinase activator 3A	ENSG00000172081	MOB3A	2.30671	0.00195913	2.54863	0.00204224
ENSSSCG00000017747	RAB11FIP4	RAB11 family interacting protein 4	ENSG00000131242	RAB11FIP4	2.29713	0.0108355	3.95176	0.00339002
ENSSSCG00000002960	RASGRP4	RAS guanyl releasing protein 4	ENSG00000171777	RASGRP4	2.29096	0.00171026	2.0509	0.00474051
ENSSSCG00000019034		ssc-mir-29b-2	ENSG00000284203	MIR29B2	2.28757	0.0235063	3.53411	0.0145639
ENSSSCG00000012780	PLXNB3	plexin B3	ENSG00000198753	PLXNB3	2.28188	0.0205961	2.33282	0.0311287
ENSSSCG00000015446	PNPLA8	patatin like phospholipase domain containing 8	ENSG00000135241	PNPLA8	2.27853	0.000778609	2.45767	0.000813483
ENSSSCG00000023785	TMEM156	transmembrane protein 156	ENSG00000121895	TMEM156	2.27645	0.0100693	3.08463	0.00771188
ENSSSCG00000010755	PTPRE	protein tyrosine phosphatase receptor type E	ENSG00000132334	PTPRE	2.27521	0.000102266	2.12889	0.00022116
ENSSSCG00000007465	B4GALT5	beta-1,4-galactosyltransferase 5	ENSG00000158470	B4GALT5	2.26925	0.000759126	2.10979	0.00164271
ENSSSCG00000008641	ADAM17	ADAM metallopeptidase domain 17	ENSG00000151694	ADAM17	2.26204	5.96832e-05	2.01878	0.000185069
ENSSSCG00000023762	TRPM2	transient receptor potential cation channel subfamily M member 2	ENSG00000142185	TRPM2	2.25852	0.000156134	2.21297	0.000248647
ENSSSCG00000028947	PELI1	pellino E3 ubiquitin protein ligase 1	ENSG00000197329	PELI1	2.24903	0.00098286	2.5351	0.000860199
ENSSSCG00000017008	DOCK2	dedicator of cytokinesis 2	ENSG00000134516	DOCK2	2.24506	0.000404031	2.15292	0.000822256
ENSSSCG00000033909			ENSG00000213203	GIMAP1	2.21633	0.00278634	2.69785	0.000877576
ENSSSCG00000003983	SMAP2	small ArfGAP2	ENSG00000084070	SMAP2	2.2153	1.29743e-05	2.27883	1.3713e-05
ENSSSCG00000024393	B3GNT5	UDP-GlcNAc:betaGal beta-1,3-N-acetylglucosaminyltransferase 5	ENSG00000176597	B3GNT5	2.20995	0.0126244	2.2897	0.0173854
ENSSSCG00000007735			ENSG00000154710	RABGEF1	2.20573	0.000216674	2.44945	0.000192796
ENSSSCG00000022784	PLEKHO1	pleckstrin homology domain containing O1	ENSG00000023902	PLEKHO1	2.20556	6.05222e-05	2.06503	0.000132455
ENSSSCG00000016794	MYO10	myosin X	ENSG00000145555	MYO10	2.20535	2.55596e-05	2.17844	4.35142e-05
ENSSSCG00000035101		Kruppel like factor 5	ENSG00000102554	KLF5	2.18751	0.0294421	3.14798	0.0159558
ENSSSCG00000017750	EVI2B	ecotropic viral integration site 2B	ENSG00000185862	EVI2B	2.18591	0.00481403	2.29238	0.0073021
ENSSSCG00000026571	RAB8B	RAB8B, member RAS onco family	ENSG00000166128	RAB8B	2.18145	0.000924581	2.22766	0.00119765
ENSSSCG00000001565	CDKN1A	cyclin dependent kinase inhibitor 1A	ENSG00000124762	CDKN1A	2.18136	7.9352e-05	2.55448	3.11375e-05
ENSSSCG00000007019		glycerol-3-phosphate acyltransferase 4	ENSG00000158669	GPAT4	2.17847	3.42307e-05	2.33881	3.11375e-05
ENSSSCG00000008677	TACC3	transforming acidic coiled-coil containing protein 3	ENSG00000013810	TACC3	2.17817	0.00116347	2.90254	0.000601498
ENSSSCG00000033918			ENSG00000204345	CD300LD	2.17598	0.0040187	2.0356	0.00971208
ENSSSCG00000027903			ENSG00000186115	CYP4F2	2.17026	0.00139578	3.10435	0.000672913
ENSSSCG00000007932	ROGDI	rogdi atypical leucine zipper	ENSG00000067836	ROGDI	2.16691	0.000404258	2.30335	0.000678348
ENSSSCG00000027701	RP2	RP2 activator of ARL3 GTPase	ENSG00000102218	RP2	2.16558	0.000148544	2.65508	0.000105667
ENSSSCG00000033674	PRKCB	protein kinase C beta	ENSG00000166501	PRKCB	2.14869	0.000173135	2.21334	0.000303225
ENSSSCG00000050998			ENSG00000285133	AC022506.1	2.14763	0.00113807	2.12854	0.00180421
ENSSSCG00000024973		guanylate binding protein 1, interferon-inducible	ENSG00000162645	GBP2	2.14298	0.000242101	2.55774	0.000144814
ENSSSCG00000027372	SAMD9	sterile alpha motif domain containing 9	ENSG00000205413	SAMD9	2.14147	0.00175069	2.57529	0.000942458
ENSSSCG00000004081			ENSG00000131018	SYNE1	2.13907	0.00521358	2.43673	0.00616877
ENSSSCG00000027161	PIP5K1B	phosphatidylinositol-4-phosphate 5-kinase type 1 beta	ENSG00000107242	PIP5K1B	2.13108	0.0245346	3.17138	0.0068926
ENSSSCG00000017006	LCP2	lymphocyte cytosolic protein 2	ENSG00000043462	LCP2	2.13015	0.000222961	2.74126	8.36913e-05
ENSSSCG00000004779	PLCB2	phospholipase C beta 2	ENSG00000137841	PLCB2	2.12655	0.00190543	2.36326	0.00232422
ENSSSCG00000008796	RBM47	RNA binding motif protein 47	ENSG00000163694	RBM47	2.10207	0.000234966	2.29993	0.000273154
ENSSSCG00000010459	HTR7	5-hydroxytryptamine receptor 7	ENSG00000148680	HTR7	2.10133	0.00601312	3.26428	0.00231604
ENSSSCG00000025133		integrin subunit beta 2	ENSG00000160255	ITGB2	2.09911	7.01332e-05	2.20633	6.47043e-05
ENSSSCG00000011061	PDSS1	decaprenyl diphosphate synthase subunit 1	ENSG00000148459	PDSS1	2.08331	0.0245002	2.11334	0.0320989
ENSSSCG00000011000	DNAJA1	DnaJ heat shock protein family (Hsp40) member A1	ENSG00000086061	DNAJA1	2.0758	1.31975e-05	2.12445	1.40714e-05
ENSSSCG00000011698	GYG1	glycogenin 1	ENSG00000163754	GYG1	2.07222	7.9352e-05	2.0033	0.000139379
ENSSSCG00000035256		sialophorin	ENSG00000197471	SPN	2.06282	0.00333329	2.56713	0.00247538
ENSSSCG00000030957		nuclear factor kappa B subunit 1	ENSG00000109320	NFKB1	2.04992	3.49715e-05	2.04938	4.7259e-05
ENSSSCG00000011079	PIP4K2A	phosphatidylinositol-5-phosphate 4-kinase type 2 alpha	ENSG00000150867	PIP4K2A	2.03829	0.000111165	2.12796	0.000133155
ENSSSCG00000011951	NFKBIZ	NFKB inhibitor zeta	ENSG00000144802	NFKBIZ	2.03808	2.27175e-05	2.34833	7.24176e-06
ENSSSCG00000001539	PPARD	peroxisome proliferator activated receptor delta	ENSG00000112033	PPARD	2.0358	0.000864439	2.12567	0.0010332
ENSSSCG00000005951	TMEM71	transmembrane protein 71	ENSG00000165071	TMEM71	2.03089	0.00300875	5.3621	0.00051905
ENSSSCG00000028964	PIM2	Pim-2 proto-onco, serine/threonine kinase	ENSG00000102096	PIM2	2.03054	0.00243848	2.61689	0.00179845
ENSSSCG00000007924	UBN1	ubinuclein 1	ENSG00000118900	UBN1	2.02786	0.000793118	2.07556	0.000957041
ENSSSCG00000000437	ARHGAP9	Rho GTPase activating protein 9	ENSG00000123329	ARHGAP9	2.01753	0.0206246	2.87641	0.00963534
ENSSSCG00000009612		docking protein 2	ENSG00000147443	DOK2	2.00697	0.00117464	2.08665	0.00157741
ENSSSCG00000016892		follistatin	ENSG00000134363	FST	2.00625	0.0176358	2.14755	0.0190574

## Sheet: Down genes adj.P.val < 0,05
S. scrofa genes(ENSSSCG)	S. scrofa genes Symbol	Description	H. sapiens genes (ENSG)	H. sapiens genes Symbol	LogFC Infected vs Control	p value adjust Infected vs Control	LogFC Infected vs Catheterized	p value adjust Infected vs Catheterized
ENSSSCG00000039489			ENSG00000199593	SNORD114-14	-6.76508	0.00405899	-5.71486	0.0138275
ENSSSCG00000025523	COL2A1	collagen type II alpha 1 chain	ENSG00000139219	COL2A1	-3.79264	0.0016024	-2.98785	0.011139
ENSSSCG00000023261		growth differentiation factor 5	ENSG00000125965	GDF5	-3.38404	0.000435321	-2.85366	0.00235601
ENSSSCG00000007391	MATN4	matrilin 4	ENSG00000124159	MATN4	-3.10427	0.000500871	-2.83897	0.00103226
ENSSSCG00000027505	ESYT3	extended synaptotagmin 3	ENSG00000158220	ESYT3	-3.07166	0.00016767	-2.18548	0.00367291
ENSSSCG00000013934	CILP2	cartilage intermediate layer protein 2	ENSG00000160161	CILP2	-2.96634	0.000740964	-2.62261	0.00213381
ENSSSCG00000012944	PELI3	pellino E3 ubiquitin protein ligase family member 3	ENSG00000174516	PELI3	-2.90855	0.000177857	-2.08995	0.00381879
ENSSSCG00000011129	ITIH5	inter-alpha-trypsin inhibitor heavy chain 5	ENSG00000123243	ITIH5	-2.90747	0.000117156	-2.56977	0.000420395
ENSSSCG00000009672		scavenger receptor class A member 5	ENSG00000168079	SCARA5	-2.77455	1.82534e-05	-2.22528	0.000103279
ENSSSCG00000000455	LRIG3	leucine rich repeats and immunoglobulin like domains 3	ENSG00000139263	LRIG3	-2.73732	0.000608298	-2.26907	0.00384029
ENSSSCG00000004280	RIMS1	regulating synaptic membrane exocytosis 1	ENSG00000079841	RIMS1	-2.69611	0.00766005	-2.31393	0.0288799
ENSSSCG00000010348	CDHR1	cadherin related family member 1	ENSG00000148600	CDHR1	-2.68471	0.000861378	-2.00044	0.0111653
ENSSSCG00000017879	SPNS2	sphingolipid transporter 2	ENSG00000183018	SPNS2	-2.68149	0.00127736	-2.85178	0.00100591
ENSSSCG00000003148	DBP	D-box binding PAR bZIP transcription factor	ENSG00000105516	DBP	-2.66872	0.00917557	-2.55446	0.0163737
ENSSSCG00000003414		angiopoietin like 7	ENSG00000171819	ANGPTL7	-2.65414	0.00115072	-2.40195	0.00278339
ENSSSCG00000003366	CHD5	chromodomain helicase DNA binding protein 5	ENSG00000116254	CHD5	-2.64474	0.00491736	-2.64469	0.00650646
ENSSSCG00000013433	ADAMTSL5	ADAMTS like 5	ENSG00000185761	ADAMTSL5	-2.60956	0.00011742	-2.59945	0.000158388
ENSSSCG00000023661	GABRA1	gamma-aminobutyric acid type A receptor subunit alpha1	ENSG00000022355	GABRA1	-2.54305	0.025014	-2.63936	0.0284536
ENSSSCG00000005257	TRPM3	transient receptor potential cation channel subfamily M member 3	ENSG00000083067	TRPM3	-2.54265	0.0133719	-2.30127	0.0314467
ENSSSCG00000017380	ARL4D	ADP ribosylation factor like GTPase 4D	ENSG00000175906	ARL4D	-2.53483	0.00305981	-2.74779	0.00212823
ENSSSCG00000011717	IGSF10	immunoglobulin superfamily member 10	ENSG00000152580	IGSF10	-2.52485	0.0155998	-2.33303	0.0286813
ENSSSCG00000013230	FAM180B	family with sequence similarity 180 member B	ENSG00000196666	FAM180B	-2.48079	0.00203446	-2.42994	0.00300284
ENSSSCG00000003690	DLGAP1	DLG associated protein 1	ENSG00000170579	DLGAP1	-2.47907	0.00900532	-2.34352	0.0183399
ENSSSCG00000040719	KIAA0040	KIAA0040	ENSG00000235750	KIAA0040	-2.44403	0.00341296	-2.47269	0.00418174
ENSSSCG00000007358	EMILIN3	elastin microfibril interfacer 3	ENSG00000183798	EMILIN3	-2.43383	0.000338311	-2.39127	0.000537582
ENSSSCG00000017367	MPP2	MAGUK p55 scaffold protein 2	ENSG00000108852	MPP2	-2.4086	3.5539e-05	-2.06291	0.000187672
ENSSSCG00000023611	TNXB	tenascin XB	ENSG00000168477	TNXB	-2.38893	0.000406325	-2.27695	0.000657492
ENSSSCG00000028691			ENSG00000196228	SULT1C3	-2.33509	0.00209319	-2.11123	0.00606765
ENSSSCG00000031173	KCNMB4	potassium calcium-activated channel subfamily M regulatory beta subunit 4	ENSG00000135643	KCNMB4	-2.32689	0.00262497	-2.52088	0.00181935
ENSSSCG00000013270	CRY2	cryptochrome circadian regulator 2	ENSG00000121671	CRY2	-2.32449	0.000276779	-2.0056	0.00108647
ENSSSCG00000024678	MEGF6	multiple EGF like domains 6	ENSG00000162591	MEGF6	-2.29634	0.00056634	-2.35936	0.000621294
ENSSSCG00000007146	SIGLEC1	sialic acid binding Ig like lectin 1	ENSG00000088827	SIGLEC1	-2.2956	0.00234583	-2.02692	0.00790596
ENSSSCG00000033641	COL8A2	collagen type VIII alpha 2 chain	ENSG00000171812	COL8A2	-2.28688	0.0004223	-2.16615	0.000836992
ENSSSCG00000027928	TMEM9	transmembrane protein 9	ENSG00000116857	TMEM9	-2.28592	0.00427455	-2.20931	0.00782407
ENSSSCG00000002554	PLD4	phospholipase D family member 4	ENSG00000166428	PLD4	-2.27372	0.00102502	-2.17516	0.00194955
ENSSSCG00000036810	ARL11	ADP ribosylation factor like GTPase 11	ENSG00000152213	ARL11	-2.26349	0.0192872	-2.30421	0.0219588
ENSSSCG00000010300	MSS51	MSS51 mitochondrial translational activator	ENSG00000166343	MSS51	-2.26195	0.0029273	-2.12004	0.00644088
ENSSSCG00000019323	SNORA13	small nucleolar RNA, H/ACA box 13	ENSG00000238363	SNORA13	-2.239	0.00767967	-2.26159	0.00881272
ENSSSCG00000032423	SPOCK1	SPARC (osteonectin), cwcv and kazal like domains proteoglycan 1	ENSG00000152377	SPOCK1	-2.22828	0.00121474	-2.00501	0.00359488
ENSSSCG00000011299	CLEC3B	C-type lectin domain family 3 member B	ENSG00000163815	CLEC3B	-2.18025	0.00176307	-2.22236	0.00193641
ENSSSCG00000033191	BEAN1	brain expressed associated with NEDD4 1	ENSG00000166546	BEAN1	-2.1758	0.0282352	-2.06265	0.0483445
ENSSSCG00000039946	CD34	CD34 molecule	ENSG00000174059	CD34	-2.16061	2.26715e-05	-2.01781	4.5976e-05
ENSSSCG00000041248			ENSG00000132846	ZBED3	-2.14777	0.00374471	-2.32901	0.00265509
ENSSSCG00000013018	CDC42BPG	CDC42 binding protein kinase gamma	ENSG00000171219	CDC42BPG	-2.13381	0.0228472	-2.19139	0.0255116
ENSSSCG00000008021	TMEM204	transmembrane protein 204	ENSG00000131634	TMEM204	-2.11253	0.0468196	-2.25428	0.0415207
ENSSSCG00000039780	RTN4RL1	reticulon 4 receptor like 1	ENSG00000185924	RTN4RL1	-2.09587	0.00322738	-2.01358	0.00559735
ENSSSCG00000001570		peptidase inhibitor 16	ENSG00000164530	PI16	-2.08953	0.0154536	-2.35183	0.00990185
ENSSSCG00000005997	COL14A1	collagen type XIV alpha 1 chain	ENSG00000187955	COL14A1	-2.08473	0.0141455	-2.08241	0.0167254
ENSSSCG00000036575	USHBP1	USH1 protein network component harmonin binding protein 1	ENSG00000130307	USHBP1	-2.07853	0.0448367	-2.43573	0.0243143
ENSSSCG00000003640	GRIK3	glutamate ionotropic receptor kainate type subunit 3	ENSG00000163873	GRIK3	-2.0501	0.0279456	-2.46729	0.0121954
ENSSSCG00000015249	ADAMTS8	ADAM metallopeptidase with thrombospondin type 1 motif 8	ENSG00000134917	ADAMTS8	-2.0497	0.0493834	-2.32469	0.0317364
ENSSSCG00000017638	TSPOAP1	TSPO associated protein 1	ENSG00000005379	TSPOAP1	-2.02664	0.000340984	-2.17433	0.000260975
