# Supplementary material for: Dual transcriptomic profiling of Staphylococcus aureus endocarditis in a porcine model reveals strong parallels with human infection
Source: mBio. 2025 Oct 31;16(12):e02316-25. doi: 10.1128/mbio.02316-25 (PMC12691691; doi:10.1128/mbio.02316-25)
Supplement: Data set S2 — Host functional pathways differentially expressed during endocarditis in the porcine model. [file mbio.02316-25-s0002.xlsx]

## Sheet: GSEA Infected vs Catheterized
ID from Gene Ontology database (GO)	Functional pathway	Gene set size	p value adjust	Leading Edge	Core Enrichment
GO:0001818	negative regulation of cytokine production	200	0.00971759	tags=38%, list=14%, signal=33%	ARG1/ARG2/ACOD1/IL1R2/IDO1/MMP8/LTF/NLRP3/C5AR2/SLC11A1/CD33/ZC3H12A/TNFAIP3/TNF/MIR222/MIR29B2/HAVCR2/CD84/CD274/PTPRC/TYROBP/TLR4/ZFP36/INHBA/ERRFI1/SRGN/SERPINB1/REL/RELB/HMOX1/HERC5/NLRC5/ISG15/NFKB1/NAV3/VSIR/DDIT3/BCL6/MIR320A/HLA-F/TNFSF4/BCL3/MIR20A/IL33/IFIH1/BTK/IKBKE/TBK1/FURIN/MIR29B1/UBE2L6/PTGER4/MIR142/CARD17/MIR24-2/PTPN6/ARRB2/RGCC/IRAK3/NCKAP1L/RARA/ATP2B1/IL10/PDCD1LG2/NMI/RNF1…
GO:0031334	positive regulation of protein-containing complex assembly	193	0.00971759	tags=29%, list=18%, signal=24%	MMP3/PLEK/CLEC7A/HCK/CORO1A/CSF3/TNF/BAIAP2L1/NRG1/SYK/PTK2B/VASP/TLR4/LCP1/WAS/ICAM1/VEGFA/HSPA1A/GMFG/TFRC/HIP1R/NCK2/NAV3/CREB1/ABCA1/SPIDR/ACTR3/RAP1B/DDX3X/ARPC5/NCKAP1L/CLIP1/RPA2/LGALS3/EVL/ARPC3/ACTR2/CDKN1B/ALOX15/ASAP1/CARMIL2/FNIP1/CDT1/MSN/TGFB1/MAPRE1/ATAT1/GRB2/GTF2H3/PYCARD/ARF6/FES/PIH1D1/NIN/ARPC1B/AP1AR
GO:0048872	homeostasis of number of cells	193	0.00971759	tags=32%, list=15%, signal=27%	IL6/CXCL6/CXCR2/MPIG6B/IL2RA/CORO1A/TNFAIP3/PMAIP1/TNFSF13B/SLC7A11/MIR222/LYN/CCR2/PDE4B/ZFP36/FAS/VEGFA/FCER1G/INHBA/SASH3/HSPA1A/TNFSF14/INPP5D/HMOX1/ACVR1B/HCLS1/SPI1/ISG15/ADAM17/SLC46A2/BCL6/CASP3/TCIRG1/PTPN2/JAK2/HIF1A/SLC11A2/PIK3CD/IKZF1/GPR183/B2M/RASSF2/SP3/DOCK10/PIK3CB/ALAS2/NCKAP1L/MAPK14/PTBP3/RPS19/EPAS1/CCNB2/HIPK2/G6PD/CYLD/KMT2E/DYRK3/LPCAT3/JAK3/LYAR/CSF1
GO:0060326	cell chemotaxis	193	0.00971759	tags=37%, list=11%, signal=34%	CXCL8/IL6/S100A8/IL1B/S100A12/CXCL6/PPBP/CCL20/S100A9/CXCR2/CSF3R/ADGRE2/ADAM8/CCR1/MIR223/CNR2/RIPOR2/CCL3/CXCL14/C5AR2/EGR3/XCR1/CORO1A/HBEGF/CCL5/FFAR2/DUSP1/CCRL2/VEGFC/C5AR1/SYK/PTK2B/LYN/CCR2/PDE4B/SERPINE1/NR4A1/CCL2/VEGFA/FCER1G/RAC2/EDN1/TNFSF14/PLXNB3/BIN2/DPP4/TRPM2/ITGB2/IL6R/ADAM17/PIK3CG/VAV1/CXCR4/TIAM1/PIK3CD/GPR183/ACKR3/VAV3/CCR5/ARRB2/EDNRB/SLC8B1/IL17RA/NCKAP1L/PREX1/CXCL16/MA…
GO:0033673	negative regulation of kinase activity	198	0.00971759	tags=25%, list=12%, signal=23%	IL1B/DUSP2/ADORA2A/SORL1/RHOH/RGS2/DUSP5/TRIB1/TNFAIP3/DUSP1/SOCS3/RGS14/PTPN1/PTPRC/LYN/TRIB3/PRKAR2B/ERRFI1/CDKN1A/RGS4/GMFG/DNAJA1/GADD45A/UBASH3B/SLC8A3/SH3BP5/CASP3/PTPN2/PTPRJ/MIR20A/GADD45B/GCKR/IRS2/STK38/BMP7/MIDN/MIR24-2/PTPN6/CEP43/DUSP4/IRAK3/AGT/CBL/SOCS1/DUSP6/DUSP16/CSK/CDKN1B/CAMK2N1/SPRY2
GO:0045088	regulation of innate immune response	198	0.00971759	tags=30%, list=11%, signal=27%	ARG1/ACOD1/CLEC4D/ADAM8/FCN1/MMP12/TREML2/IL18RAP/CD226/CLEC4E/HCK/CCL5/TNFAIP3/FFAR2/SOCS3/EREG/PTPN1/SYK/HAVCR2/RAET1E/LYN/FGR/TLR4/BIRC2/FCER1G/PARP14/IRF7/RELB/NLRC5/ZBP1/NFKB1/PSMB9/PARP9/VAV1/HLA-F/PTPN2/PSMB8/RASGRP1/JAK2/IRF1/IFNGR1/IKBKE/TBK1/SAMHD1/IFI16/IKBKB/PTPN6/ARRB2/CHUK/ERAP1/IRAK3/PVR/PSME1/RPS19/SOCS1/RNASEL/NMI/PLSCR1/PSME2/PLCG2
GO:0051091	positive regulation of DNA-binding transcription factor activity	192	0.00971759	tags=28%, list=12%, signal=25%	IL6/S100A8/IL1B/S100A12/S100A9/ADAM8/IL18RAP/LTF/NLRP3/NOD2/IL1RAP/CSF3/NFAM1/TNF/TRAF1/FOSL1/SPHK1/TLR4/TLR2/ICAM1/VEGFA/NFKB2/TICAM1/EDN1/HSPA1A/HCLS1/PRKCB/ITGB2/TFRC/NFKB1/LRRFIP1/DDIT3/MYD88/ARID5B/JAK2/BTK/KDM1A/IRAK2/CAPN3/CFLAR/IKBKB/CRTC2/IL18/CHUK/RGCC/RAB7B/IRAK1/IRAK3/CD40/AGT/IL10/TRIM26/TRIM21/HIPK2
GO:0032868	response to insulin	197	0.00971759	tags=25%, list=17%, signal=21%	IL1B/RETN/VGF/SORL1/SOCS3/BAIAP2L1/PTPN1/LYN/TRIB3/TLR2/ICAM1/EGR2/EGR1/ERRFI1/ESRRA/RAB8B/PRKCB/PTPRE/NDEL1/RAB31/TRIM72/TCIRG1/PTPN2/ADM/SLC39A14/IRS2/GCLC/CFLAR/INSIG1/ATP6V1C1/UPRT/AGT/ATP2B1/SOCS1/IL10/PRKCZ/ATP6V1F/SLC25A33/GKAP1/GCNT1/RAB12/ATP6V1B2/GRB2/YWHAG/OPA1/ZFP36L1/CCND3/EIF4EBP1/LPIN2
GO:0043406	positive regulation of MAP kinase activity	197	0.00971759	tags=29%, list=16%, signal=25%	IL1B/S100A12/ADAM8/TGFA/NOD2/DUSP5/PIK3R5/TNF/PTPN1/C5AR1/NRG1/SYK/MAP3K9/PTK2B/MAP3K8/PTPRC/TLR4/BMP2/VEGFA/NGF/EDN1/MAPKAPK2/GADD45A/PIK3CG/EPHA4/CXCR4/RASGRP1/JAK2/GADD45G/TRAF7/TIAM1/GADD45B/IRAK2/LRRK2/TNIK/MAP2K3/DAXX/PIK3CB/MAP3K5/IRAK1/CD40/AGT/MAPK14/MAP2K1/ADORA2B/DUSP6/FGF1/CSK/FGF18/TLR9/THBS1/MAP3K2/TGFB1/FZD4/EIF2AK2/HGF/ERN1/KSR1
GO:0072593	reactive oxygen species metabolic process	191	0.00971759	tags=35%, list=14%, signal=30%	MMP3/ARG2/ACOD1/IL1B/PTGS2/MMP8/MIR212/MIR132/HK2/CLEC7A/SOD2/ZC3H12A/PMAIP1/TNF/NCF1/SYK/PTK2B/DDIT4/TYROBP/STK17A/TLR4/NCF2/TLR2/BIRC2/ICAM1/NOS2/CDKN1A/RAC2/TICAM1/EDN1/ITGB2/ITGAM/GADD45A/NCF4/POR/VAV1/CCN1/JAK2/HIF1A/SLC7A2/GLA/LRRK2/BMP7/CFLAR/PTX3/PRDX6/MIR24-2/BNIP3/CYP1B1/ARF4/PREX1/AGT/MAPK14/GCH1/IL10/PLA2R1/TSPO/G6PD/SLC5A3/CYB5R4/GPX1/THBS1/CYBB/SLC25A33/FYN/TGFB1
GO:1902105	regulation of leukocyte differentiation	199	0.00971759	tags=30%, list=8%, signal=28%	IL1B/IL1A/LIF/ADAM8/CCR1/LTF/MIR223/CCL3/FOS/NLRP3/GPR68/EGR3/IL2RA/RHOH/CEBPB/TNFSF9/PNP/ZC3H12A/RUNX3/TRIB1/CD101/NFAM1/TNF/SYK/PTPRC/PRDM1/TYROBP/LYN/CCR2/TLR4/NFKBID/INHBA/SASH3/ESRRA/INPP5D/NFKBIZ/IRF7/EVI2B/HCLS1/IL4R/RUNX1/CD2/UBASH3B/SLC46A2/VSIR/PRXL2A/BCL6/CREB1/TNFSF4/PTPN2/RASGRP1/IRF1/BTK/RASSF2/MYC/CD86/PTPN6/IL18/ATP11C
GO:1903532	positive regulation of secretion by cell	190	0.00971759	tags=38%, list=17%, signal=32%	IL6/IL1B/IL1A/RETN/ADAM8/ADORA2A/SORL1/TRH/GPR68/CLEC4E/CD33/ACSL4/TNF/VEGFC/SYK/CLEC5A/FGR/UNC13D/TLR4/TLR2/PTAFR/SPP1/FCER1G/INHBA/EDN1/CD14/SLC6A4/RAB3D/RAB8B/IL4R/ITGB2/PPARD/ITGAM/SDC4/GJA1/CREB1/HLA-F/TNFSF4/JAK2/HIF1A/IL33/IRS2/PANX1/PTGER4/ABAT/RGCC/PFKFB2/SDCBP/PPID/GAPDH/AGT/SLC4A8/STX4/ADORA2B/IL10/RAB27B/ABCG1/GRK2/ANKRD1/GAB2/SEC24A/CHMP2A/TGFB1/IRF3/SYTL4/NADK/APLN/RASL10B/ADCY8/LAM…
GO:0051251	positive regulation of lymphocyte activation	187	0.00971759	tags=43%, list=15%, signal=37%	IL6/IL1B/IL1A/ADAM8/NLRP3/NOD2/CLEC7A/EGR3/IL2RA/RHOH/TNFSF9/PNP/CORO1A/RUNX3/CCL5/CD55/TNFSF13B/SYK/HAVCR2/CD274/MAP3K8/PTPRC/TYROBP/LYN/CCR2/SIRPB1/TLR4/NFKBID/CCL2/CYRIB/CDKN1A/TICAM1/SASH3/HSPH1/PELI1/DOCK8/TNFSF14/INPP5D/NFKBIZ/DPP4/IL4R/EBI3/RUNX1/TFRC/NCK2/VSIR/VAV1/BCL6/HLA-F/TNFSF4/RASGRP1/GPR183/BTK/IL27RA/IRS2/VAV3/CD86/PTPN6/IL18/ATP11C/CLCF1/NCKAP1L/CD40/RARA/SOCS1/PDCD1LG2/HLX/CSK/C…
GO:0070372	regulation of ERK1 and ERK2 cascade	189	0.00971759	tags=33%, list=13%, signal=29%	IL1B/CCL20/LIF/SEMA7A/CCR1/ATF3/CCL3/NOD2/C5AR2/CHI3L1/TBC1D10C/CCL5/DUSP1/RGS14/TNF/MIR222/SLC9A3R1/PTPN1/C5AR1/SYK/HAVCR2/PTK2B/PTPRC/LYN/TLR4/BMP2/ICAM1/CCL2/ERRFI1/MARCO/TNIP1/CD44/CCN1/PTPN2/RASGRP1/TRAF7/RAP1A/TIAM1/GPR183/CNKSR3/ACKR3/CFLAR/MIR24-2/PTPN6/ARRB2/DUSP4/GCNT2/MIR27A/RAP1B/KDR/MAP2K1/DUSP6/MIR23A/CSK/CAMK2N1/P2RY6/FGF18/ALOX15/SPRY2/PRKCZ/RANBP9/PDGFRA/MTURN
GO:0006469	negative regulation of protein kinase activity	184	0.00971759	tags=24%, list=12%, signal=22%	IL1B/DUSP2/ADORA2A/SORL1/RGS2/DUSP5/TRIB1/TNFAIP3/DUSP1/SOCS3/RGS14/PTPN1/PTPRC/LYN/TRIB3/PRKAR2B/ERRFI1/CDKN1A/RGS4/GMFG/DNAJA1/GADD45A/UBASH3B/SLC8A3/SH3BP5/CASP3/PTPN2/PTPRJ/MIR20A/GADD45B/STK38/BMP7/MIR24-2/PTPN6/CEP43/DUSP4/IRAK3/AGT/CBL/SOCS1/DUSP6/DUSP16/CDKN1B/CAMK2N1/SPRY2
GO:0009914	hormone transport	183	0.00971759	tags=21%, list=10%, signal=19%	IL6/IL1B/OSM/RETN/LIF/VGF/IL11/SLCO4A1/TRH/GPR68/CCL5/ACSL4/FFAR2/TNF/LYN/NOS2/SPP1/INHBA/EDN1/DPP4/RAB8B/PPARD/GJA1/CREB1/TCIRG1/JAK2/ADM/RAP1A/TIAM1/HIF1A/BTK/IRS2/MIDN/ABAT/PFKFB2/SLC8B1/AGT/STX4
GO:0043491	protein kinase B signaling	186	0.00971759	tags=27%, list=14%, signal=23%	IL1B/OSM/ADAM8/HPSE/MIR132/TGFA/CCL3/CHI3L1/F3/CSF3/PLK3/HBEGF/CCL5/PIK3R5/TNF/EREG/MIR222/SLC9A3R1/MIR29B2/NRG1/PIK3AP1/TRIB3/CCL2/FAM110C/RAC2/HCLS1/PIK3CG/VAV1/DDIT3/PTPRJ/PIK3CD/MIR20A/IRS2/MIR29B1/CD86/IL18/ARRB2/GCNT2/PIK3CB/CD40/KDR/FGF1/RHOG/FGF18/SPRY2/GPX1/PDGFRA/THBS1/FYN/TGFB1
GO:0045637	regulation of myeloid cell differentiation	183	0.00971759	tags=27%, list=11%, signal=24%	LIF/CSF3R/NFE2/CCR1/LTF/MIR223/NR4A3/CCL3/FOS/GPR68/CEBPB/CSF3/TRIB1/CD101/NFKBIA/TNF/MIR222/PTK2B/TYROBP/LYN/TLR4/ZFP36/MYL9/INHBA/HSPA1A/ESRRA/INPP5D/IRF7/EVI2B/ACVR1B/HCLS1/PRKCB/RUNX1/SPI1/ISG15/UBASH3B/PRXL2A/CREB1/PTPN2/HIF1A/B2M/RASSF2/MYC/MOV10/RAB7B/NCKAP1L/MAPK14/RARA/LGALS3
GO:0070661	leukocyte proliferation	181	0.00971759	tags=44%, list=15%, signal=38%	ARG1/IL6/ARG2/IL1B/IL1A/IDO1/SLC11A1/IL2RA/CEBPB/TNFSF9/PNP/CORO1A/CCL5/TNFAIP3/CD55/TNFSF13B/SYK/HAVCR2/CD274/PTPRC/TYROBP/LYN/CCR2/TLR4/SPN/CDKN1A/RAC2/TICAM1/SASH3/PELI1/DOCK8/TNFSF14/INPP5D/EBI3/DOCK2/SDC4/TFRC/NCK2/TNFRSF1B/PIK3CG/VSIR/BCL6/PAWR/TNFSF4/CASP3/TCIRG1/RASGRP1/IRF1/IL33/CTPS1/GPR183/BTK/IL27RA/TBK1/TNFSF8/IRS2/VAV3/CD86/PTPN6/IL18/CLCF1/NCKAP1L/CD40/CD180/LGALS3/SATB1/IL10/PDCD1…
GO:0071356	cellular response to tumor necrosis factor	188	0.00971759	tags=25%, list=10%, signal=23%	CXCL8/ACOD1/CCL20/CCL3/CHI3L1/TNFSF9/ZC3H12A/CCL5/TNFAIP3/TNFSF13B/NFKBIA/TNF/TRAF1/SYK/PTK2B/SPHK1/ZFP36/BIRC2/ICAM1/CCL2/FAS/GBP2/EDN1/CASP4/HSPA1A/TNFSF14/LCN2/NFKB1/ADAM17/TNFRSF1B/ADAMTS7/PSMB9/HAS2/TNFSF4/PTPN2/PSMB8/JAK2/HIPK1/TNFSF8/SGMS1/IKBKB/MIR24-2/CHUK/MAP3K5/CD40/MAPK14/PSME1
GO:0022409	positive regulation of cell-cell adhesion	178	0.00971759	tags=42%, list=13%, signal=37%	IL6/IL1B/IL1A/ADAM8/NR4A3/SELE/NLRP3/NOD2/EGR3/IL2RA/RHOH/TNFSF9/PNP/CORO1A/RUNX3/PLAUR/CCL5/SELP/CD55/TNFSF13B/TNF/SYK/HAVCR2/CD274/MAP3K8/PTPRC/LYN/CCR2/SIRPB1/NFKBID/ICAM1/CCL2/PTAFR/CYRIB/SASH3/HSPH1/DOCK8/TNFSF14/NFKBIZ/DPP4/IL4R/ITGB2/EBI3/RUNX1/MYO10/TFRC/NCK2/VSIR/VAV1/BCL6/CD44/HAS2/PDPN/TNFSF4/RASGRP1/IL27RA/BMP7/CD86/PTPN6/IL18/GCNT2/IRAK1/NCKAP1L/RARA/SOCS1/IL10/PDCD1LG2/HLX/CSK/CYLD/…
GO:0046879	hormone secretion	178	0.00971759	tags=21%, list=10%, signal=19%	IL6/IL1B/OSM/RETN/LIF/VGF/IL11/TRH/GPR68/CCL5/ACSL4/FFAR2/TNF/LYN/NOS2/SPP1/INHBA/EDN1/DPP4/RAB8B/PPARD/GJA1/CREB1/TCIRG1/JAK2/ADM/RAP1A/TIAM1/HIF1A/BTK/IRS2/MIDN/ABAT/PFKFB2/SLC8B1/AGT/STX4
GO:0050730	regulation of peptidyl-tyrosine phosphorylation	178	0.00971759	tags=28%, list=11%, signal=25%	IL6/OSM/LIF/SAMSN1/IL11/TGFA/IL22RA2/CSF3/HBEGF/CCL5/SOCS3/TNF/NCF1/EREG/PTPN1/ITGB3/NRG1/SYK/CASS4/PTK2B/PTPRC/LYN/ICAM1/VEGFA/ERRFI1/PARP14/HCLS1/TEC/ITGB2/IL6R/ADAM17/NCK2/PARP9/EPHA4/CD44/SH3BP5/ITGA5/PTPN2/JAK2/PTPRJ/PTPN6/IL18/CEP43/ARRB2/CLCF1/CD40/AGT/CBL/SOCS1
GO:0097191	extrinsic apoptotic signaling pathway	177	0.00971759	tags=29%, list=16%, signal=25%	IL1B/IL1A/G0S2/ATF3/BCL2A1/TNFAIP3/PMAIP1/TNF/MIR222/TRAF1/PTPRC/SERPINE1/ICAM1/FAS/INHBA/NGF/TNFRSF10A/HSPA1A/HMOX1/ACVR1B/LCN2/IL6R/TNFRSF1B/CASP3/MLLT11/JAK2/IL33/BMPR1B/HIPK1/GCLC/CFLAR/BCL2L12/STK4/DAXX/DDX3X/C8orf44-SGK3/AGT/SP100/STX4/LGALS3/CYLD/SIAH2/GPX1/THBS1/FYN/TGFB1/NRP1/TMC8/PAK2/HGF/BAG3
GO:0000302	response to reactive oxygen species	175	0.00971759	tags=30%, list=17%, signal=25%	ARG1/IL6/MMP3/IL18RAP/NR4A3/FOS/SOD2/MMP9/PLK3/TNFAIP3/DUSP1/TNF/NCF1/PPIF/KDM6B/PTK2B/FOSL1/LDHA/SPHK1/TRPC6/EDN1/STK26/HMOX1/TRPM2/LCN2/PAWR/CASP3/BTK/LRRK2/BMP7/CFLAR/BNIP3/CYP1B1/CHUK/MAP3K5/GCH1/IL10/APEX1/GPX1/PDGFRA/TRA2B/FYN/FKBP1B/GLRX2/HSPD1/PDE8A/HGF/PPARGC1A/STK24/ADAM9/ROMO1/CRYAB/RIPK1
GO:0046942	carboxylic acid transport	175	0.00971759	tags=29%, list=15%, signal=25%	ARG1/IL1B/ADORA2A/MFSD2A/SLC16A3/TRH/SLC11A1/RGS2/ACSL1/EMB/ACSL4/SLC7A11/SLC9A3R1/XK/SYK/CYP4F2/SLC6A9/LCN1/SLC26A6/NOS2/ACSL5/EDN1/PNPLA8/RGS4/PPARD/SLC6A17/GJA1/SLC6A6/PDPN/NFKBIE/SLC7A2/IRS2/ABAT/SLC38A2/ABCC4/RXRA/SLC43A2/SLC5A6/BDKRB2/STARD10/AGT/PLA2R1/LRRC8C/SLC16A13/SLC16A7/ABCC1/SLC7A7/THBS1/PLA2G4A/LRRC8D/SLC25A22
GO:0051480	regulation of cytosolic calcium ion concentration	174	0.00971759	tags=32%, list=14%, signal=27%	CXCR2/CCR1/CCL3/C5AR2/XCR1/S1PR4/CORO1A/P2RX1/CD55/CCRL2/C5AR1/CEMIP/PTK2B/PTPRC/LYN/CCR2/TRPC6/EDN1/ABL2/TRPM2/UBASH3B/PIK3CG/SLC35G1/PTGIR/DDIT3/GJA1/SLC8A3/CXCR4/JAK2/ADM/ACKR3/S1PR3/GNA15/CAPN3/GPR35/PTGER4/DIAPH1/PTPN6/CCR5/EDNRB/SLC8B1/BDKRB2/AGT/ATP2B1/CXCL10/PLCG2/P2RY6/CHD7/PTGER3/PDGFRA/FYN/TMBIM6/FKBP1B/CLIC2/GNA13
GO:0042113	B cell activation	173	0.00971759	tags=38%, list=15%, signal=32%	IL6/ADGRG3/SAMSN1/IL11/NOD2/TBC1D10C/TNFAIP3/NFAM1/TNFSF13B/SYK/PTK2B/PTPRC/TYROBP/LYN/TLR4/LAT2/SKAP2/INHBA/CDKN1A/TICAM1/SASH3/PELI1/INPP5D/PRKCB/TFRC/ADAM17/BCL6/PAWR/TNFSF4/CASP3/TCIRG1/BCL3/PTPN2/RASGRP1/PTPRJ/PIK3CD/CTPS1/GPR183/BTK/IL27RA/IRS2/SP3/VAV3/CD86/PTPN6/ATP11C/DOCK10/DNAJB9/CLCF1/NCKAP1L/CD40/CD180/IL10/PLCG2/CYLD/TLR9/KLF6/FNIP1/VCAM1/SH3KBP1/TNFRSF21/TGFB1/JAK3/HSPD1/IGHM
GO:0071216	cellular response to biotic stimulus	173	0.00971759	tags=42%, list=11%, signal=38%	CXCL8/ARG1/IL6/ACOD1/IL1B/IL1A/CXCL6/PPBP/LTF/CCL3/NLRP3/NOD2/CLEC7A/CEBPB/TNIP3/HCK/ZC3H12A/CSF3/CCL5/TRIB1/TNFAIP3/CD55/NFKBIA/TNF/SYK/HAVCR2/CD274/LYN/PDE4B/SERPINE1/TLR4/TLR2/ZFP36/ICAM1/CCL2/NOS2/PTAFR/CYRIB/TICAM1/CD14/LCN2/PPARD/WFS1/NFKB1/TNFRSF1B/DDIT3/MYD88/TNFSF4/SBNO2/NFKBIB/MIR20A/ABCA1/BTK/IRAK2/LY96/CD86/SGMS1/CARD17/SCARB1/IL18/CCR5/EDNRB/LITAF/IRAK1/CD40/MAPK14/RARA/CD180/IL10/PD…
GO:2001234	negative regulation of apoptotic signaling pathway	173	0.00971759	tags=26%, list=15%, signal=23%	IL1B/IL1A/PTGS2/SOD2/MMP9/PLAUR/TNFAIP3/SNAI1/TNF/PPIF/MIR222/PTPN1/SERPINE1/ICAM1/FAS/NR4A2/TNFRSF10A/HSPA1A/HMOX1/DNAJA1/WFS1/CD44/HIF1A/ACKR3/KDM1A/LRRK2/GCLC/CFLAR/BCL2L12/ENO1/ARRB2/DDX3X/C8orf44-SGK3/BDKRB2/IVNS1ABP/HYOU1/LGALS3/SLC25A5/SIAH2/YBX3/GPX1/THBS1/FYN/TMBIM6/NRP1
GO:0051607	defense response to virus	172	0.00971759	tags=43%, list=19%, signal=36%	IL6/ACOD1/IL1B/ISG20/MMP12/NLRP3/IL2RA/ZC3H12A/TNFAIP3/PMAIP1/IFIT2/DDIT4/PTPRC/UNC13D/BIRC2/TICAM1/IRF7/HERC5/NLRC5/IFIT3/IFITM1/ZBP1/USP15/ISG15/RNASE6/IL10RB/PARP9/DTX3L/TSPAN32/IRF1/IL33/IFIH1/TBK1/NT5C3A/SAMHD1/IFI16/BNIP3/IRF9/BNIP3L/MOV10/DDX21/RSAD2/CD40/SEC14L1/MX2/RNASEL/CXCL10/RNF125/PLSCR1/ZC3HAV1/MX1/DDX41/SLFN13/OAS1/RIOK3/TLR9/IRF5/FAM111A/IRF3/G3BP1/STING1/EIF2AK2/TRAF3/CARD9/C1QB…
GO:0051896	regulation of protein kinase B signaling	168	0.00971759	tags=26%, list=14%, signal=23%	OSM/ADAM8/HPSE/MIR132/TGFA/CCL3/CHI3L1/F3/CSF3/HBEGF/PIK3R5/TNF/EREG/MIR222/SLC9A3R1/MIR29B2/NRG1/PIK3AP1/TRIB3/FAM110C/RAC2/HCLS1/PIK3CG/VAV1/DDIT3/PTPRJ/PIK3CD/MIR20A/IRS2/MIR29B1/CD86/IL18/ARRB2/GCNT2/PIK3CB/FGF1/RHOG/FGF18/SPRY2/GPX1/PDGFRA/THBS1/FYN/TGFB1
GO:0032943	mononuclear cell proliferation	167	0.00971759	tags=46%, list=15%, signal=39%	ARG1/IL6/ARG2/IL1B/IL1A/IDO1/SLC11A1/IL2RA/CEBPB/TNFSF9/PNP/CORO1A/CCL5/CD55/TNFSF13B/SYK/HAVCR2/CD274/PTPRC/TYROBP/LYN/CCR2/TLR4/SPN/CDKN1A/RAC2/TICAM1/SASH3/PELI1/DOCK8/TNFSF14/INPP5D/EBI3/DOCK2/SDC4/TFRC/NCK2/TNFRSF1B/PIK3CG/VSIR/BCL6/PAWR/TNFSF4/CASP3/RASGRP1/IRF1/CTPS1/GPR183/BTK/IL27RA/TBK1/TNFSF8/IRS2/VAV3/CD86/PTPN6/IL18/CLCF1/NCKAP1L/CD40/CD180/LGALS3/SATB1/IL10/PDCD1LG2/TLR9/CD46/HPRT1/…
GO:0042180	cellular ketone metabolic process	171	0.00971759	tags=18%, list=10%, signal=16%	IL1B/IDO1/CYP4F3/PTGS2/DGAT2/MFSD2A/NR4A3/DHRS9/SLC7A11/TRIB3/CYP4F2/ODC1/BMP2/EGR1/RDH10/PPARD/PDSS1/SLC45A3/PSMB9/GPD2/PSMB8/ADM/AKR1B1/IRS2/COQ10B/AZIN1/INSIG1/PPTC7/OAZ1/PSME1
GO:0002460	adaptive immune response based on somatic recombination of immune receptors built from immunoglobulin superfamily domains	165	0.00971759	tags=40%, list=15%, signal=35%	ARG1/IL6/IL1B/IL18RAP/CD226/NLRP3/SLC11A1/ZC3H12A/TNFAIP3/CD55/TNFSF13B/TNF/HAVCR2/CD274/PTPRC/LY9/CCR2/SEMA4A/UNC13D/TLR4/NFKBID/WAS/ICAM1/FCER1G/CYRIB/NFKB2/CTSC/SPN/SASH3/INPP5D/NFKBIZ/IRF7/RELB/IL4R/EBI3/TFRC/ADAM17/TNFRSF1B/BCL6/HLA-F/TNFSF4/TCIRG1/BCL3/IL33/C1RL/B2M/BTK/IL27RA/PTPN6/IL18/RSAD2/CLCF1/CD40/PVR/IL10/HLX/IL1R1/MYO1G/PRKCZ/CD46/HPRT1/PLA2G4A/TGFB1/JAK3/HSPD1/IGHM
GO:0030217	T cell differentiation	165	0.00971759	tags=38%, list=13%, signal=34%	IL6/IL1B/IL1A/CLEC4D/ADAM8/NLRP3/EGR3/IL2RA/RHOH/TNFSF9/PNP/CLEC4E/ZC3H12A/RUNX3/CTSL/SYK/PTPRC/PRDM1/LY9/CCR2/RUNX2/SEMA4A/NFKBID/EGR1/FCER1G/SPN/SASH3/NFKBIZ/RELB/IL4R/RUNX1/DOCK2/CD2/ADAM17/SLC46A2/VSIR/VAV1/BCL6/TNFSF4/TCIRG1/BCL3/PTPN2/RASGRP1/IRF1/PIK3CD/GPR183/B2M/TNFSF8/SP3/PTGER4/CD86/IL18/RSAD2/NCKAP1L/PREX1/RARA/SOCS1/SATB1/HLX/CYLD/CHD7/PRKCZ/CD46
GO:0046651	lymphocyte proliferation	165	0.00971759	tags=45%, list=14%, signal=39%	ARG1/IL6/ARG2/IL1B/IL1A/IDO1/SLC11A1/IL2RA/CEBPB/TNFSF9/PNP/CORO1A/CCL5/CD55/TNFSF13B/SYK/HAVCR2/CD274/PTPRC/TYROBP/LYN/CCR2/TLR4/SPN/CDKN1A/RAC2/TICAM1/SASH3/PELI1/DOCK8/TNFSF14/INPP5D/EBI3/DOCK2/SDC4/TFRC/NCK2/TNFRSF1B/PIK3CG/VSIR/BCL6/PAWR/TNFSF4/CASP3/RASGRP1/IRF1/CTPS1/GPR183/BTK/IL27RA/TBK1/TNFSF8/IRS2/VAV3/CD86/PTPN6/IL18/CLCF1/NCKAP1L/CD40/CD180/LGALS3/SATB1/IL10/PDCD1LG2/TLR9/CD46/HPRT1/…
GO:0002221	pattern recognition receptor signaling pathway	153	0.00971759	tags=43%, list=17%, signal=36%	S100A8/ACOD1/S100A9/CD300LF/FCN1/LTF/NOD2/TNIP3/CLEC4E/TNFAIP3/FFAR2/NFKBIA/SMPDL3B/CTSL/HAVCR2/PIK3AP1/LYN/TLR4/TLR2/BIRC2/TICAM1/PELI1/HSPA1A/CD14/IRF7/ITGB2/MAPKAPK2/ITGAM/USP15/SLC46A2/TNIP1/MYD88/IRF1/IFIH1/BTK/IKBKE/TBK1/IRAK2/LY96/IKBKB/ARRB2/CHUK/DDX3X/RSAD2/RAB7B/IRAK1/IRAK3/CD40/SEC14L1/UBE2D3/RNF125/UBE2D2/CYLD/RIOK3/TLR9/WDFY1/IRF3/HSPD1/TRAF3/CTSS/C1QBP/FLOT1/CYBA/MIR19A/CACTIN/RIPK1
GO:0002573	myeloid leukocyte differentiation	153	0.00971759	tags=30%, list=8%, signal=28%	LIF/CCR1/BATF3/LTF/MIR223/CCL3/OSCAR/FOS/GPR68/CEBPB/MMP9/CSF3/TRIB1/CD101/SNX10/TNF/JUNB/TYROBP/LYN/TLR4/PDE1B/TLR2/VEGFA/FCER1G/INHBA/ESRRA/INPP5D/IRF7/RELB/EVI2B/HCLS1/RUNX1/SPI1/TFRC/UBASH3B/PRXL2A/CREB1/SBNO2/TCIRG1/PTPN2/PIK3CD/GPR183/RASSF2/MYC/SP3/IFI16
GO:0043903	regulation of symbiotic process	164	0.00971759	tags=35%, list=21%, signal=28%	CXCL8/ARG1/CXCL6/ISG20/FCN1/LTF/CCL3/ZC3H12A/CCL5/TNF/MIR222/ZFP36/IFITM1/ISG15/TNIP1/CXCR4/PTX3/VPS37B/IFI16/DDX3X/PPID/RSAD2/GAPDH/RNASEL/CHMP4B/POLR2K/SUPT4H1/CHD1/TRIM26/PLSCR1/TRIM21/ZC3HAV1/HSPA8/CCNT1/MX1/OAS1/CHMP2A/RESF1/FAM111A/EIF2AK2/UBP1/POLR2D/OAS2/SNX3/SMARCA4/BST2/YTHDC2/STAT1/ITGAV/BCL2L11/TRIM22/PML/HDAC1/MDFIC/CTDP1/DDX5/TRIM62
GO:2000116	regulation of cysteine-type endopeptidase activity	153	0.00971759	tags=37%, list=17%, signal=31%	S100A8/S100A9/PTGS2/ADORA2A/LTF/NLRP3/CLEC7A/MMP9/F3/PLAUR/PMAIP1/P2RX1/TNF/CIDEB/SYK/BIRC2/FAS/VEGFA/NGF/TNFRSF10A/TNFSF14/HIP1R/POR/PSMB9/CD44/CCN1/JAK2/ACER2/MYC/CFLAR/BCL2L12/IFI16/ATP2A3/ARRB2/DDX3X/MAP3K5/EGLN3/CASP10/CYFIP2/MICAL1/SIAH2/GPX1/FNIP1/THBS1/FYN/APAF1/DNAJB6/HSPD1/PAK2/CARD9/HGF/PYCARD/SMAD3/CRYAB/RIPK1/PIH1D1
GO:1904018	positive regulation of vasculature development	159	0.00971759	tags=30%, list=12%, signal=27%	CXCL8/IL1B/IL1A/CXCR2/PTGS2/MIR132/HK2/CHI3L1/SOD2/F3/ZC3H12A/VEGFC/C5AR1/PTK2B/SERPINE1/SPHK1/VEGFA/EGR1/CCBE1/HMOX1/PRKCB/ITGB2/RUNX1/IL6R/MIRLET7G/PLK2/BTG1/ITGA5/CXCR4/ADM/RAP1A/HIF1A/ANGPTL4/MIR20A/ECM1/HIPK1/CFLAR/CYP1B1/MIR27A/ERAP1/SRPX2/CD40/KDR/IL10/MIR23A/FGF1/HIPK2/FGF18
GO:0031348	negative regulation of defense response	155	0.00971759	tags=26%, list=11%, signal=24%	ARG1/ARG2/ACOD1/IL1R2/ADORA2A/MMP12/IL22RA2/MIR223/CNR2/NLRP3/IL2RA/ZC3H12A/TNFAIP3/SOCS3/TNFAIP6/MIR222/SMPDL3B/HAVCR2/PTPRC/PARP14/NLRC5/PPARD/NFKB1/MIRLET7G/TNFRSF1B/HLA-F/PTPN2/MIR20A/SAMHD1/PTGER4/MIR142/IFI16/ARRB2/METRNL/IRAK3/TNFAIP8L2/SEC14L1/RPS19/IL10/NMI/RNF125
GO:0002833	positive regulation of response to biotic stimulus	162	0.00971759	tags=28%, list=11%, signal=25%	ARG1/ACOD1/CLEC4D/ADAM8/FCN1/MMP12/IL18RAP/CD226/CLEC4E/HCK/CCL5/FFAR2/EREG/SYK/HAVCR2/RAET1E/CD274/LYN/TLR4/FCER1G/IRF7/RELB/NLRC5/ZBP1/USP15/NFKB1/PSMB9/PARP9/VAV1/HLA-F/PSMB8/RASGRP1/IKBKE/TBK1/LY96/IFI16/IKBKB/CHUK/PVR/CD180/PSME1/RPS19/PLSCR1/PSME2/PLCG2
GO:0007204	positive regulation of cytosolic calcium ion concentration	158	0.00971759	tags=33%, list=14%, signal=29%	CXCR2/CCR1/CCL3/C5AR2/XCR1/S1PR4/CORO1A/CD55/CCRL2/C5AR1/CEMIP/PTK2B/PTPRC/LYN/CCR2/TRPC6/EDN1/ABL2/TRPM2/UBASH3B/PIK3CG/PTGIR/DDIT3/GJA1/SLC8A3/CXCR4/JAK2/ADM/ACKR3/S1PR3/GNA15/CAPN3/GPR35/PTGER4/DIAPH1/PTPN6/CCR5/EDNRB/SLC8B1/BDKRB2/AGT/CXCL10/PLCG2/P2RY6/CHD7/PTGER3/PDGFRA/FYN/TMBIM6/FKBP1B/CLIC2/GNA13
GO:0050851	antigen receptor-mediated signaling pathway	162	0.00971759	tags=40%, list=24%, signal=31%	FYB1/CD226/ZC3H12A/NFAM1/SYK/PTPRC/LYN/PDE4B/NFKBID/WAS/LCP2/LAT2/THEMIS2/INPP5D/NFKBIZ/TEC/PRKCB/RUNX1/NFKB1/PSMB9/PAWR/PTPN2/PSMB8/PTPRJ/PIK3CD/BTK/VAV3/IKBKB/PTPN6/ELF1/PAG1/CHUK/PIK3CB/NCKAP1L/PSME1/LGALS3/BMX/PSME2/PLCG2/CSK/CYLD/TNFRSF21/FYN/IGHM/PAK2/STOML2/MIR19A/CD79A/CD247/PRAM1/TRAF6/PSMB3/CD22/BCL10/PSMD1/RC3H2/PSME4/CD38/TAB2/PSMD2/FBXW11/PSMD12/PSMB10/PSMD14/PSMA5
GO:0009636	response to toxic substance	151	0.00971759	tags=21%, list=9%, signal=19%	ARG1/S100A9/PTGS2/CCL3/FOS/SOD2/CCL5/SLC7A11/TNF/MT1X/KDM6B/MBP/LYN/PIM1/TLR2/ALOX5AP/SRXN1/CDKN1A/SLC6A4/LCN2/NUPR1/PRXL2A/GSTM3/BRIP1/KDM1A/BMP7/PRDX6/TXNRD1/CYP1B1/TRPM6/CHUK
GO:0038093	Fc receptor signaling pathway	151	0.00971759	tags=43%, list=24%, signal=33%	CLEC4D/NR4A3/FOS/CLEC4E/HCK/SYK/PTPRC/LYN/FGR/WAS/LCP2/LAT2/FCER1G/TEC/MYO10/NFKB1/PSMB9/VAV1/PSMB8/PTPRJ/ACTB/RAP1A/BTK/VAV3/IKBKB/CHUK/ACTR3/PIK3CB/ARPC5/ACTG1/NCKAP1L/FCGR3A/PSME1/ARPC3/PSME2/PLCG2/ACTR2/CYFIP2/MYO1G/WIPF2/GAB2/FYN/PAK2/GRB2/KIT/ARPC1B/CD247/TRAF6/PSMB3/MAPK8/BCL10/PSMD1/ABI1/RAPGEF1/PSME4/TAB3/ARPC2/RAC1/TAB2/PSMD2/FBXW11/PSMD12/PSMB10/PSMD14/PSMA5
GO:0071219	cellular response to molecule of bacterial origin	151	0.00971759	tags=44%, list=11%, signal=40%	CXCL8/ARG1/IL6/ACOD1/IL1B/IL1A/CXCL6/PPBP/LTF/CCL3/NLRP3/NOD2/CEBPB/TNIP3/HCK/ZC3H12A/CSF3/CCL5/TRIB1/TNFAIP3/CD55/NFKBIA/TNF/HAVCR2/CD274/LYN/PDE4B/SERPINE1/TLR4/TLR2/ZFP36/ICAM1/CCL2/NOS2/PTAFR/CYRIB/TICAM1/CD14/LCN2/PPARD/NFKB1/TNFRSF1B/MYD88/TNFSF4/SBNO2/NFKBIB/MIR20A/ABCA1/IRAK2/LY96/CD86/SGMS1/CARD17/SCARB1/IL18/CCR5/EDNRB/LITAF/IRAK1/CD40/MAPK14/RARA/CD180/IL10/PDCD1LG2/CXCL10/TSPO
GO:0070555	response to interleukin-1	150	0.00971759	tags=31%, list=13%, signal=27%	CXCL8/IL6/ACOD1/IL1B/IL1R2/IL1A/CCL20/CCL3/SELE/NOD2/CHI3L1/CEBPB/ZC3H12A/IL1RAP/CCL5/NFKBIA/MAP3K8/ICAM1/CCL2/EGR1/GBP2/PELI1/EDN1/LCN2/ZBP1/NFKB1/ADAMTS7/PSMB9/HAS2/MYD88/PSMB8/HIF1A/IRAK2/GCLC/MIR142/IKBKB/CHUK/MIR27A/IRAK1/IRAK3/CD40/PSME1/PSME2/IL1R1/USP10/ANKRD1
GO:0050920	regulation of chemotaxis	149	0.00971759	tags=34%, list=15%, signal=30%	CXCL8/IL6/CXCR2/SEMA7A/CCR1/MIR223/RIPOR2/CCL3/CXCL14/C5AR2/F3/CCL5/DUSP1/VEGFC/C5AR1/PTK2B/LYN/CCR2/SEMA4A/SERPINE1/CCL2/VEGFA/CYRIB/RAC2/STX3/EDN1/TNFSF14/DPP4/IL6R/ADAM17/CXCR4/PTPN2/TIAM1/GPR183/SLC8B1/ZSWIM6/NCKAP1L/MAPK14/KDR/STX4/CXCL10/MYCBP2/FGF1/FGF18/ZSWIM4/AKIRIN1/PDGFRA/THBS1/TGFB1/NRP1/CSF1
GO:1903039	positive regulation of leukocyte cell-cell adhesion	148	0.00971759	tags=45%, list=13%, signal=39%	IL6/IL1B/IL1A/ADAM8/NR4A3/SELE/NLRP3/NOD2/EGR3/IL2RA/RHOH/TNFSF9/PNP/CORO1A/RUNX3/CCL5/SELP/CD55/TNFSF13B/TNF/SYK/HAVCR2/CD274/MAP3K8/PTPRC/LYN/CCR2/SIRPB1/NFKBID/ICAM1/CCL2/PTAFR/CYRIB/SASH3/HSPH1/DOCK8/TNFSF14/NFKBIZ/DPP4/IL4R/ITGB2/EBI3/RUNX1/TFRC/NCK2/VSIR/VAV1/BCL6/CD44/HAS2/TNFSF4/RASGRP1/IL27RA/CD86/PTPN6/IL18/IRAK1/NCKAP1L/RARA/SOCS1/PDCD1LG2/HLX/CSK/CYLD/PRKCZ/CD46
GO:1903708	positive regulation of hemopoiesis	146	0.00971759	tags=34%, list=11%, signal=30%	IL1B/IL1A/LIF/ADAM8/CCR1/FOS/NLRP3/GPR68/EGR3/IL2RA/RHOH/TNFSF9/PNP/RUNX3/CSF3/TRIB1/CD101/TNF/MIR222/SYK/PTPRC/TYROBP/NFKBID/INHBA/SASH3/HSPA1A/INPP5D/NFKBIZ/EVI2B/ACVR1B/HCLS1/IL4R/RUNX1/ISG15/VSIR/BCL6/CREB1/TNFSF4/RASGRP1/HIF1A/BTK/CD86/IL18/ATP11C/RAB7B/NCKAP1L/MAPK14/RARA/SOCS1
GO:0002449	lymphocyte mediated immunity	145	0.00971759	tags=36%, list=13%, signal=32%	ARG1/SLAMF7/IL6/IL1B/IL18RAP/CD226/NLRP3/SLC11A1/CORO1A/CD55/TNF/HAVCR2/RAET1E/PTPRC/CCR2/UNC13D/WAS/ICAM1/FCER1G/CYRIB/CTSC/SASH3/INPP5D/IRF7/IL4R/TFRC/TNFRSF1B/VAV1/BCL6/HLA-F/TNFSF4/TCIRG1/BCL3/RASGRP1/ULBP2/C1RL/B2M/BTK/IL27RA/PTPN6/IL18/ARRB2/RSAD2/CLCF1/CD40/PVR/IL10/IL1R1/MYO1G/PRKCZ/CD46/HPRT1
GO:0060759	regulation of response to cytokine stimulus	145	0.00971759	tags=35%, list=11%, signal=32%	ARG1/IL6/IL1R2/CD300LF/MMP12/CCL5/TNFAIP3/SOCS3/TNF/TRAF1/MIR29B2/PTPN1/SYK/PTPRC/SPHK1/TLR4/TLR2/BIRC2/PARP14/EDN1/CASP4/HSPA1A/IRF7/NLRC5/RUNX1/ZBP1/ADAM17/PARP9/CXCR4/PTPN2/JAK2/HIF1A/IFNGR1/ECM1/IFIH1/IKBKE/TBK1/HIPK1/IRAK2/MIR29B1/SAMHD1/IKBKB/MIR24-2/PTPN6/ELF1/CHUK/MIR27A/IRAK1/IRAK3/SOCS1/RNASEL
GO:0030595	leukocyte chemotaxis	143	0.00971759	tags=43%, list=11%, signal=39%	CXCL8/IL6/S100A8/IL1B/S100A12/CXCL6/PPBP/CCL20/S100A9/CXCR2/CSF3R/ADGRE2/ADAM8/CCR1/MIR223/CNR2/RIPOR2/CCL3/CXCL14/C5AR2/CORO1A/CCL5/FFAR2/DUSP1/VEGFC/C5AR1/SYK/PTK2B/LYN/CCR2/PDE4B/SERPINE1/CCL2/VEGFA/FCER1G/RAC2/EDN1/TNFSF14/DPP4/TRPM2/ITGB2/IL6R/ADAM17/PIK3CG/VAV1/CXCR4/PIK3CD/GPR183/VAV3/CCR5/EDNRB/SLC8B1/IL17RA/NCKAP1L/PREX1/CXCL16/MAPK14/RPS19/LGALS3/IL10/CXCL10
GO:0071222	cellular response to lipopolysaccharide	143	0.00971759	tags=46%, list=11%, signal=42%	CXCL8/ARG1/IL6/ACOD1/IL1B/IL1A/CXCL6/PPBP/LTF/CCL3/NLRP3/NOD2/CEBPB/TNIP3/HCK/ZC3H12A/CSF3/CCL5/TRIB1/TNFAIP3/CD55/NFKBIA/TNF/HAVCR2/CD274/LYN/PDE4B/SERPINE1/TLR4/TLR2/ZFP36/ICAM1/CCL2/NOS2/PTAFR/TICAM1/CD14/LCN2/PPARD/NFKB1/TNFRSF1B/MYD88/TNFSF4/SBNO2/NFKBIB/MIR20A/ABCA1/IRAK2/LY96/CD86/SGMS1/CARD17/SCARB1/IL18/CCR5/EDNRB/LITAF/IRAK1/CD40/MAPK14/RARA/CD180/IL10/PDCD1LG2/CXCL10/TSPO
GO:0045766	positive regulation of angiogenesis	139	0.00971759	tags=31%, list=12%, signal=28%	CXCL8/IL1B/IL1A/CXCR2/PTGS2/MIR132/HK2/CHI3L1/F3/ZC3H12A/VEGFC/C5AR1/PTK2B/SERPINE1/SPHK1/VEGFA/CCBE1/HMOX1/PRKCB/ITGB2/RUNX1/MIRLET7G/PLK2/BTG1/ITGA5/CXCR4/ADM/HIF1A/ANGPTL4/MIR20A/ECM1/HIPK1/CYP1B1/MIR27A/ERAP1/SRPX2/CD40/KDR/IL10/MIR23A/FGF1/HIPK2/FGF18
GO:0050866	negative regulation of cell activation	138	0.00971759	tags=39%, list=11%, signal=35%	ARG1/ARG2/IDO1/CD300LF/SAMSN1/ADORA2A/CNR2/RIPOR2/IL2RA/CEBPB/TBC1D10C/ZC3H12A/RUNX3/TNFAIP3/HAVCR2/CD84/CD274/PTPRC/TYROBP/LYN/CCR2/FGR/NFKBID/THBD/INHBA/SPN/PELI1/INPP5D/HMOX1/IL4R/RUNX1/SDC4/UBASH3B/VSIR/BCL6/PAWR/TSPAN32/HLA-F/TNFSF4/CASP3/PTPN2/IRF1/BTK/GCLC/CD86/ABAT/PTPN6/PAG1/MIR27A/TNFAIP8L2/SOCS1/LGALS3/IL10/PDCD1LG2
GO:2000377	regulation of reactive oxygen species metabolic process	138	0.00971759	tags=43%, list=18%, signal=35%	MMP3/ARG2/ACOD1/IL1B/PTGS2/MMP8/MIR212/MIR132/HK2/CLEC7A/ZC3H12A/TNF/SYK/PTK2B/TYROBP/STK17A/TLR4/BIRC2/ICAM1/CDKN1A/RAC2/TICAM1/EDN1/ITGB2/ITGAM/GADD45A/JAK2/HIF1A/GLA/BMP7/CFLAR/PTX3/MIR24-2/BNIP3/CYP1B1/ARF4/AGT/MAPK14/GCH1/IL10/TSPO/G6PD/SLC5A3/THBS1/SLC25A33/FYN/TGFB1/HSPD1/GRB2/CYBA/STAT3/SMAD3/ALOX5/ROMO1/CRYAB/RIPK1/AIF1/MIR199A1/GNAI3
GO:0038061	NIK/NF-kappaB signaling	137	0.00971759	tags=31%, list=12%, signal=27%	IL1B/ADGRG3/MMP8/MIR223/NLRP3/NOD2/CHI3L1/ZC3H12A/NFKBIA/TNF/MIR29B2/HAVCR2/SPHK1/TLR4/TLR2/BIRC2/NFKB2/TNFRSF10A/EDN1/CD14/TNFSF14/REL/RELB/PSMB9/TCIM/BCL3/PSMB8/RASSF2/IKBKE/MIR29B1/BMP7/CD86/IL18/CHUK/MIR27A/DDX3X/LITAF/IRAK1/PSME1/PSME2/PPP4C/CYLD
GO:0001959	regulation of cytokine-mediated signaling pathway	135	0.00971759	tags=36%, list=11%, signal=32%	ARG1/IL6/IL1R2/CD300LF/MMP12/CCL5/TNFAIP3/SOCS3/TNF/TRAF1/MIR29B2/PTPN1/SYK/PTPRC/SPHK1/BIRC2/PARP14/EDN1/CASP4/HSPA1A/IRF7/NLRC5/RUNX1/ZBP1/ADAM17/PARP9/CXCR4/PTPN2/JAK2/HIF1A/IFNGR1/ECM1/IKBKE/TBK1/HIPK1/IRAK2/MIR29B1/SAMHD1/IKBKB/MIR24-2/PTPN6/ELF1/CHUK/MIR27A/IRAK1/IRAK3/SOCS1/RNASEL
GO:0002440	production of molecular mediator of immune response	141	0.00971759	tags=32%, list=10%, signal=29%	ARG1/IL6/IL1B/SEMA7A/IL18RAP/NR4A3/CD226/NLRP3/NOD2/SLC11A1/FFAR2/CD55/TNFSF13B/TNF/PTPRC/CCR2/TLR4/TLR2/FCER1G/TICAM1/SASH3/HMOX1/IGLV8-61/IL4R/TFRC/TNFRSF1B/BCL6/HLA-F/TNFSF4/TCIRG1/IL33/POLQ/B2M/BTK/IL27RA/SAMHD1/CD86/IL18/DDX21/RSAD2/DNAJB9/IRAK3/CLCF1/CD40/STX4
GO:0002685	regulation of leukocyte migration	136	0.00971759	tags=35%, list=11%, signal=31%	CXCL8/IL6/CCL20/CXCR2/ADAM8/CCR1/MIR223/RIPOR2/CCL3/CXCL14/SELE/C5AR2/RHOH/CCL5/SELP/DUSP1/TNF/VEGFC/C5AR1/PTK2B/LYN/CCR2/SERPINE1/ICAM1/CCL2/VEGFA/PTAFR/SPN/RAC2/EDN1/DOCK8/TNFSF14/HMOX1/DPP4/IL6R/ADAM17/IL33/ECM1/STK10/IL27RA/PTGER4/MIR24-2/SLC8B1/NCKAP1L/MAPK14/LGALS3/CXCL10
GO:0002699	positive regulation of immune effector process	141	0.00971759	tags=45%, list=13%, signal=40%	ARG1/IL6/IL1B/ADGRE2/SEMA7A/IL18RAP/NR4A3/CD226/NLRP3/NOD2/FFAR2/STXBP2/TNF/SYK/CD84/RAET1E/PTPRC/TYROBP/LYN/CCR2/FGR/UNC13D/TLR4/NFKBID/NOS2/PTAFR/FCER1G/CYRIB/RAC2/TICAM1/SASH3/NFKBIZ/HMOX1/IL4R/ITGB2/ITGAM/USP15/TFRC/VAV1/HLA-F/TNFSF4/RASGRP1/PTPRJ/RAP1A/IL33/B2M/BTK/CD86/IL18/DDX21/RSAD2/CLCF1/CD40/STX4/RARA/PVR/RPS19/ADORA2B/HLX/IL1R1/PRKCZ/TLR9/CD46/GAB2
GO:0019722	calcium-mediated signaling	133	0.00971759	tags=22%, list=9%, signal=20%	CXCL8/CCL20/CXCR2/PLEK/CCR1/CCL3/MCTP2/SELE/XCR1/TBC1D10C/SELP/CCRL2/TNF/NRG1/SYK/PTK2B/PTPRC/CCR2/SPHK1/LAT2/EDN1/TRPM2/CXCR4/PTPRJ/BTK/ACKR3/LRRK2/CCR5/EDNRB
GO:0043281	regulation of cysteine-type endopeptidase activity involved in apoptotic process	140	0.00971759	tags=41%, list=20%, signal=33%	S100A8/S100A9/PTGS2/ADORA2A/NLRP3/CLEC7A/MMP9/F3/PLAUR/PMAIP1/P2RX1/TNF/SYK/BIRC2/FAS/VEGFA/NGF/TNFRSF10A/TNFSF14/HIP1R/POR/CD44/CCN1/JAK2/ACER2/MYC/CFLAR/BCL2L12/ATP2A3/ARRB2/DDX3X/MAP3K5/EGLN3/CASP10/MICAL1/SIAH2/GPX1/FNIP1/THBS1/APAF1/DNAJB6/HSPD1/PAK2/CARD9/HGF/PYCARD/SMAD3/CRYAB/RIPK1/PIH1D1/TNFAIP8/KLF4/BCL2L11/BIRC5/PIDD1/BCL10/PML
GO:0044706	multi-multicellular organism process	133	0.00971759	tags=31%, list=10%, signal=28%	ARG1/ACOD1/IL1B/IDO1/LIF/PTGS2/FOS/FOSB/MMP9/RGS2/PNOC/VDR/TIMP1/ACSL4/P2RX1/HAVCR2/JUNB/FOSL1/PRDM1/MAFF/THBD/VMP1/VEGFA/PTAFR/SPP1/EDN1/SLC6A4/ACVR1B/NAMPT/PPARD/GJA1/ITGA5/ADM/AKR1B1/SP3/SLC38A2/RXRA/STC1/UPRT/AGT/RARA
GO:0045089	positive regulation of innate immune response	136	0.00971759	tags=49%, list=24%, signal=38%	CLEC4D/ADAM8/FCN1/MMP12/IL18RAP/CD226/CLEC4E/HCK/CCL5/FFAR2/EREG/SYK/HAVCR2/RAET1E/LYN/TLR4/FCER1G/IRF7/RELB/NLRC5/ZBP1/NFKB1/PSMB9/PARP9/VAV1/HLA-F/PSMB8/RASGRP1/IKBKE/TBK1/IFI16/IKBKB/CHUK/PVR/PSME1/RPS19/PLSCR1/PSME2/PLCG2/RIOK3/FYN/IRF3/PAK2/STING1/CARD9/LAMP1/PYCARD/HEXIM1/HMGB3/TRAF6/PSMB3/SFPQ/BCL10/PSMD1/XRCC6/STAT5B/PSME4/TAB3/TLR8/NRAS/TAB2/PSMD2/FBXW11/PSMD12/PSMB10/PSMD14/PSMA5
GO:0050679	positive regulation of epithelial cell proliferation	141	0.00971759	tags=23%, list=11%, signal=20%	ARG1/TGM1/MIR132/TGFA/MMP12/NR4A3/NOD2/C5AR2/EGR3/F3/CCL5/TNFAIP3/ITGB3/VEGFC/C5AR1/NR4A1/TLR4/BMP2/VEGFA/PLXNB3/HMOX1/ADAM17/HAS2/HIF1A/ECM1/MYC/CFLAR/MIR27A/KDR/IL10/MIR23A/FGF1
GO:0050870	positive regulation of T cell activation	133	0.00971759	tags=42%, list=13%, signal=37%	IL6/IL1B/IL1A/ADAM8/NLRP3/NOD2/EGR3/IL2RA/RHOH/TNFSF9/PNP/CORO1A/RUNX3/CCL5/CD55/TNFSF13B/SYK/HAVCR2/CD274/MAP3K8/PTPRC/LYN/CCR2/SIRPB1/NFKBID/CCL2/CYRIB/SASH3/HSPH1/DOCK8/TNFSF14/NFKBIZ/DPP4/IL4R/EBI3/RUNX1/TFRC/NCK2/VSIR/VAV1/BCL6/TNFSF4/RASGRP1/IL27RA/CD86/PTPN6/IL18/NCKAP1L/RARA/SOCS1/PDCD1LG2/HLX/CSK/CYLD/PRKCZ/CD46
GO:0070663	regulation of leukocyte proliferation	140	0.00971759	tags=41%, list=11%, signal=37%	ARG1/IL6/ARG2/IL1B/IL1A/IDO1/IL2RA/CEBPB/TNFSF9/PNP/CORO1A/CCL5/TNFAIP3/CD55/TNFSF13B/SYK/HAVCR2/CD274/PTPRC/TYROBP/LYN/CCR2/TLR4/SPN/CDKN1A/RAC2/TICAM1/SASH3/PELI1/INPP5D/EBI3/SDC4/TFRC/NCK2/TNFRSF1B/VSIR/BCL6/PAWR/TNFSF4/CASP3/IRF1/IL33/GPR183/BTK/IL27RA/TNFSF8/IRS2/VAV3/CD86/PTPN6/IL18/CLCF1/NCKAP1L/CD40/LGALS3/IL10/PDCD1LG2
GO:0097529	myeloid leukocyte migration	133	0.00971759	tags=39%, list=11%, signal=35%	CXCL8/IL6/S100A8/IL1B/S100A12/CXCL6/PPBP/CCL20/S100A9/CXCR2/CSF3R/ADGRE2/ADAM8/CCR1/MIR223/RIPOR2/CCL3/C5AR2/RHOH/CCL5/DUSP1/VEGFC/C5AR1/SYK/PTK2B/LYN/CCR2/PDE4B/SERPINE1/CCL2/VEGFA/FCER1G/RAC2/EDN1/DPP4/ITGB2/IL6R/PIK3CG/VAV1/PIK3CD/VAV3/PTGER4/MIR24-2/EDNRB/IL17RA/NCKAP1L/PREX1/MAPK14/RPS19/LGALS3/WDR1/CXCL10
GO:0034614	cellular response to reactive oxygen species	132	0.00971759	tags=23%, list=11%, signal=20%	ARG1/IL6/MMP3/IL18RAP/NR4A3/FOS/SOD2/MMP9/TNFAIP3/TNF/NCF1/PPIF/KDM6B/SPHK1/TRPC6/STK26/TRPM2/LCN2/PAWR/BTK/LRRK2/BMP7/CFLAR/BNIP3/CYP1B1/CHUK/MAP3K5/GCH1/IL10/APEX1
GO:0002703	regulation of leukocyte mediated immunity	134	0.00971759	tags=42%, list=11%, signal=38%	ARG1/IL6/IL1B/CXCL6/ADGRE2/IL18RAP/CD226/NLRP3/NOD2/STXBP2/TNF/SYK/HAVCR2/CD84/RAET1E/PTPRC/TYROBP/LYN/CCR2/FGR/UNC13D/TLR4/WAS/ICAM1/NOS2/PTAFR/FCER1G/CYRIB/RAC2/TICAM1/SASH3/HMOX1/IL4R/ITGB2/ITGAM/TFRC/TNFRSF1B/VAV1/BCL6/HLA-F/TNFSF4/RASGRP1/B2M/BTK/IL27RA/PTPN6/IL18/ARRB2/DDX21/RSAD2/CLCF1/CD40/STX4/PVR/ADORA2B/IL10
GO:2001235	positive regulation of apoptotic signaling pathway	134	0.00971759	tags=22%, list=9%, signal=20%	S100A8/S100A9/G0S2/ADORA2A/ATF3/MMP9/PLAUR/PMAIP1/TNF/PPIF/SLC9A3R1/CIDEB/PTPRC/FAS/INHBA/CTSC/PLAGL2/PPP1R13B/NUPR1/HIP1R/NCK2/DDIT3/MLLT11/PTPN2/JAK2/TRAF7/BMPR1B/BNIP3/STK4
GO:0010952	positive regulation of peptidase activity	127	0.00971759	tags=35%, list=17%, signal=30%	S100A8/S100A9/NLRP3/CLEC7A/F3/PMAIP1/P2RX1/TNF/CIDEB/MIR29B2/SYK/MBP/LYN/FAS/NGF/TNFRSF10A/HIP1R/VSIR/EPHA4/CCN1/JAK2/ACER2/MIR29B1/MYC/CFLAR/IFI16/ATP2A3/DDX3X/MAP3K5/EGLN3/MAPK14/CASP10/PSME1/PSME2/PICALM/CYFIP2/AKIRIN2/FYN/APAF1/HSPD1/CARD9/PYCARD/STAT3/SMAD3/RIPK1
GO:0032944	regulation of mononuclear cell proliferation	130	0.00971759	tags=42%, list=11%, signal=38%	ARG1/IL6/ARG2/IL1B/IL1A/IDO1/IL2RA/CEBPB/TNFSF9/PNP/CORO1A/CCL5/CD55/TNFSF13B/SYK/HAVCR2/CD274/PTPRC/TYROBP/LYN/CCR2/TLR4/SPN/CDKN1A/RAC2/TICAM1/SASH3/PELI1/INPP5D/EBI3/SDC4/TFRC/NCK2/TNFRSF1B/VSIR/BCL6/PAWR/TNFSF4/CASP3/IRF1/GPR183/BTK/IL27RA/TNFSF8/IRS2/VAV3/CD86/PTPN6/IL18/CLCF1/NCKAP1L/CD40/LGALS3/IL10/PDCD1LG2
GO:0043409	negative regulation of MAPK cascade	128	0.00971759	tags=30%, list=12%, signal=27%	IL1B/DUSP2/LIF/ATF3/SORL1/TBC1D10C/RGS2/DUSP5/DUSP1/RGS14/SLC9A3R1/MIR29B2/PTPN1/PTPRC/LYN/RNF149/TLR4/ERRFI1/RGS4/DNAJA1/TNIP1/PTPN2/PTPRJ/MIR20A/CNKSR3/MIR29B1/STK38/MYC/BMP7/PTPN6/DUSP4/IRAK3/AGT/DUSP6/DUSP16/CSK/CAMK2N1/CYLD/SPRY2
GO:0001659	temperature homeostasis	126	0.00971759	tags=36%, list=18%, signal=30%	IL1B/IL1A/PTGS2/G0S2/CEBPB/ACSL1/TNF/KDM6B/SYK/CCR2/TLR4/VEGFA/EGR1/ADAMTS5/TRPM2/IL4R/LCN2/ADAM17/DDIT3/GJA1/CXCR4/UCP2/JAK2/GADD45G/PLAC8/KDM1A/ABAT/IL18/EDNRB/EPAS1/TLE3/PRKAB1/GPX1/PTGER3/ATF4/TFE3/ADRB2/SCD/APLN/PPARGC1A/ARNTL/STAT3/ACTN3/IL15/NRDC
GO:0022408	negative regulation of cell-cell adhesion	126	0.00971759	tags=35%, list=11%, signal=32%	ARG1/ARG2/IDO1/ADORA2A/RIPOR2/IL2RA/CEBPB/ZC3H12A/RUNX3/MIR222/HAVCR2/MBP/CD274/NFKBID/BMP2/VEGFA/SPN/PELI1/IL4R/RUNX1/SDC4/MIRLET7G/UBASH3B/VSIR/BCL6/PAWR/TNFSF4/CASP3/PTPN2/JAK2/IRF1/CD86/AKNA/ABAT/PTPN6/CCM2L/PAG1/MIR27A/RGCC/TNFAIP8L2/SOCS1/LGALS3/IL10/PDCD1LG2
GO:0050670	regulation of lymphocyte proliferation	129	0.00971759	tags=43%, list=11%, signal=38%	ARG1/IL6/ARG2/IL1B/IL1A/IDO1/IL2RA/CEBPB/TNFSF9/PNP/CORO1A/CCL5/CD55/TNFSF13B/SYK/HAVCR2/CD274/PTPRC/TYROBP/LYN/CCR2/TLR4/SPN/CDKN1A/RAC2/TICAM1/SASH3/PELI1/INPP5D/EBI3/SDC4/TFRC/NCK2/TNFRSF1B/VSIR/BCL6/PAWR/TNFSF4/CASP3/IRF1/GPR183/BTK/IL27RA/TNFSF8/IRS2/VAV3/CD86/PTPN6/IL18/CLCF1/NCKAP1L/CD40/LGALS3/IL10/PDCD1LG2
GO:0070374	positive regulation of ERK1 and ERK2 cascade	129	0.00971759	tags=34%, list=15%, signal=29%	CCL20/SEMA7A/CCR1/CCL3/NOD2/C5AR2/CHI3L1/CCL5/TNF/MIR222/C5AR1/HAVCR2/PTK2B/PTPRC/TLR4/BMP2/ICAM1/CCL2/MARCO/CD44/RASGRP1/RAP1A/GPR183/ACKR3/CFLAR/MIR24-2/ARRB2/GCNT2/MIR27A/RAP1B/KDR/MAP2K1/MIR23A/P2RY6/FGF18/ALOX15/SPRY2/PRKCZ/PDGFRA/MTURN/TGFB1/HMGCR/NRP1/PDE8A
GO:0071347	cellular response to interleukin-1	129	0.00971759	tags=33%, list=13%, signal=30%	CXCL8/IL6/ACOD1/IL1B/IL1R2/IL1A/CCL20/CCL3/NOD2/CHI3L1/CEBPB/ZC3H12A/IL1RAP/CCL5/NFKBIA/MAP3K8/ICAM1/CCL2/EGR1/GBP2/PELI1/EDN1/LCN2/ZBP1/NFKB1/ADAMTS7/PSMB9/HAS2/MYD88/PSMB8/HIF1A/IRAK2/IKBKB/CHUK/MIR27A/IRAK1/IRAK3/CD40/PSME1/PSME2/IL1R1/USP10/ANKRD1
GO:0032479	regulation of type I interferon production	109	0.00971759	tags=41%, list=17%, signal=35%	ACOD1/TNFAIP3/SYK/HAVCR2/TLR4/TLR2/NFKB2/TICAM1/CD14/REL/IRF7/RELB/HERC5/NLRC5/ZBP1/ISG15/NFKB1/LRRFIP1/MYD88/IRF1/IFIH1/IKBKE/TBK1/UBE2L6/IFI16/CHUK/DDX3X/IRAK1/IL10/POLR2K/NMI/RNF125/TRIM21/PLCG2/DDX41/CYLD/RIOK3/TLR9/IRF5/IRF3/HSPD1/STING1/TRAF3/FLOT1/PYCARD
GO:0042542	response to hydrogen peroxide	109	0.00971759	tags=37%, list=19%, signal=30%	ARG1/IL6/IL18RAP/NR4A3/TNFAIP3/DUSP1/PPIF/KDM6B/PTK2B/FOSL1/LDHA/SPHK1/TRPC6/STK26/HMOX1/TRPM2/LCN2/PAWR/CASP3/LRRK2/BNIP3/CYP1B1/MAP3K5/IL10/APEX1/GPX1/FYN/FKBP1B/GLRX2/HSPD1/PDE8A/HGF/STK24/ADAM9/CRYAB/RIPK1/STAT1/KLF4/RHOB/KPNA4
GO:0002793	positive regulation of peptide secretion	122	0.00971759	tags=39%, list=17%, signal=33%	IL6/S100A8/IL1A/ADAM8/ADORA2A/SORL1/TRH/GPR68/CLEC4E/CD33/ACSL4/TNF/VEGFC/SYK/CLEC5A/FGR/TLR4/TLR2/CD14/RAB8B/PPARD/GJA1/TNFSF4/JAK2/HIF1A/IL33/IRS2/PANX1/PTGER4/ABAT/RGCC/PFKFB2/PPID/GAPDH/STX4/IL10/ABCG1/ANKRD1/SEC24A/TGFB1/IRF3/SYTL4/NADK/APLN/RASL10B/ADCY8/ADAM9/ARF6
GO:0030168	platelet activation	122	0.00971759	tags=39%, list=15%, signal=34%	IL6/GP6/PLEK/MPIG6B/TREML1/CLEC1B/SELP/PIK3R5/P2RX1/SLC7A11/ITGB3/SYK/LYN/GP9/TLR4/THBD/LCP2/MYL9/FCER1G/TRPC6/FERMT3/TEC/PRKCB/UBASH3B/PIK3CG/VAV1/TSPAN32/PDPN/DGKD/ACTB/GNA15/VAV3/ABAT/PTPN6/ARRB2/PIK3CB/ACTG1/CD40/PLSCR1/PLCG2/MYL12A/TLN1/PDGFRA/RAP2B/PLA2G4A/FYN/GNA13/MYH9
GO:0034341	response to interferon-gamma	123	0.00971759	tags=44%, list=14%, signal=38%	ARG1/ACOD1/CCL20/CCL3/SLC11A1/HCK/CCL5/SOCS3/STXBP2/TLR4/WAS/TLR2/ICAM1/CCL2/SLC26A6/NOS2/PTAFR/GBP2/PARP14/EDN1/IRF7/NLRC5/GBP6/IFITM1/PARP9/CD44/HLA-F/PTPN2/JAK2/IRF1/IFNGR1/B2M/ZYX/IRF9/ACTR3/RAB7B/GAPDH/ACTG1/CD40/CXCL16/SP100/GCH1/STX4/SOCS1/EVL/NMI/TRIM26/TRIM21/ACTR2/OAS1/IFNGR2/VCAM1/IRF5/IRF3
GO:0042098	T cell proliferation	123	0.00971759	tags=41%, list=11%, signal=37%	ARG1/IL6/ARG2/IL1B/IL1A/IDO1/SLC11A1/IL2RA/CEBPB/TNFSF9/PNP/CORO1A/CCL5/CD55/TNFSF13B/SYK/HAVCR2/CD274/PTPRC/CCR2/SPN/RAC2/SASH3/PELI1/DOCK8/TNFSF14/EBI3/DOCK2/SDC4/TFRC/NCK2/TNFRSF1B/PIK3CG/VSIR/PAWR/TNFSF4/CASP3/RASGRP1/IRF1/CTPS1/IL27RA/TNFSF8/CD86/PTPN6/IL18/NCKAP1L/LGALS3/SATB1/IL10/PDCD1LG2
GO:0043433	negative regulation of DNA-binding transcription factor activity	123	0.00971759	tags=32%, list=14%, signal=27%	ACOD1/ADGRG3/NLRP3/ZC3H12A/TRIB1/TNFAIP3/NFKBIA/HAVCR2/PIM1/NFKBID/PELI1/HMOX1/NLRC5/WFS1/NUPR1/TMIGD3/DDIT3/TNFSF4/NFKBIB/NFKBIE/KDM1A/IRAK2/BMP7/ARRB2/CYP1B1/CHUK/MIR27A/BHLHE40/IRAK1/IRAK3/SP100/IL10/TRIM21/CYLD/MED13/TLR9/MTURN/BRMS1/RNF2
GO:0045619	regulation of lymphocyte differentiation	122	0.00971759	tags=36%, list=13%, signal=32%	IL1B/IL1A/ADAM8/NLRP3/EGR3/IL2RA/RHOH/TNFSF9/PNP/ZC3H12A/RUNX3/NFAM1/SYK/PTPRC/PRDM1/CCR2/NFKBID/INHBA/SASH3/INPP5D/NFKBIZ/IL4R/RUNX1/CD2/SLC46A2/VSIR/BCL6/TNFSF4/PTPN2/RASGRP1/IRF1/BTK/CD86/PTPN6/IL18/ATP11C/NCKAP1L/RARA/SOCS1/HLX/CYLD/PRKCZ/TLR9/CD46
GO:0050731	positive regulation of peptidyl-tyrosine phosphorylation	123	0.00971759	tags=31%, list=10%, signal=28%	IL6/OSM/LIF/IL11/TGFA/CSF3/HBEGF/CCL5/SOCS3/TNF/NCF1/EREG/PTPN1/ITGB3/NRG1/SYK/CASS4/PTK2B/PTPRC/LYN/ICAM1/VEGFA/PARP14/HCLS1/TEC/IL6R/ADAM17/PARP9/EPHA4/CD44/ITGA5/JAK2/PTPRJ/IL18/ARRB2/CLCF1/CD40/AGT
GO:0051897	positive regulation of protein kinase B signaling	123	0.00971759	tags=33%, list=16%, signal=28%	OSM/ADAM8/HPSE/MIR132/TGFA/CCL3/CHI3L1/F3/CSF3/HBEGF/PIK3R5/TNF/EREG/MIR222/NRG1/PIK3AP1/FAM110C/RAC2/HCLS1/PIK3CG/VAV1/PTPRJ/PIK3CD/IRS2/CD86/IL18/ARRB2/GCNT2/PIK3CB/FGF1/RHOG/FGF18/SPRY2/GPX1/PDGFRA/THBS1/FYN/TGFB1/HGF/GRB2/C1QBP
GO:0002262	myeloid cell homeostasis	125	0.00971759	tags=38%, list=17%, signal=32%	IL6/CXCR2/MPIG6B/SLC7A11/MIR222/LYN/CCR2/PDE4B/ZFP36/VEGFA/FCER1G/INHBA/HSPA1A/INPP5D/HMOX1/ACVR1B/HCLS1/SPI1/ISG15/ADAM17/BCL6/CASP3/PTPN2/JAK2/HIF1A/SLC11A2/PIK3CD/IKZF1/B2M/SP3/PIK3CB/ALAS2/NCKAP1L/MAPK14/PTBP3/RPS19/EPAS1/HIPK2/G6PD/KMT2E/DYRK3/JAK3/LYAR/ALAS1/ZFP36L1/HSPA9/KIT/STAT3
GO:2001242	regulation of intrinsic apoptotic signaling pathway	125	0.00971759	tags=25%, list=10%, signal=22%	S100A8/S100A9/PTGS2/SOD2/MMP9/PLAUR/PMAIP1/SNAI1/PPIF/SLC9A3R1/PTPN1/HSPA1A/PLAGL2/DNAJA1/WFS1/NUPR1/NCK2/DDIT3/CD44/PTPN2/HIF1A/ACKR3/KDM1A/LRRK2/SGMS1/BCL2L12/ENO1/DDX3X/BDKRB2/IVNS1ABP/HYOU1
GO:0034101	erythrocyte homeostasis	105	0.00971759	tags=43%, list=20%, signal=34%	MPIG6B/MIR222/LYN/ZFP36/VEGFA/INHBA/HSPA1A/INPP5D/HMOX1/ACVR1B/HCLS1/SPI1/ISG15/BCL6/CASP3/PTPN2/JAK2/HIF1A/SLC11A2/IKZF1/B2M/SP3/ALAS2/NCKAP1L/MAPK14/PTBP3/RPS19/EPAS1/HIPK2/G6PD/KMT2E/DYRK3/JAK3/LYAR/ALAS1/ZFP36L1/HSPA9/KIT/STAT3/SLC25A38/STAT1/PRMT1/SH2B3/STAT5B/ACIN1
GO:0051092	positive regulation of NF-kappaB transcription factor activity	120	0.00971759	tags=31%, list=10%, signal=28%	S100A8/IL1B/S100A12/S100A9/ADAM8/IL18RAP/LTF/NLRP3/NOD2/IL1RAP/TNF/TRAF1/SPHK1/TLR4/TLR2/ICAM1/NFKB2/TICAM1/HSPA1A/PRKCB/ITGB2/TFRC/NFKB1/LRRFIP1/MYD88/BTK/IRAK2/CAPN3/CFLAR/IKBKB/IL18/CHUK/RAB7B/IRAK1/IRAK3/CD40/AGT
GO:1902107	positive regulation of leukocyte differentiation	110	0.00971759	tags=40%, list=13%, signal=35%	IL1B/IL1A/LIF/ADAM8/CCR1/FOS/NLRP3/GPR68/EGR3/IL2RA/RHOH/TNFSF9/PNP/RUNX3/TRIB1/CD101/TNF/SYK/PTPRC/TYROBP/NFKBID/SASH3/INPP5D/NFKBIZ/EVI2B/HCLS1/IL4R/RUNX1/VSIR/BCL6/CREB1/TNFSF4/RASGRP1/BTK/CD86/IL18/ATP11C/NCKAP1L/RARA/SOCS1/HLX/CYLD/PRKCZ/CD46
GO:2001236	regulation of extrinsic apoptotic signaling pathway	124	0.00971759	tags=30%, list=15%, signal=26%	IL1B/IL1A/G0S2/ATF3/TNFAIP3/PMAIP1/TNF/MIR222/TRAF1/PTPRC/SERPINE1/ICAM1/FAS/INHBA/TNFRSF10A/HSPA1A/HMOX1/BMPR1B/GCLC/CFLAR/BCL2L12/STK4/DDX3X/C8orf44-SGK3/AGT/SP100/STX4/LGALS3/CYLD/SIAH2/GPX1/THBS1/FYN/NRP1/TMC8/PAK2/HGF
GO:0002224	toll-like receptor signaling pathway	113	0.00971759	tags=36%, list=10%, signal=33%	S100A8/ACOD1/S100A9/CD300LF/LTF/TNIP3/TNFAIP3/NFKBIA/SMPDL3B/CTSL/HAVCR2/PIK3AP1/LYN/TLR4/TLR2/BIRC2/TICAM1/PELI1/CD14/IRF7/ITGB2/MAPKAPK2/ITGAM/TNIP1/MYD88/IRF1/BTK/IKBKE/TBK1/IRAK2/LY96/IKBKB/ARRB2/CHUK/DDX3X/RSAD2/RAB7B/IRAK1/IRAK3/CD40/UBE2D3
GO:0010950	positive regulation of endopeptidase activity	113	0.00971759	tags=39%, list=17%, signal=32%	S100A8/S100A9/NLRP3/CLEC7A/F3/PMAIP1/P2RX1/TNF/CIDEB/MIR29B2/SYK/MBP/LYN/FAS/NGF/TNFRSF10A/HIP1R/VSIR/EPHA4/CCN1/JAK2/ACER2/MIR29B1/MYC/CFLAR/IFI16/ATP2A3/DDX3X/MAP3K5/EGLN3/CASP10/PSME1/PSME2/PICALM/CYFIP2/AKIRIN2/FYN/APAF1/HSPD1/CARD9/PYCARD/STAT3/SMAD3/RIPK1
GO:0002285	lymphocyte activation involved in immune response	121	0.00971759	tags=37%, list=13%, signal=33%	IL6/CLEC4D/NLRP3/SLC11A1/CLEC4E/CORO1A/ZC3H12A/HAVCR2/PTK2B/PTPRC/LY9/SEMA4A/UNC13D/TLR4/NFKBID/LCP1/ICAM1/FCER1G/SPN/NFKBIZ/RELB/APBB1IP/IL4R/TFRC/ITGAL/BCL6/HLA-F/TNFSF4/BCL3/GPR183/IL27RA/PTGER4/CD86/IL18/DOCK10/CLCF1/CD40/RARA/CD180/LGALS3/IL10/PLCG2/HLX/PRKCZ/CD46
GO:0002695	negative regulation of leukocyte activation	121	0.00971759	tags=41%, list=11%, signal=37%	ARG1/ARG2/IDO1/CD300LF/SAMSN1/ADORA2A/CNR2/RIPOR2/IL2RA/CEBPB/TBC1D10C/ZC3H12A/RUNX3/TNFAIP3/HAVCR2/CD84/CD274/PTPRC/TYROBP/LYN/CCR2/FGR/NFKBID/INHBA/SPN/PELI1/INPP5D/HMOX1/IL4R/RUNX1/SDC4/VSIR/BCL6/PAWR/TSPAN32/HLA-F/TNFSF4/CASP3/PTPN2/IRF1/BTK/CD86/PTPN6/PAG1/MIR27A/TNFAIP8L2/SOCS1/LGALS3/IL10/PDCD1LG2
GO:0032606	type I interferon production	111	0.00971759	tags=41%, list=17%, signal=35%	ACOD1/TNFAIP3/SYK/HAVCR2/TLR4/TLR2/NFKB2/TICAM1/CD14/REL/IRF7/RELB/HERC5/NLRC5/ZBP1/ISG15/NFKB1/LRRFIP1/MYD88/IRF1/IFIH1/IKBKE/TBK1/UBE2L6/IFI16/CHUK/DDX3X/IRAK1/IL10/POLR2K/NMI/RNF125/TRIM21/PLCG2/DDX41/CYLD/RIOK3/TLR9/IRF5/IRF3/G3BP1/HSPD1/STING1/TRAF3/FLOT1/PYCARD
GO:0048659	smooth muscle cell proliferation	117	0.00971759	tags=44%, list=19%, signal=36%	IL6/PTGS2/MIR223/NR4A3/SOD2/MMP9/HBEGF/CCL5/TRIB1/TNFAIP3/TNF/EREG/MIR222/PTAFR/CDKN1A/EDN1/HMOX1/NAMPT/PPARD/IL6R/RBPMS2/PTGIR/GJA1/JAK2/AKR1B1/MIR20A/IL18/ABCC4/MIR27A/FOXJ2/MAP3K5/IRAK1/AGT/IL10/CDKN1B/P2RY6/THBS1/HMGCR/APLN/ERN1/PPARGC1A/ITGA2/CYBA/IL15/ILK/AIF1/GNAI3/TRAF6/STAT1/KLF4/MEF2D
GO:0071901	negative regulation of protein serine/threonine kinase activity	111	0.00971759	tags=27%, list=12%, signal=24%	IL1B/DUSP2/SORL1/RGS2/DUSP5/TNFAIP3/DUSP1/RGS14/PTPN1/LYN/PRKAR2B/CDKN1A/RGS4/DNAJA1/GADD45A/SLC8A3/CASP3/PTPRJ/MIR20A/STK38/BMP7/MIR24-2/PTPN6/DUSP4/IRAK3/AGT/DUSP6/DUSP16/CDKN1B/SPRY2
GO:0002819	regulation of adaptive immune response	112	0.00971759	tags=43%, list=14%, signal=37%	ARG1/IL6/IL1B/SAMSN1/CD226/NLRP3/SLC11A1/ZC3H12A/TNFAIP3/TNFSF13B/TNF/HAVCR2/CD48/CD274/PTPRC/CCR2/NFKBID/WAS/FCER1G/CYRIB/SASH3/NFKBIZ/IRF7/IL4R/TFRC/TNFRSF1B/BCL6/HLA-F/TNFSF4/IRF1/IL33/B2M/BTK/IL27RA/PTPN6/IL18/RSAD2/CLCF1/CD40/PVR/IL10/HLX/ALOX15/IL1R1/PRKCZ/PLA2G4A/TGFB1/JAK3
GO:0007565	female pregnancy	119	0.00971759	tags=30%, list=10%, signal=27%	ARG1/ACOD1/IL1B/IDO1/LIF/PTGS2/FOS/FOSB/MMP9/RGS2/PNOC/VDR/TIMP1/ACSL4/HAVCR2/JUNB/FOSL1/PRDM1/THBD/VMP1/VEGFA/SPP1/ACVR1B/NAMPT/PPARD/GJA1/ITGA5/ADM/AKR1B1/SP3/SLC38A2/RXRA/STC1/UPRT/AGT/RARA
GO:0050714	positive regulation of protein secretion	114	0.00971759	tags=36%, list=15%, signal=31%	IL6/IL1A/ADAM8/ADORA2A/SORL1/TRH/GPR68/CLEC4E/CD33/ACSL4/TNF/VEGFC/SYK/CLEC5A/FGR/TLR4/TLR2/CD14/PPARD/GJA1/TNFSF4/JAK2/HIF1A/IL33/IRS2/PANX1/PTGER4/ABAT/RGCC/PFKFB2/PPID/GAPDH/STX4/IL10/ABCG1/ANKRD1/SEC24A/TGFB1/IRF3/SYTL4/NADK
GO:0071346	cellular response to interferon-gamma	112	0.00971759	tags=44%, list=14%, signal=38%	ARG1/ACOD1/CCL20/CCL3/HCK/CCL5/SOCS3/STXBP2/TLR4/WAS/TLR2/ICAM1/CCL2/SLC26A6/NOS2/PTAFR/GBP2/PARP14/EDN1/IRF7/NLRC5/GBP6/PARP9/CD44/HLA-F/PTPN2/JAK2/IRF1/IFNGR1/B2M/ZYX/IRF9/ACTR3/RAB7B/GAPDH/ACTG1/SP100/STX4/SOCS1/EVL/NMI/TRIM26/TRIM21/ACTR2/OAS1/IFNGR2/VCAM1/IRF5/IRF3
GO:1903034	regulation of response to wounding	116	0.00971759	tags=35%, list=15%, signal=30%	PLEK/HPSE/CLEC7A/F3/HBEGF/PLAUR/SELP/TNFAIP3/TNF/MIR222/MIR29B2/SERPINB2/PLAU/SYK/LYN/SERPINE1/TLR4/THBD/SPP1/FCER1G/EDN1/TEC/UBASH3B/NDEL1/EPHA4/GJA1/PDPN/CXCR4/MIR29B1/ABAT/ENPP4/ACTG1/MAP2K1/IL10/PDGFRA/THBS1/PLA2G4A/FKBP1B/MYH9/HMGCR/SYTL4
GO:0045834	positive regulation of lipid metabolic process	103	0.00971759	tags=24%, list=8%, signal=23%	IL1B/PTGS2/DGAT2/MFSD2A/NR4A3/NOD2/TNF/MIR29B2/PTK2B/LYN/AGAP2/FGR/ABHD5/RDH10/PPARD/POR/SLC45A3/DAGLB/CREB1/CCN1/ADM/IRS2/MIR29B1/VAV3/SCARB1
GO:0050728	negative regulation of inflammatory response	103	0.00971759	tags=26%, list=11%, signal=24%	ACOD1/IL1R2/ADORA2A/IL22RA2/MIR223/CNR2/NLRP3/IL2RA/ZC3H12A/TNFAIP3/SOCS3/TNFAIP6/MIR222/SMPDL3B/PTPRC/PPARD/NFKB1/MIRLET7G/TNFRSF1B/PTPN2/MIR20A/PTGER4/MIR142/METRNL/TNFAIP8L2/RPS19/IL10
GO:0048660	regulation of smooth muscle cell proliferation	115	0.00971759	tags=44%, list=19%, signal=36%	IL6/PTGS2/MIR223/NR4A3/SOD2/MMP9/HBEGF/CCL5/TRIB1/TNFAIP3/TNF/EREG/MIR222/PTAFR/CDKN1A/EDN1/HMOX1/NAMPT/PPARD/IL6R/RBPMS2/PTGIR/GJA1/JAK2/AKR1B1/MIR20A/IL18/ABCC4/MIR27A/FOXJ2/MAP3K5/IRAK1/AGT/IL10/CDKN1B/P2RY6/THBS1/HMGCR/APLN/ERN1/PPARGC1A/ITGA2/CYBA/IL15/ILK/AIF1/GNAI3/TRAF6/STAT1/KLF4/MEF2D
GO:0002822	regulation of adaptive immune response based on somatic recombination of immune receptors built from immunoglobulin superfamily domains	100	0.00971759	tags=43%, list=14%, signal=37%	ARG1/IL6/IL1B/CD226/NLRP3/SLC11A1/ZC3H12A/TNFAIP3/TNFSF13B/TNF/HAVCR2/CD274/PTPRC/CCR2/NFKBID/WAS/FCER1G/CYRIB/SASH3/NFKBIZ/IL4R/TFRC/TNFRSF1B/BCL6/HLA-F/TNFSF4/IL33/B2M/BTK/IL27RA/PTPN6/IL18/RSAD2/CLCF1/CD40/PVR/IL10/HLX/IL1R1/PRKCZ/PLA2G4A/TGFB1/JAK3
GO:0030218	erythrocyte differentiation	100	0.00971759	tags=44%, list=20%, signal=35%	MPIG6B/MIR222/LYN/ZFP36/VEGFA/INHBA/HSPA1A/INPP5D/ACVR1B/HCLS1/SPI1/ISG15/BCL6/CASP3/PTPN2/JAK2/HIF1A/SLC11A2/IKZF1/B2M/SP3/ALAS2/NCKAP1L/MAPK14/PTBP3/RPS19/EPAS1/HIPK2/G6PD/KMT2E/DYRK3/JAK3/LYAR/ALAS1/ZFP36L1/HSPA9/KIT/STAT3/SLC25A38/STAT1/PRMT1/SH2B3/STAT5B/ACIN1
GO:0042742	defense response to bacterium	100	0.00971759	tags=46%, list=7%, signal=43%	IL6/S100A8/ARG2/S100A12/CXCL6/PPBP/CLEC4D/CCL20/S100A9/VGF/WFDC12/LTF/MIR223/NLRP3/NOD2/SLC11A1/CEBPB/CLEC4E/SELP/TNF/FCN2/C5AR1/SYK/HAVCR2/SERPINE1/FGR/TLR4/TLR2/NOS2/FCER1G/ADAMTS5/SPN/GBP2/GNLY/LCN2/GBP6/ISG15/IL6R/ADAM17/RNASE6/MYD88/BCL3/PLAC8/IL27RA/TBK1/TNFSF8
GO:0014074	response to purine-containing compound	99	0.00971759	tags=28%, list=9%, signal=26%	IL1B/PTGS2/SELL/VGF/ADORA2A/P2RY2/FOS/FOSB/DUSP1/P2RX1/PTK2B/FOSL1/LDHA/THBD/BIRC2/SLC26A6/PTAFR/SLC6A4/KCNQ1/TRPM2/PIK3CG/SLC8A3/RAP1A/KDM1A/PANX1/RAP1B/MMP19/STC1
GO:0042129	regulation of T cell proliferation	99	0.00971759	tags=42%, list=11%, signal=38%	ARG1/IL6/ARG2/IL1B/IL1A/IDO1/IL2RA/CEBPB/TNFSF9/PNP/CORO1A/CCL5/CD55/TNFSF13B/SYK/HAVCR2/CD274/PTPRC/CCR2/SPN/RAC2/SASH3/PELI1/EBI3/SDC4/TFRC/NCK2/TNFRSF1B/VSIR/PAWR/TNFSF4/CASP3/IRF1/IL27RA/TNFSF8/CD86/PTPN6/IL18/NCKAP1L/LGALS3/IL10/PDCD1LG2
GO:0045580	regulation of T cell differentiation	99	0.00971759	tags=37%, list=13%, signal=33%	IL1B/IL1A/ADAM8/NLRP3/EGR3/IL2RA/RHOH/TNFSF9/PNP/ZC3H12A/RUNX3/SYK/PTPRC/PRDM1/CCR2/NFKBID/SASH3/NFKBIZ/IL4R/RUNX1/CD2/SLC46A2/VSIR/BCL6/TNFSF4/PTPN2/RASGRP1/IRF1/CD86/IL18/NCKAP1L/RARA/SOCS1/HLX/CYLD/PRKCZ/CD46
GO:0051250	negative regulation of lymphocyte activation	101	0.00971759	tags=43%, list=11%, signal=38%	ARG1/ARG2/IDO1/SAMSN1/ADORA2A/RIPOR2/IL2RA/CEBPB/TBC1D10C/ZC3H12A/RUNX3/TNFAIP3/HAVCR2/CD274/TYROBP/LYN/FGR/NFKBID/INHBA/SPN/PELI1/INPP5D/IL4R/RUNX1/SDC4/VSIR/BCL6/PAWR/HLA-F/TNFSF4/CASP3/PTPN2/IRF1/BTK/CD86/PTPN6/PAG1/MIR27A/TNFAIP8L2/SOCS1/LGALS3/IL10/PDCD1LG2
GO:0002218	activation of innate immune response	98	0.00971759	tags=48%, list=25%, signal=36%	CLEC4D/FCN1/CLEC4E/HCK/FFAR2/SYK/LYN/TLR4/FCER1G/RELB/ZBP1/NFKB1/PSMB9/PSMB8/TBK1/IFI16/IKBKB/CHUK/PSME1/PSME2/PLCG2/FYN/PAK2/STING1/CARD9/PYCARD/HEXIM1/TRAF6/PSMB3/SFPQ/BCL10/PSMD1/XRCC6/PSME4/TAB3/NRAS/TAB2/PSMD2/FBXW11/PSMD12/PSMB10/PSMD14/PSMA5/XRCC5/NONO/PSMD10/PSME3
GO:0002576	platelet degranulation	97	0.00971759	tags=34%, list=15%, signal=29%	PPBP/PLEK/TUBA4A/LY6G6F/F13A1/F5/SELP/TIMP1/P2RX1/STXBP2/ITGB3/VEGFC/SYK/LYN/SERPINE1/VEGFA/FCER1G/CYRIB/FERMT3/SRGN/ECM1/ABCC4/TAGLN2/WDR1/RAB27B/CFD/TLN1/MANF/A2M/THBS1/BRPF3/TGFB1/SYTL4
GO:0002700	regulation of production of molecular mediator of immune response	98	0.00971759	tags=42%, list=14%, signal=36%	ARG1/IL6/IL1B/SEMA7A/NR4A3/CD226/NLRP3/NOD2/FFAR2/TNF/PTPRC/CCR2/TLR4/FCER1G/TICAM1/SASH3/HMOX1/IL4R/TFRC/TNFRSF1B/BCL6/HLA-F/TNFSF4/IL33/B2M/BTK/IL27RA/IL18/DDX21/RSAD2/IRAK3/CLCF1/CD40/STX4/IL10/IL1R1/PRKCZ/TLR9/TGFB1/TMBIM6/JAK3
GO:0008643	carbohydrate transport	98	0.00971759	tags=24%, list=12%, signal=22%	IL1B/PPBP/MFSD2A/MIR223/NR4A3/HK2/TNF/TRIB3/SLC2A5/SLC26A6/SLC2A6/EDN1/PRKCB/MFSD2B/PPARD/SLC45A3/RAP1A/MFSD12/IRS2/MAPK14/RNASEL/RTN2/SLC35A3/SLC5A3
GO:0014066	regulation of phosphatidylinositol 3-kinase signaling	97	0.00971759	tags=31%, list=10%, signal=28%	OSM/IER3/CSF3/CCL5/SELP/PIK3R5/TNF/NCF1/SLC9A3R1/PIK3AP1/PIP5K1B/LYN/FGR/HCLS1/PIP4K2A/PPARD/HCST/PIK3CG/RASGRP1/JAK2/PRR5L/PIK3CD/MIR20A/IRS2/PTPN6/IL18/PIK3CB/AGT/KDR/CBL
GO:0033135	regulation of peptidyl-serine phosphorylation	98	0.00971759	tags=23%, list=9%, signal=21%	IL6/OSM/LIF/PTGS2/IL11/MIR212/MIR132/CSF3/TNF/DDIT4/VEGFA/NGF/HCLS1/GADD45A/TFRC/NCK2/CD44/CNKSR3/RASSF2/TBK1/ARRB2/STK4/BDKRB2
GO:1903531	negative regulation of secretion by cell	98	0.00971759	tags=26%, list=9%, signal=23%	IL1B/OSM/LIF/IL11/TRH/MIR29B2/CD84/CCR2/INHBA/SRGN/EDN1/HMOX1/RHBDF2/TNFRSF1B/GJA1/HLA-F/RAP1A/IL33/MIR29B1/PTGER4/MIDN/ABAT/RGCC/RAP1B/RSAD2
GO:0038095	Fc-epsilon receptor signaling pathway	96	0.00971759	tags=40%, list=24%, signal=31%	NR4A3/FOS/SYK/LYN/LCP2/LAT2/FCER1G/TEC/NFKB1/PSMB9/VAV1/PSMB8/BTK/VAV3/IKBKB/CHUK/PIK3CB/PSME1/PSME2/PLCG2/GAB2/PAK2/GRB2/TRAF6/PSMB3/MAPK8/BCL10/PSMD1/PSME4/TAB3/RAC1/TAB2/PSMD2/FBXW11/PSMD12/PSMB10/PSMD14/PSMA5
GO:0043620	regulation of DNA-templated transcription in response to stress	96	0.00971759	tags=41%, list=25%, signal=31%	ATF3/CREB3L3/CEBPB/RGS14/VEGFA/EGR1/HSPA1A/DNAJB1/HMOX1/NCK2/PSMB9/DDIT3/TCIM/PSMB8/HIF1A/BACH1/EGLN3/PSME1/EPAS1/PSME2/ATF4/TMBIM6/HSPA5/BAG3/CA9/ELOC/PSMB3/PSMD1/PSME4/PSMD2/UBB/PSMD12/PSMB10/PSMD14/PSMA5/ELOB/INO80/PSMD10/PSME3
GO:0097696	receptor signaling pathway via STAT	96	0.00971759	tags=34%, list=11%, signal=31%	IL6/OSM/LIF/IL22RA2/CCL5/SOCS3/TNF/PTK2B/PTPRC/LYN/CCR2/CCL2/PARP14/CRLF3/HCLS1/IL10RA/GADD45A/IL6R/IL10RB/PARP9/DOT1L/BCL3/PTPN2/JAK2/AKR1B1/IL18/CYP1B1/CLCF1/CD40/AGT/SOCS1/IL10/NMI
GO:0032635	interleukin-6 production	95	0.00971759	tags=49%, list=17%, signal=41%	IL6/IL1B/IL1A/MMP8/IL18RAP/NOD2/C5AR2/CLEC7A/ZC3H12A/TNFAIP3/TNF/EREG/SYK/HAVCR2/MBP/TYROBP/TLR4/TLR2/NOS2/FCER1G/TICAM1/MAPKAPK2/IL6R/MYD88/TNFSF4/IL33/IFIH1/PTPN6/IL18/ARRB2/RAB7B/IL17RA/IRAK3/NCKAP1L/ADORA2B/IL10/CSK/TLR9/AKIRIN2/HSPD1/CARD9/HGF/PYCARD/CYBA/WDR83/STAT3/MIR19A
GO:0050777	negative regulation of immune response	95	0.00971759	tags=43%, list=14%, signal=37%	ARG1/ARG2/ACOD1/SAMSN1/MMP12/IL2RA/ZC3H12A/TNFAIP3/CD55/TNF/HAVCR2/CD84/PTPRC/LYN/CCR2/PARP14/INPP5D/HMOX1/NLRC5/IL4R/BCL6/HLA-F/TNFSF4/PTPN2/IL33/IL27RA/SAMHD1/IFI16/PTPN6/ARRB2/IRAK3/RPS19/LGALS3/IL10/NMI/HLX/ALOX15/GPX1/A2M/TGFB1/JAK3
GO:2001056	positive regulation of cysteine-type endopeptidase activity	95	0.00971759	tags=26%, list=10%, signal=24%	S100A8/S100A9/NLRP3/CLEC7A/F3/PMAIP1/P2RX1/TNF/CIDEB/SYK/FAS/NGF/TNFRSF10A/HIP1R/CCN1/JAK2/ACER2/MYC/CFLAR/IFI16/ATP2A3/DDX3X/MAP3K5/EGLN3/CASP10
GO:0007229	integrin-mediated signaling pathway	90	0.00971759	tags=27%, list=8%, signal=25%	PLEK/MPIG6B/SEMA7A/FYB1/ITGB7/HCK/TIMP1/ITGB3/SYK/PTK2B/TYROBP/FGR/FCER1G/FERMT3/TEC/ITGB2/ITGAM/ISG15/ITGAL/VAV1/TSPAN32/ITGA5/ZYX/VAV3
GO:0007259	receptor signaling pathway via JAK-STAT	90	0.00971759	tags=37%, list=11%, signal=33%	IL6/OSM/LIF/IL22RA2/CCL5/SOCS3/TNF/PTK2B/PTPRC/LYN/CCR2/CCL2/PARP14/CRLF3/HCLS1/IL10RA/GADD45A/IL6R/IL10RB/PARP9/DOT1L/BCL3/PTPN2/JAK2/AKR1B1/IL18/CYP1B1/CLCF1/CD40/AGT/SOCS1/IL10/NMI
GO:0030183	B cell differentiation	89	0.00971759	tags=36%, list=14%, signal=31%	IL6/ADGRG3/IL11/NFAM1/SYK/PTK2B/PTPRC/INHBA/INPP5D/ADAM17/BCL6/TCIRG1/BCL3/PTPN2/PTPRJ/GPR183/BTK/SP3/PTPN6/ATP11C/DOCK10/DNAJB9/CLCF1/NCKAP1L/IL10/PLCG2/CYLD/TLR9/KLF6/FNIP1/VCAM1/JAK3
GO:0046631	alpha-beta T cell activation	90	0.00971759	tags=47%, list=11%, signal=42%	IL6/ARG2/ADORA2A/NLRP3/PNP/ZC3H12A/RUNX3/CD55/CTSL/SYK/CD274/PTPRC/PRDM1/LY9/CCR2/SEMA4A/NFKBID/SPN/SASH3/HSPH1/NFKBIZ/RELB/IL4R/EBI3/RUNX1/DOCK2/VSIR/BCL6/TNFSF4/TCIRG1/BCL3/IRF1/GPR183/TNFSF8/PTGER4/CD86/IL18/RSAD2/NCKAP1L/RARA/SOCS1/SATB1
GO:0046683	response to organophosphorus	90	0.00971759	tags=29%, list=9%, signal=26%	IL1B/PTGS2/SELL/VGF/P2RY2/FOS/FOSB/DUSP1/P2RX1/PTK2B/FOSL1/LDHA/THBD/BIRC2/SLC26A6/PTAFR/SLC6A4/KCNQ1/PIK3CG/SLC8A3/RAP1A/KDM1A/PANX1/RAP1B/MMP19/STC1
GO:0051384	response to glucocorticoid	90	0.00971759	tags=23%, list=11%, signal=21%	ARG1/IL6/PTGS2/FOS/FOSB/DUSP1/TNF/FOSL1/DDIT4/ZFP36/ICAM1/PTAFR/ERRFI1/CDKN1A/EDN1/CASP3/ADM/CFLAR/STC1/ATP2B1/IL10
GO:0050729	positive regulation of inflammatory response	94	0.00971759	tags=47%, list=11%, signal=42%	IL6/S100A8/IL1B/OSM/S100A12/IDO1/S100A9/PTGS2/ADAM8/MMP8/CCL3/NOD2/CREB3L3/CLEC7A/CEBPB/FFAR2/NFKBIA/TNF/CCR2/SERPINE1/TLR4/TLR2/FCER1G/CTSC/TICAM1/NFKBIZ/ZBP1/NUPR1/PIK3CG/TNIP1/MYD88/TNFSF4/JAK2/IL33/BTK/LRRK2/PTGER4/MIR142/IL18/OSMR/IL17RA/AGT/RPS19/ADORA2B
GO:0050921	positive regulation of chemotaxis	94	0.00971759	tags=36%, list=15%, signal=31%	CXCL8/IL6/CXCR2/CCR1/RIPOR2/CCL3/CXCL14/F3/CCL5/VEGFC/C5AR1/PTK2B/CCR2/SERPINE1/VEGFA/RAC2/STX3/EDN1/TNFSF14/IL6R/ADAM17/CXCR4/TIAM1/NCKAP1L/MAPK14/KDR/STX4/CXCL10/FGF18/AKIRIN1/THBS1/TGFB1/NRP1/CSF1
GO:1905952	regulation of lipid localization	94	0.00971759	tags=33%, list=14%, signal=29%	IL6/IL1B/RETN/LIPG/ZC3H12A/NFKBIA/TNF/ITGB3/SYK/CYP4F2/SPP1/ACSL5/EDN1/ABHD5/PPARD/NFKB1/PTPN2/ABCA1/IKBKE/IRS2/SCARB1/MIR27A/AGT/PLA2R1/TSPO/ABCG1/LAMTOR1/MSR1/ATP8A1/THBS1/LPCAT3
GO:1901222	regulation of NIK/NF-kappaB signaling	84	0.00971759	tags=36%, list=9%, signal=33%	IL1B/ADGRG3/MMP8/MIR223/NLRP3/NOD2/CHI3L1/ZC3H12A/NFKBIA/TNF/MIR29B2/HAVCR2/SPHK1/TLR4/TLR2/BIRC2/TNFRSF10A/EDN1/CD14/TNFSF14/TCIM/BCL3/RASSF2/MIR29B1/BMP7/CD86/IL18/DDX3X/LITAF/IRAK1
GO:1903409	reactive oxygen species biosynthetic process	84	0.00971759	tags=45%, list=18%, signal=37%	ARG2/IL1B/PTGS2/MMP8/MIR212/MIR132/CLEC7A/ZC3H12A/TNF/PTK2B/TLR4/ICAM1/NOS2/TICAM1/EDN1/ITGB2/JAK2/SLC7A2/GLA/CFLAR/PTX3/MIR24-2/CYP1B1/AGT/GCH1/IL10/TSPO/SLC5A3/CYBB/SLC25A33/FYN/HSPD1/CYBA/STAT3/SMAD3/ALOX5/AIF1/MIR199A1
GO:0002698	negative regulation of immune effector process	83	0.00971759	tags=35%, list=14%, signal=30%	ARG1/IL2RA/ZC3H12A/CD55/TNF/HAVCR2/CD84/PTPRC/CCR2/HMOX1/IL4R/BCL6/HLA-F/TNFSF4/IL33/PTPN6/ARRB2/IRAK3/SEC14L1/RPS19/LGALS3/IL10/RNF125/HLX/RIOK3/A2M/TGFB1/TMBIM6/JAK3
GO:0002705	positive regulation of leukocyte mediated immunity	87	0.00971759	tags=43%, list=11%, signal=38%	ARG1/IL6/IL1B/IL18RAP/CD226/NLRP3/NOD2/TNF/SYK/RAET1E/PTPRC/TYROBP/FGR/NOS2/PTAFR/FCER1G/CYRIB/TICAM1/SASH3/IL4R/ITGB2/ITGAM/TFRC/VAV1/HLA-F/TNFSF4/RASGRP1/B2M/BTK/IL18/DDX21/RSAD2/CLCF1/CD40/STX4/PVR/ADORA2B
GO:0002706	regulation of lymphocyte mediated immunity	87	0.00971759	tags=38%, list=11%, signal=34%	ARG1/IL6/IL1B/IL18RAP/CD226/NLRP3/TNF/HAVCR2/RAET1E/PTPRC/CCR2/WAS/FCER1G/CYRIB/SASH3/TFRC/TNFRSF1B/VAV1/BCL6/HLA-F/TNFSF4/RASGRP1/B2M/BTK/IL27RA/PTPN6/IL18/ARRB2/RSAD2/CLCF1/CD40/PVR/IL10
GO:0032675	regulation of interleukin-6 production	86	0.00971759	tags=50%, list=17%, signal=42%	IL6/IL1B/IL1A/MMP8/NOD2/C5AR2/CLEC7A/ZC3H12A/TNFAIP3/TNF/EREG/SYK/HAVCR2/MBP/TYROBP/TLR4/TLR2/FCER1G/TICAM1/MAPKAPK2/IL6R/MYD88/TNFSF4/IL33/IFIH1/PTPN6/ARRB2/RAB7B/IL17RA/IRAK3/NCKAP1L/ADORA2B/IL10/CSK/TLR9/AKIRIN2/HSPD1/CARD9/HGF/PYCARD/CYBA/STAT3/MIR19A
GO:0043280	positive regulation of cysteine-type endopeptidase activity involved in apoptotic process	87	0.00971759	tags=26%, list=10%, signal=24%	S100A8/S100A9/NLRP3/CLEC7A/F3/PMAIP1/P2RX1/TNF/SYK/FAS/NGF/TNFRSF10A/HIP1R/CCN1/JAK2/ACER2/MYC/CFLAR/ATP2A3/DDX3X/MAP3K5/EGLN3/CASP10
GO:0070498	interleukin-1-mediated signaling pathway	86	0.00971759	tags=28%, list=12%, signal=25%	IL6/IL1B/IL1R2/IL1A/NOD2/IL1RAP/NFKBIA/MAP3K8/EGR1/PELI1/ZBP1/NFKB1/PSMB9/MYD88/PSMB8/IRAK2/IKBKB/CHUK/MIR27A/IRAK1/IRAK3/PSME1/PSME2/IL1R1
GO:0070665	positive regulation of leukocyte proliferation	87	0.00971759	tags=40%, list=10%, signal=37%	IL6/IL1B/IL1A/IL2RA/TNFSF9/PNP/CORO1A/CCL5/CD55/TNFSF13B/SYK/HAVCR2/CD274/PTPRC/LYN/CCR2/TLR4/CDKN1A/TICAM1/SASH3/PELI1/EBI3/TFRC/NCK2/BCL6/TNFSF4/GPR183/IL27RA/IRS2/VAV3/CD86/IL18/CLCF1/NCKAP1L/CD40
GO:0097530	granulocyte migration	87	0.00971759	tags=45%, list=11%, signal=40%	CXCL8/S100A8/IL1B/S100A12/CXCL6/PPBP/CCL20/S100A9/CXCR2/CSF3R/ADGRE2/ADAM8/MIR223/RIPOR2/CCL3/C5AR2/RHOH/CCL5/C5AR1/SYK/PDE4B/CCL2/FCER1G/RAC2/EDN1/DPP4/ITGB2/PIK3CG/VAV1/PIK3CD/VAV3/PTGER4/IL17RA/NCKAP1L/PREX1/MAPK14/LGALS3/WDR1/CXCL10
GO:1903038	negative regulation of leukocyte cell-cell adhesion	86	0.00971759	tags=42%, list=12%, signal=37%	ARG1/ARG2/IDO1/ADORA2A/RIPOR2/IL2RA/CEBPB/ZC3H12A/RUNX3/MIR222/HAVCR2/CD274/NFKBID/SPN/PELI1/IL4R/RUNX1/SDC4/MIRLET7G/VSIR/BCL6/PAWR/TNFSF4/CASP3/PTPN2/IRF1/CD86/PTPN6/PAG1/MIR27A/TNFAIP8L2/SOCS1/LGALS3/IL10/PDCD1LG2/HLX
GO:0006959	humoral immune response	93	0.00971759	tags=38%, list=9%, signal=34%	CXCL8/IL6/S100A8/TREM1/ACOD1/IL1B/S100A12/CXCL6/PPBP/S100A9/WFDC12/FCN1/LTF/CXCL14/C5AR2/SLC11A1/CD55/TNF/FCN2/CFB/C5AR1/PTPRC/CCR2/CCL2/GNLY/EBI3/LCN2/RNASE6/BCL3/C1RL/GPR183/PTPN6/ST6GAL1/RGCC/GAPDH
GO:0015718	monocarboxylic acid transport	91	0.00971759	tags=33%, list=14%, signal=29%	IL1B/MFSD2A/SLC16A3/TRH/ACSL1/EMB/ACSL4/SLC9A3R1/SYK/CYP4F2/LCN1/SLC26A6/NOS2/ACSL5/EDN1/PNPLA8/PPARD/SLC6A6/IRS2/ABAT/ABCC4/RXRA/SLC5A6/BDKRB2/STARD10/PLA2R1/SLC16A13/SLC16A7/THBS1/PLA2G4A
GO:0019079	viral genome replication	93	0.00971759	tags=27%, list=14%, signal=23%	CXCL8/ISG20/LTF/ZC3H12A/CCL5/TNF/MIR222/CCL2/IFITM1/ISG15/TNIP1/IFI16/DDX3X/PPID/RSAD2/RNASEL/PLSCR1/ZC3HAV1/HSPA8/MX1/GRK2/OAS1/RESF1/ATG16L2/FAM111A
GO:0050864	regulation of B cell activation	91	0.00971759	tags=43%, list=14%, signal=37%	IL6/SAMSN1/NOD2/TBC1D10C/TNFAIP3/NFAM1/TNFSF13B/SYK/PTPRC/TYROBP/LYN/TLR4/INHBA/CDKN1A/TICAM1/SASH3/PELI1/INPP5D/TFRC/BCL6/PAWR/TNFSF4/CASP3/GPR183/BTK/IL27RA/IRS2/VAV3/PTPN6/ATP11C/CLCF1/NCKAP1L/CD40/IL10/CYLD/TLR9/SH3KBP1/TNFRSF21/TGFB1
GO:0055076	transition metal ion homeostasis	91	0.00971759	tags=24%, list=12%, signal=22%	S100A8/S100A9/LTF/STEAP4/SLC11A1/MT1X/HMOX1/LCN2/FTH1/TFRC/SLC39A8/HIF1A/SLC11A2/SLC39A14/B2M/MYC/STEAP3/ALAS2/EPAS1/PICALM/SLC25A28/HMOX2
GO:0061041	regulation of wound healing	91	0.00971759	tags=31%, list=10%, signal=28%	PLEK/HPSE/CLEC7A/F3/HBEGF/PLAUR/SELP/TNFAIP3/TNF/MIR29B2/SERPINB2/PLAU/SYK/LYN/SERPINE1/TLR4/THBD/FCER1G/EDN1/TEC/UBASH3B/GJA1/PDPN/CXCR4/MIR29B1/ABAT/ENPP4/ACTG1
GO:1901568	fatty acid derivative metabolic process	93	0.00971759	tags=27%, list=13%, signal=24%	IL1B/CYP4F3/PTGS2/DGAT2/ACSL1/ACSL4/PTGES/SYK/CYP4F2/TLR2/ALOX5AP/TBXAS1/ACSL5/EDN1/PNPLA8/MAPKAPK2/DAGLB/CYP1B1/GGTLC2/LYPLA2/ACSS3/ALOX15/PTGS1/ABCC1/GPX1
GO:0002687	positive regulation of leukocyte migration	92	0.00971759	tags=30%, list=5%, signal=29%	CXCL8/IL6/CCL20/CXCR2/ADAM8/CCR1/RIPOR2/CCL3/CXCL14/SELE/CCL5/SELP/TNF/VEGFC/C5AR1/PTK2B/CCR2/SERPINE1/ICAM1/VEGFA/PTAFR/SPN/RAC2/EDN1/DOCK8/TNFSF14/IL6R/ADAM17
GO:0002761	regulation of myeloid leukocyte differentiation	85	0.00971759	tags=32%, list=8%, signal=30%	LIF/CCR1/LTF/MIR223/CCL3/FOS/GPR68/CEBPB/TRIB1/CD101/TNF/TYROBP/LYN/TLR4/INHBA/ESRRA/INPP5D/IRF7/EVI2B/HCLS1/RUNX1/UBASH3B/PRXL2A/CREB1/PTPN2/RASSF2/MYC
GO:0071706	tumor necrosis factor superfamily cytokine production	82	0.00971759	tags=40%, list=11%, signal=36%	ARG2/ADAM8/LTF/CCL3/NOD2/C5AR2/CD33/ZC3H12A/TNFAIP3/HAVCR2/CD274/PTPRC/TLR4/TLR2/ZFP36/PTAFR/FCER1G/TICAM1/SASH3/CD14/MAPKAPK2/CD2/VSIR/RASGRP1/JAK2/PTPRJ/LY96/PTPN6/ARRB2/IRAK3/RARA/IL10/TSPO
GO:0071887	leukocyte apoptotic process	81	0.00971759	tags=38%, list=11%, signal=34%	IL6/ARG2/IDO1/CXCR2/ADAM8/NR4A3/NOD2/IL2RA/CCL5/SLC7A11/CTSL/CD274/LYN/NFKBID/FAS/FCER1G/DOCK8/IRF7/HCLS1/ADAM17/SLC46A2/BCL6/CASP3/HIF1A/PIK3CD/BTK/IRS2/CCR5/PIK3CB/LGALS3/IL10
GO:0002220	innate immune response activating cell surface receptor signaling pathway	78	0.00971759	tags=42%, list=24%, signal=33%	CLEC4D/FCN1/CLEC4E/FFAR2/SYK/LYN/FCER1G/RELB/NFKB1/PSMB9/PSMB8/IKBKB/CHUK/PSME1/PSME2/PLCG2/FYN/PAK2/CARD9/TRAF6/PSMB3/BCL10/PSMD1/PSME4/TAB3/NRAS/TAB2/PSMD2/FBXW11/PSMD12/PSMB10/PSMD14/PSMA5
GO:0014013	regulation of gliogenesis	80	0.00971759	tags=28%, list=11%, signal=25%	IL6/IL1B/LIF/CCL3/TNF/MIR222/LYN/CCR2/BMP2/TLR2/EGR2/TNFRSF1B/SLC45A3/EPHA4/CREB1/CXCR4/TIAM1/GPR183/MIR142/CLCF1/WDR1/TSPO
GO:0032640	tumor necrosis factor production	80	0.00971759	tags=39%, list=11%, signal=35%	ARG2/LTF/CCL3/NOD2/C5AR2/CD33/ZC3H12A/TNFAIP3/HAVCR2/PTPRC/TLR4/TLR2/ZFP36/PTAFR/FCER1G/TICAM1/SASH3/CD14/MAPKAPK2/CD2/VSIR/RASGRP1/JAK2/PTPRJ/LY96/PTPN6/ARRB2/IRAK3/RARA/IL10/TSPO
GO:0048661	positive regulation of smooth muscle cell proliferation	78	0.00971759	tags=50%, list=19%, signal=41%	IL6/PTGS2/NR4A3/MMP9/HBEGF/CCL5/TNF/EREG/MIR222/PTAFR/EDN1/HMOX1/NAMPT/IL6R/RBPMS2/GJA1/JAK2/AKR1B1/MIR20A/IL18/ABCC4/MIR27A/FOXJ2/MAP3K5/IRAK1/AGT/IL10/P2RY6/THBS1/HMGCR/ERN1/PPARGC1A/ITGA2/CYBA/AIF1/GNAI3/TRAF6/STAT1/MEF2D
GO:0050671	positive regulation of lymphocyte proliferation	78	0.00971759	tags=45%, list=11%, signal=40%	IL6/IL1B/IL1A/IL2RA/TNFSF9/PNP/CORO1A/CCL5/CD55/TNFSF13B/SYK/HAVCR2/CD274/PTPRC/CCR2/TLR4/CDKN1A/TICAM1/SASH3/PELI1/EBI3/TFRC/NCK2/BCL6/TNFSF4/GPR183/IL27RA/IRS2/VAV3/CD86/IL18/CLCF1/NCKAP1L/CD40/PDCD1LG2
GO:1904892	regulation of receptor signaling pathway via STAT	78	0.00971759	tags=38%, list=11%, signal=35%	IL6/OSM/LIF/IL22RA2/CCL5/SOCS3/TNF/PTK2B/PTPRC/LYN/PARP14/CRLF3/HCLS1/IL10RA/GADD45A/IL6R/IL10RB/PARP9/DOT1L/BCL3/PTPN2/JAK2/AKR1B1/IL18/CYP1B1/CLCF1/CD40/AGT/SOCS1/IL10
GO:0032680	regulation of tumor necrosis factor production	75	0.00971759	tags=41%, list=11%, signal=37%	ARG2/LTF/CCL3/NOD2/C5AR2/CD33/ZC3H12A/TNFAIP3/HAVCR2/PTPRC/TLR4/TLR2/ZFP36/PTAFR/FCER1G/TICAM1/SASH3/CD14/MAPKAPK2/CD2/VSIR/RASGRP1/JAK2/PTPRJ/LY96/PTPN6/ARRB2/IRAK3/RARA/IL10/TSPO
GO:0034219	carbohydrate transmembrane transport	75	0.00971759	tags=25%, list=12%, signal=22%	IL1B/PPBP/MIR223/NR4A3/HK2/TNF/TRIB3/SLC2A5/SLC2A6/EDN1/PRKCB/PPARD/SLC45A3/RAP1A/IRS2/MAPK14/RNASEL/RTN2/SLC5A3
GO:0045639	positive regulation of myeloid cell differentiation	75	0.00971759	tags=51%, list=21%, signal=40%	LIF/CCR1/FOS/GPR68/CSF3/TRIB1/CD101/TNF/MIR222/TYROBP/INHBA/HSPA1A/INPP5D/EVI2B/ACVR1B/HCLS1/RUNX1/ISG15/CREB1/HIF1A/RAB7B/NCKAP1L/MAPK14/MTURN/TGFB1/CSF1/ZFP36L1/PITHD1/STAT3/FES/RIPK1/TRAF6/STAT1/KLF10/PRMT1/STAT5B/ACIN1/NOTCH2
GO:0051341	regulation of oxidoreductase activity	75	0.00971759	tags=25%, list=10%, signal=23%	IL1B/IL1A/MIR212/MIR132/CNR2/NOD2/VDR/TNF/PTK2B/EDN1/ABL2/NFKB1/POR/HIF1A/GLA/LRRK2/SCARB1/AGT/GCH1
GO:1903555	regulation of tumor necrosis factor superfamily cytokine production	77	0.00971759	tags=43%, list=11%, signal=38%	ARG2/ADAM8/LTF/CCL3/NOD2/C5AR2/CD33/ZC3H12A/TNFAIP3/HAVCR2/CD274/PTPRC/TLR4/TLR2/ZFP36/PTAFR/FCER1G/TICAM1/SASH3/CD14/MAPKAPK2/CD2/VSIR/RASGRP1/JAK2/PTPRJ/LY96/PTPN6/ARRB2/IRAK3/RARA/IL10/TSPO
GO:2001243	negative regulation of intrinsic apoptotic signaling pathway	77	0.00971759	tags=27%, list=10%, signal=25%	PTGS2/SOD2/MMP9/PLAUR/SNAI1/PPIF/PTPN1/HSPA1A/DNAJA1/WFS1/CD44/HIF1A/ACKR3/KDM1A/LRRK2/BCL2L12/ENO1/DDX3X/BDKRB2/IVNS1ABP/HYOU1
GO:0002377	immunoglobulin production	79	0.00971759	tags=46%, list=23%, signal=35%	IL6/TNFSF13B/TNF/PTPRC/SASH3/IGLV8-61/IL4R/TFRC/BCL6/TNFSF4/TCIRG1/IL33/POLQ/BTK/IL27RA/SAMHD1/CD86/DNAJB9/CLCF1/CD40/STX4/IL10/TLR9/TGFB1/TMBIM6/HSPD1/SUPT6H/TRAF3IP2/TRAF6/CD22/POLB/NDFIP1/KMT5B/EXOSC3/ATAD5/GPI
GO:0002688	regulation of leukocyte chemotaxis	79	0.00971759	tags=32%, list=5%, signal=30%	CXCL8/IL6/CXCR2/CCR1/MIR223/RIPOR2/CCL3/CXCL14/C5AR2/CCL5/DUSP1/VEGFC/C5AR1/PTK2B/LYN/CCR2/SERPINE1/CCL2/VEGFA/RAC2/EDN1/TNFSF14/DPP4/IL6R/ADAM17
GO:0002758	innate immune response-activating signal transduction	79	0.00971759	tags=43%, list=24%, signal=33%	CLEC4D/FCN1/CLEC4E/HCK/FFAR2/SYK/LYN/FCER1G/RELB/NFKB1/PSMB9/PSMB8/IKBKB/CHUK/PSME1/PSME2/PLCG2/FYN/PAK2/CARD9/TRAF6/PSMB3/BCL10/PSMD1/PSME4/TAB3/NRAS/TAB2/PSMD2/FBXW11/PSMD12/PSMB10/PSMD14/PSMA5
GO:0006865	amino acid transport	79	0.00971759	tags=25%, list=10%, signal=23%	ARG1/ADORA2A/TRH/SLC11A1/RGS2/SLC7A11/SLC9A3R1/XK/SLC6A9/RGS4/SLC6A17/GJA1/SLC6A6/PDPN/NFKBIE/SLC7A2/ABAT/SLC38A2/SLC43A2/AGT
GO:0032946	positive regulation of mononuclear cell proliferation	79	0.00971759	tags=43%, list=10%, signal=39%	IL6/IL1B/IL1A/IL2RA/TNFSF9/PNP/CORO1A/CCL5/CD55/TNFSF13B/SYK/HAVCR2/CD274/PTPRC/CCR2/TLR4/CDKN1A/TICAM1/SASH3/PELI1/EBI3/TFRC/NCK2/BCL6/TNFSF4/GPR183/IL27RA/IRS2/VAV3/CD86/IL18/CLCF1/NCKAP1L/CD40
GO:0016064	immunoglobulin mediated immune response	74	0.00971759	tags=35%, list=16%, signal=30%	CD226/CD55/TNF/PTPRC/FCER1G/INPP5D/IRF7/IL4R/TFRC/BCL6/TNFSF4/TCIRG1/BCL3/C1RL/BTK/IL27RA/PTPN6/CLCF1/CD40/IL10/CD46/TGFB1/HSPD1/IGHM/C1QBP/SUPT6H
GO:0019724	B cell mediated immunity	74	0.00971759	tags=35%, list=16%, signal=30%	CD226/CD55/TNF/PTPRC/FCER1G/INPP5D/IRF7/IL4R/TFRC/BCL6/TNFSF4/TCIRG1/BCL3/C1RL/BTK/IL27RA/PTPN6/CLCF1/CD40/IL10/CD46/TGFB1/HSPD1/IGHM/C1QBP/SUPT6H
GO:0046916	cellular transition metal ion homeostasis	74	0.00971759	tags=19%, list=8%, signal=18%	S100A8/S100A9/LTF/SLC11A1/MT1X/HMOX1/LCN2/FTH1/TFRC/SLC39A8/HIF1A/SLC11A2/SLC39A14/MYC
GO:0048010	vascular endothelial growth factor receptor signaling pathway	74	0.00971759	tags=36%, list=15%, signal=31%	IL1B/NCF1/PTPN1/ITGB3/VEGFC/PTK2B/NCF2/VEGFA/PRKCB/MAPKAPK2/NCF4/NCK2/VAV1/ITGA5/HIF1A/VAV3/PIK3CB/NCKAP1L/MAPK14/KDR/CYFIP2/FGF18/CYBB/FYN/FZD4/NRP1/PAK2
GO:0062207	regulation of pattern recognition receptor signaling pathway	74	0.00971759	tags=45%, list=17%, signal=37%	ACOD1/CD300LF/LTF/TNFAIP3/SMPDL3B/LYN/TLR4/TLR2/BIRC2/TICAM1/PELI1/HSPA1A/CD14/IRF7/USP15/SLC46A2/IRF1/LY96/ARRB2/DDX3X/RSAD2/RAB7B/IRAK3/SEC14L1/RNF125/RIOK3/TLR9/WDFY1/C1QBP/FLOT1/CYBA/MIR19A/CACTIN
GO:0002223	stimulatory C-type lectin receptor signaling pathway	76	0.00971759	tags=66%, list=34%, signal=44%	CLEC4D/CLEC4E/SYK/LYN/FCER1G/RELB/NFKB1/PSMB9/PSMB8/IKBKB/CHUK/PSME1/PSME2/PLCG2/FYN/PAK2/CARD9/TRAF6/PSMB3/BCL10/PSMD1/PSME4/TAB3/NRAS/TAB2/PSMD2/FBXW11/PSMD12/PSMB10/PSMD14/PSMA5/PSMD10/PSME3/IKBKG/PSMD11/PSMD5/PSMD6/MALT1/SKP1/MAP3K7/PSMD8/PRKCD/PSMC6/RELA/EP300/CREBBP/PSMC5/PSMB4/KRAS/PSMB7
GO:0006638	neutral lipid metabolic process	76	0.00971759	tags=26%, list=11%, signal=24%	DGAT2/MFSD2A/SORL1/LIPG/ACSL1/APOBR/AVIL/ACSL4/MIR29B2/ABHD5/GPAT4/PIK3CG/DAGLB/DGKD/PGS1/MIR29B1/SCARB1/INSIG1/ABHD2/LYPLA2
GO:0006639	acylglycerol metabolic process	76	0.00971759	tags=26%, list=11%, signal=24%	DGAT2/MFSD2A/SORL1/LIPG/ACSL1/APOBR/AVIL/ACSL4/MIR29B2/ABHD5/GPAT4/PIK3CG/DAGLB/DGKD/PGS1/MIR29B1/SCARB1/INSIG1/ABHD2/LYPLA2
GO:0050868	negative regulation of T cell activation	76	0.00971759	tags=45%, list=12%, signal=40%	ARG1/ARG2/IDO1/ADORA2A/RIPOR2/IL2RA/CEBPB/ZC3H12A/RUNX3/HAVCR2/CD274/NFKBID/SPN/PELI1/IL4R/RUNX1/SDC4/VSIR/BCL6/PAWR/TNFSF4/CASP3/PTPN2/IRF1/CD86/PTPN6/PAG1/MIR27A/TNFAIP8L2/SOCS1/LGALS3/IL10/PDCD1LG2/HLX
GO:0070301	cellular response to hydrogen peroxide	76	0.00971759	tags=25%, list=11%, signal=22%	ARG1/IL6/IL18RAP/NR4A3/TNFAIP3/PPIF/KDM6B/SPHK1/TRPC6/STK26/TRPM2/LCN2/PAWR/LRRK2/BNIP3/CYP1B1/MAP3K5/IL10/APEX1
GO:0071621	granulocyte chemotaxis	76	0.00971759	tags=46%, list=11%, signal=41%	CXCL8/S100A8/IL1B/S100A12/CXCL6/PPBP/CCL20/S100A9/CXCR2/CSF3R/ADGRE2/MIR223/RIPOR2/CCL3/C5AR2/CCL5/C5AR1/SYK/PDE4B/CCL2/FCER1G/RAC2/EDN1/DPP4/ITGB2/PIK3CG/VAV1/PIK3CD/VAV3/IL17RA/NCKAP1L/PREX1/MAPK14/LGALS3/CXCL10
GO:0002367	cytokine production involved in immune response	73	0.00971759	tags=41%, list=10%, signal=37%	ARG1/IL6/IL1B/SEMA7A/IL18RAP/NR4A3/CD226/NLRP3/NOD2/SLC11A1/FFAR2/CD55/TNF/CCR2/TLR4/TLR2/FCER1G/TICAM1/SASH3/HMOX1/TNFRSF1B/BCL6/HLA-F/TNFSF4/B2M/BTK/IL18/DDX21/RSAD2/IRAK3
GO:0002702	positive regulation of production of molecular mediator of immune response	66	0.00971759	tags=42%, list=13%, signal=37%	IL6/IL1B/SEMA7A/NR4A3/CD226/NLRP3/NOD2/FFAR2/PTPRC/TLR4/FCER1G/TICAM1/SASH3/IL4R/TFRC/HLA-F/TNFSF4/IL33/B2M/IL18/DDX21/RSAD2/CLCF1/CD40/STX4/IL1R1/PRKCZ/TLR9
GO:0002821	positive regulation of adaptive immune response	73	0.00971759	tags=44%, list=15%, signal=38%	IL6/IL1B/CD226/NLRP3/SLC11A1/TNFSF13B/TNF/CD274/PTPRC/CCR2/NFKBID/FCER1G/CYRIB/SASH3/NFKBIZ/TFRC/HLA-F/TNFSF4/B2M/BTK/IL27RA/IL18/RSAD2/CLCF1/CD40/PVR/HLX/IL1R1/PRKCZ/PLA2G4A/TGFB1/HSPD1
GO:0015749	monosaccharide transmembrane transport	73	0.00971759	tags=26%, list=12%, signal=23%	IL1B/PPBP/MIR223/NR4A3/HK2/TNF/TRIB3/SLC2A5/SLC2A6/EDN1/PRKCB/PPARD/SLC45A3/RAP1A/IRS2/MAPK14/RNASEL/RTN2/SLC5A3
GO:0034340	response to type I interferon	66	0.00971759	tags=67%, list=19%, signal=54%	ISG20/MMP12/IFIT2/PTPN1/EGR1/GBP2/IRF7/NLRC5/IFIT3/IFITM1/ZBP1/ISG15/HLA-F/MYD88/PTPN2/PSMB8/IRF1/IKBKE/TBK1/SAMHD1/PTPN6/IRF9/RSAD2/IRAK1/IFI35/SP100/MX2/RNASEL/MX1/OAS1/IRF5/IRF3/IFNAR1/IRF2/OAS2/JAK1/CACTIN/BST2/STAT2/STAT1/YTHDF3/METTL3/IP6K2/CDC37
GO:0036473	cell death in response to oxidative stress	73	0.00971759	tags=40%, list=21%, signal=32%	MMP3/NR4A3/SOD2/SLC7A11/MIR29B2/TLR4/STK26/PAWR/JAK2/HIF1A/LRRK2/MIR29B1/CYP1B1/MAP3K5/IL10/GPX1/ATF4/FYN/PDE8A/PDK1/HGF/STK24/MIR19A/MELK/RIPK1/SFPQ/PDCD10/PML/GSKIP
GO:0045621	positive regulation of lymphocyte differentiation	73	0.00971759	tags=45%, list=13%, signal=40%	IL1B/IL1A/ADAM8/NLRP3/EGR3/IL2RA/RHOH/TNFSF9/PNP/RUNX3/SYK/PTPRC/NFKBID/SASH3/INPP5D/NFKBIZ/IL4R/RUNX1/VSIR/BCL6/TNFSF4/RASGRP1/BTK/CD86/IL18/ATP11C/NCKAP1L/RARA/SOCS1/HLX/CYLD/PRKCZ/CD46
GO:0046425	regulation of receptor signaling pathway via JAK-STAT	73	0.00971759	tags=41%, list=11%, signal=37%	IL6/OSM/LIF/IL22RA2/CCL5/SOCS3/TNF/PTK2B/PTPRC/LYN/PARP14/CRLF3/HCLS1/IL10RA/GADD45A/IL6R/IL10RB/PARP9/DOT1L/BCL3/PTPN2/JAK2/AKR1B1/IL18/CYP1B1/CLCF1/CD40/AGT/SOCS1/IL10
GO:0048525	negative regulation of viral process	66	0.00971759	tags=44%, list=18%, signal=36%	ISG20/FCN1/LTF/CCL3/ZC3H12A/CCL5/TNF/MIR222/ZFP36/IFITM1/ISG15/TNIP1/PTX3/IFI16/RSAD2/RNASEL/TRIM26/PLSCR1/TRIM21/ZC3HAV1/MX1/OAS1/RESF1/FAM111A/EIF2AK2/UBP1/OAS2/SNX3/BST2
GO:0050764	regulation of phagocytosis	66	0.00971759	tags=36%, list=8%, signal=34%	IL1B/CD300LF/IL2RG/CLEC7A/SLC11A1/HCK/TNF/SYK/PTPRC/IL15RA/FGR/SPHK1/SIRPB1/TLR2/CCL2/FCER1G/IL2RB/DOCK2/RAB31/PTPRJ/RAP1A/MIR20A/PTX3/SCARB1
GO:0071260	cellular response to mechanical stimulus	66	0.00971759	tags=52%, list=22%, signal=41%	IL1B/PTGS2/RIPOR2/TLR4/FAS/TNFRSF10A/TNFSF14/GADD45A/NFKB1/GJA1/MYD88/IRF1/KCNJ2/CNN2/GCLC/PTGER4/SLC38A2/BNIP3/CD40/AGT/ANKRD1/MAP3K2/MTPN/PDE2A/BAG3/ITGA2/CYBA/MAPK8/NPPA/BCL10/ATP1A1/BAK1/TLR8/RAC1
GO:2000379	positive regulation of reactive oxygen species metabolic process	73	0.00971759	tags=47%, list=18%, signal=38%	ACOD1/IL1B/PTGS2/MMP8/CLEC7A/ZC3H12A/TNF/SYK/PTK2B/TYROBP/TLR4/ICAM1/CDKN1A/TICAM1/EDN1/ITGB2/ITGAM/GADD45A/JAK2/PTX3/MIR24-2/AGT/MAPK14/TSPO/SLC5A3/THBS1/TGFB1/GRB2/CYBA/SMAD3/ROMO1/RIPK1/AIF1/GNAI3
GO:0002431	Fc receptor mediated stimulatory signaling pathway	72	0.00971759	tags=40%, list=13%, signal=35%	NR4A3/CD226/HCK/SYK/PTPRC/LYN/FGR/WAS/FCER1G/MYO10/VAV1/PTPRJ/ACTB/RAP1A/VAV3/ACTR3/PIK3CB/ARPC5/ACTG1/NCKAP1L/FCGR3A/ARPC3/PLSCR1/PLCG2/ACTR2/CSK/CYFIP2/MYO1G/WIPF2
GO:0008645	hexose transmembrane transport	72	0.00971759	tags=26%, list=12%, signal=23%	IL1B/PPBP/MIR223/NR4A3/HK2/TNF/TRIB3/SLC2A5/SLC2A6/EDN1/PRKCB/PPARD/SLC45A3/RAP1A/IRS2/MAPK14/RNASEL/RTN2/SLC5A3
GO:0072676	lymphocyte migration	65	0.00971759	tags=38%, list=11%, signal=35%	CCL20/ADAM8/RIPOR2/CCL3/CXCL14/ITGB7/CCL5/PTK2B/CCR2/ICAM1/CCL2/SPN/DOCK8/TNFSF14/ITGAL/ADAM17/PIK3CG/PIK3CD/ECM1/STK10/GPR183/IL27RA/SLC8B1/CXCL16/CXCL10
GO:0002824	positive regulation of adaptive immune response based on somatic recombination of immune receptors built from immunoglobulin superfamily domains	69	0.00971759	tags=46%, list=15%, signal=40%	IL6/IL1B/CD226/NLRP3/SLC11A1/TNFSF13B/TNF/CD274/PTPRC/CCR2/NFKBID/FCER1G/CYRIB/SASH3/NFKBIZ/TFRC/HLA-F/TNFSF4/B2M/BTK/IL27RA/IL18/RSAD2/CLCF1/CD40/PVR/HLX/IL1R1/PRKCZ/PLA2G4A/TGFB1/HSPD1
GO:0014068	positive regulation of phosphatidylinositol 3-kinase signaling	69	0.00971759	tags=35%, list=10%, signal=31%	OSM/CSF3/CCL5/SELP/PIK3R5/TNF/NCF1/PIK3AP1/LYN/FGR/HCLS1/PPARD/HCST/PIK3CG/JAK2/PRR5L/PIK3CD/IRS2/PTPN6/IL18/PIK3CB/AGT/KDR/CBL
GO:1990266	neutrophil migration	69	0.00971759	tags=51%, list=11%, signal=46%	CXCL8/S100A8/IL1B/S100A12/CXCL6/PPBP/CCL20/S100A9/CXCR2/CSF3R/ADAM8/MIR223/RIPOR2/CCL3/C5AR2/RHOH/CCL5/C5AR1/SYK/PDE4B/CCL2/FCER1G/RAC2/EDN1/DPP4/ITGB2/PIK3CG/VAV1/PIK3CD/VAV3/NCKAP1L/PREX1/LGALS3/WDR1/CXCL10
GO:0001906	cell killing	67	0.00971759	tags=51%, list=11%, signal=46%	ARG1/SLAMF7/S100A12/CXCL6/IL18RAP/LTF/CD226/CLEC7A/CORO1A/CD55/STXBP2/SYK/HAVCR2/RAET1E/PTPRC/TYROBP/UNC13D/ICAM1/NOS2/CYRIB/CTSC/GNLY/ITGAM/VAV1/HLA-F/RASGRP1/ULBP2/B2M/PTPN6/IL18/ARRB2/GAPDH/PVR/RPS19
GO:0002433	immune response-regulating cell surface receptor signaling pathway involved in phagocytosis	67	0.00971759	tags=37%, list=14%, signal=32%	HCK/SYK/PTPRC/LYN/FGR/WAS/MYO10/VAV1/PTPRJ/ACTB/RAP1A/VAV3/ACTR3/PIK3CB/ARPC5/ACTG1/NCKAP1L/FCGR3A/ARPC3/PLCG2/ACTR2/CYFIP2/MYO1G/WIPF2/FYN
GO:0002832	negative regulation of response to biotic stimulus	67	0.00971759	tags=31%, list=11%, signal=28%	ARG1/ARG2/ACOD1/MMP12/LTF/IL2RA/TRIB1/TNFAIP3/HAVCR2/PARP14/NLRC5/HLA-F/PTPN2/SAMHD1/IFI16/ARRB2/IRAK3/SEC14L1/RPS19/NMI/RNF125
GO:0008625	extrinsic apoptotic signaling pathway via death domain receptors	71	0.00971759	tags=34%, list=16%, signal=29%	ATF3/TNFAIP3/PMAIP1/TNF/MIR222/SERPINE1/ICAM1/FAS/NGF/TNFRSF10A/HMOX1/BMPR1B/CFLAR/STK4/DAXX/DDX3X/SP100/STX4/LGALS3/GPX1/THBS1/TMC8/HGF/BAG3
GO:0032481	positive regulation of type I interferon production	67	0.00971759	tags=42%, list=16%, signal=35%	SYK/TLR4/TLR2/NFKB2/TICAM1/CD14/IRF7/ZBP1/NFKB1/LRRFIP1/MYD88/IRF1/IFIH1/TBK1/IFI16/CHUK/DDX3X/IRAK1/POLR2K/PLCG2/DDX41/RIOK3/TLR9/IRF5/IRF3/HSPD1/STING1/FLOT1
GO:0038096	Fc-gamma receptor signaling pathway involved in phagocytosis	67	0.00971759	tags=37%, list=14%, signal=32%	HCK/SYK/PTPRC/LYN/FGR/WAS/MYO10/VAV1/PTPRJ/ACTB/RAP1A/VAV3/ACTR3/PIK3CB/ARPC5/ACTG1/NCKAP1L/FCGR3A/ARPC3/PLCG2/ACTR2/CYFIP2/MYO1G/WIPF2/FYN
GO:1902106	negative regulation of leukocyte differentiation	71	0.00971759	tags=31%, list=12%, signal=28%	LTF/CCL3/GPR68/ZC3H12A/RUNX3/TRIB1/LYN/TLR4/NFKBID/INHBA/INPP5D/IL4R/RUNX1/UBASH3B/BCL6/TNFSF4/PTPN2/IRF1/MYC/RARA/SOCS1/HLX
GO:1903426	regulation of reactive oxygen species biosynthetic process	71	0.00971759	tags=46%, list=18%, signal=38%	ARG2/IL1B/PTGS2/MMP8/MIR212/MIR132/CLEC7A/ZC3H12A/TNF/PTK2B/TLR4/ICAM1/TICAM1/EDN1/ITGB2/JAK2/GLA/CFLAR/PTX3/MIR24-2/AGT/IL10/TSPO/SLC5A3/SLC25A33/FYN/HSPD1/CYBA/STAT3/SMAD3/ALOX5/AIF1/MIR199A1
GO:2001057	reactive nitrogen species metabolic process	67	0.00971759	tags=40%, list=11%, signal=36%	ARG2/IL1B/PTGS2/MMP8/MIR212/MIR132/CLEC7A/ZC3H12A/TNF/PTK2B/TLR4/TLR2/ICAM1/NOS2/TICAM1/EDN1/ITGB2/POR/JAK2/SLC7A2/GLA/PTX3/CYP1B1/AGT/GCH1/IL10/TSPO
GO:0030316	osteoclast differentiation	70	0.00971759	tags=33%, list=7%, signal=31%	CCR1/LTF/CCL3/OSCAR/FOS/GPR68/CEBPB/SNX10/TNF/JUNB/TYROBP/TLR4/FCER1G/ESRRA/INPP5D/TFRC/UBASH3B/PRXL2A/CREB1/SBNO2/TCIRG1/GPR183/RASSF2
GO:0033138	positive regulation of peptidyl-serine phosphorylation	70	0.00971759	tags=21%, list=9%, signal=20%	IL6/OSM/LIF/PTGS2/IL11/CSF3/TNF/VEGFA/NGF/HCLS1/TFRC/CD44/TBK1/ARRB2/STK4
GO:0038094	Fc-gamma receptor signaling pathway	70	0.00971759	tags=39%, list=13%, signal=34%	CLEC4D/CLEC4E/HCK/SYK/PTPRC/LYN/FGR/WAS/FCER1G/MYO10/VAV1/PTPRJ/ACTB/RAP1A/VAV3/ACTR3/PIK3CB/ARPC5/ACTG1/NCKAP1L/FCGR3A/ARPC3/PLCG2/ACTR2/CYFIP2/MYO1G/WIPF2
GO:0042116	macrophage activation	70	0.00971759	tags=40%, list=8%, signal=37%	IL6/MMP8/CCL3/SLC11A1/ZC3H12A/TNF/C5AR1/SYK/HAVCR2/PTPRC/TYROBP/SPHK1/TLR4/TLR2/CTSC/CD93/TICAM1/IL4R/ITGB2/NAMPT/ITGAM/SBNO2/JAK2/IFNGR1/SLC7A2/IL33/LRRK2/MIR142
GO:0045069	regulation of viral genome replication	70	0.00971759	tags=37%, list=18%, signal=31%	CXCL8/ISG20/LTF/ZC3H12A/CCL5/TNF/MIR222/IFITM1/ISG15/TNIP1/IFI16/DDX3X/PPID/RSAD2/RNASEL/PLSCR1/ZC3HAV1/HSPA8/MX1/OAS1/RESF1/FAM111A/EIF2AK2/OAS2/BST2/YTHDC2
GO:0046632	alpha-beta T cell differentiation	70	0.00971759	tags=46%, list=12%, signal=41%	IL6/NLRP3/PNP/ZC3H12A/RUNX3/CTSL/SYK/PRDM1/LY9/SEMA4A/NFKBID/SPN/SASH3/NFKBIZ/RELB/IL4R/RUNX1/BCL6/TNFSF4/BCL3/IRF1/GPR183/TNFSF8/PTGER4/CD86/IL18/RSAD2/NCKAP1L/RARA/SOCS1/SATB1/HLX
GO:1904659	glucose transmembrane transport	70	0.00971759	tags=26%, list=12%, signal=23%	IL1B/PPBP/MIR223/NR4A3/HK2/TNF/TRIB3/SLC2A5/SLC2A6/EDN1/PRKCB/PPARD/RAP1A/IRS2/MAPK14/RNASEL/RTN2/SLC5A3
GO:0002286	T cell activation involved in immune response	64	0.00971759	tags=48%, list=13%, signal=42%	IL6/CLEC4D/NLRP3/SLC11A1/CLEC4E/ZC3H12A/HAVCR2/LY9/SEMA4A/NFKBID/LCP1/ICAM1/FCER1G/SPN/NFKBIZ/RELB/APBB1IP/IL4R/ITGAL/BCL6/TNFSF4/BCL3/GPR183/PTGER4/CD86/IL18/RARA/LGALS3/HLX/PRKCZ/CD46
GO:0046209	nitric oxide metabolic process	64	0.00971759	tags=42%, list=11%, signal=38%	ARG2/IL1B/PTGS2/MMP8/MIR212/MIR132/CLEC7A/ZC3H12A/TNF/PTK2B/TLR4/TLR2/ICAM1/NOS2/TICAM1/EDN1/ITGB2/POR/JAK2/SLC7A2/GLA/PTX3/CYP1B1/AGT/GCH1/IL10/TSPO
GO:0032088	negative regulation of NF-kappaB transcription factor activity	63	0.00971759	tags=48%, list=18%, signal=39%	ACOD1/NLRP3/ZC3H12A/TNFAIP3/NFKBIA/HAVCR2/NFKBID/PELI1/NLRC5/TMIGD3/DDIT3/NFKBIB/IRAK2/BMP7/ARRB2/CYP1B1/CHUK/MIR27A/IRAK1/IRAK3/IL10/TRIM21/CYLD/TLR9/MTURN/BRMS1/TRAF3/PYCARD/CACTIN/G3BP2
GO:0035710	CD4-positive, alpha-beta T cell activation	63	0.00971759	tags=51%, list=12%, signal=45%	IL6/ARG2/NLRP3/ZC3H12A/RUNX3/CD55/CTSL/CD274/LY9/SEMA4A/NFKBID/SPN/SASH3/NFKBIZ/RELB/IL4R/RUNX1/VSIR/BCL6/TNFSF4/TCIRG1/BCL3/GPR183/PTGER4/CD86/IL18/RSAD2/NCKAP1L/RARA/SOCS1/SATB1/HLX
GO:0060337	type I interferon signaling pathway	63	0.00971759	tags=70%, list=19%, signal=57%	ISG20/MMP12/IFIT2/PTPN1/EGR1/GBP2/IRF7/NLRC5/IFIT3/IFITM1/ZBP1/ISG15/HLA-F/MYD88/PTPN2/PSMB8/IRF1/IKBKE/TBK1/SAMHD1/PTPN6/IRF9/RSAD2/IRAK1/IFI35/SP100/MX2/RNASEL/MX1/OAS1/IRF5/IRF3/IFNAR1/IRF2/OAS2/JAK1/CACTIN/BST2/STAT2/STAT1/YTHDF3/METTL3/IP6K2/CDC37
GO:0071357	cellular response to type I interferon	63	0.00971759	tags=70%, list=19%, signal=57%	ISG20/MMP12/IFIT2/PTPN1/EGR1/GBP2/IRF7/NLRC5/IFIT3/IFITM1/ZBP1/ISG15/HLA-F/MYD88/PTPN2/PSMB8/IRF1/IKBKE/TBK1/SAMHD1/PTPN6/IRF9/RSAD2/IRAK1/IFI35/SP100/MX2/RNASEL/MX1/OAS1/IRF5/IRF3/IFNAR1/IRF2/OAS2/JAK1/CACTIN/BST2/STAT2/STAT1/YTHDF3/METTL3/IP6K2/CDC37
GO:0001776	leukocyte homeostasis	62	0.00971759	tags=40%, list=10%, signal=37%	IL6/CXCL6/CXCR2/IL2RA/CORO1A/TNFAIP3/PMAIP1/TNFSF13B/SLC7A11/LYN/CCR2/PDE4B/FAS/FCER1G/TNFSF14/ADAM17/SLC46A2/CASP3/TCIRG1/HIF1A/PIK3CD/GPR183/DOCK10/PIK3CB/NCKAP1L
GO:0002708	positive regulation of lymphocyte mediated immunity	62	0.00971759	tags=37%, list=10%, signal=33%	IL6/IL1B/IL18RAP/CD226/NLRP3/TNF/RAET1E/PTPRC/FCER1G/CYRIB/SASH3/TFRC/VAV1/HLA-F/TNFSF4/RASGRP1/B2M/BTK/IL18/RSAD2/CLCF1/CD40/PVR
GO:0019915	lipid storage	62	0.00971759	tags=32%, list=12%, signal=28%	IL6/IL1B/DGAT2/ZC3H12A/FFAR2/NFKBIA/TNF/ITGB3/ABHD5/PPARD/NFKB1/PTPN2/ABCA1/IKBKE/SCARB1/CDS1/SOAT1/ABCG1/MSR1/CDS2
GO:0032609	interferon-gamma production	62	0.00971759	tags=52%, list=11%, signal=46%	IL1B/IL18RAP/CD226/CLEC7A/SLC11A1/ZC3H12A/TNF/HAVCR2/CD274/CCR2/PDE4B/TLR4/CYRIB/INHBA/SPN/SASH3/CD14/EBI3/CD2/ISG15/VSIR/DDIT3/TNFSF4/BCL3/RASGRP1/IL33/IL27RA/MIR24-2/IL18/RARA/IL10/PDCD1LG2
GO:0045582	positive regulation of T cell differentiation	62	0.00971759	tags=48%, list=13%, signal=42%	IL1B/IL1A/ADAM8/NLRP3/EGR3/IL2RA/RHOH/TNFSF9/PNP/RUNX3/SYK/PTPRC/NFKBID/SASH3/NFKBIZ/IL4R/RUNX1/VSIR/BCL6/TNFSF4/RASGRP1/CD86/IL18/NCKAP1L/RARA/SOCS1/HLX/CYLD/PRKCZ/CD46
GO:2000117	negative regulation of cysteine-type endopeptidase activity	62	0.00971759	tags=48%, list=19%, signal=39%	PTGS2/ADORA2A/LTF/MMP9/PLAUR/TNF/BIRC2/VEGFA/NGF/TNFSF14/POR/CD44/CFLAR/BCL2L12/IFI16/ARRB2/DDX3X/MICAL1/SIAH2/GPX1/FNIP1/THBS1/DNAJB6/PAK2/HGF/CRYAB/PIH1D1/TNFAIP8/KLF4/BIRC5
GO:0006809	nitric oxide biosynthetic process	60	0.00971759	tags=42%, list=11%, signal=37%	ARG2/IL1B/PTGS2/MMP8/MIR212/MIR132/CLEC7A/ZC3H12A/TNF/PTK2B/TLR4/ICAM1/NOS2/TICAM1/EDN1/ITGB2/JAK2/SLC7A2/GLA/PTX3/CYP1B1/AGT/GCH1/IL10/TSPO
GO:0032637	interleukin-8 production	60	0.00971759	tags=38%, list=6%, signal=36%	IL6/IL1B/FCN1/NOD2/C5AR2/CLEC7A/CHI3L1/F3/CD33/FFAR2/TNF/SYK/PTPRC/SERPINE1/TLR4/TLR2/NOS2/HSPA1A/CD14/CD2/DDIT3/MYD88/BCL3
GO:0002690	positive regulation of leukocyte chemotaxis	61	0.00971759	tags=31%, list=5%, signal=30%	CXCL8/IL6/CXCR2/CCR1/RIPOR2/CCL3/CXCL14/CCL5/VEGFC/C5AR1/PTK2B/CCR2/SERPINE1/VEGFA/RAC2/EDN1/TNFSF14/IL6R/ADAM17
GO:0046634	regulation of alpha-beta T cell activation	61	0.00971759	tags=48%, list=12%, signal=42%	ARG2/ADORA2A/NLRP3/PNP/ZC3H12A/RUNX3/CD55/SYK/CD274/PTPRC/PRDM1/CCR2/NFKBID/SASH3/HSPH1/NFKBIZ/IL4R/EBI3/RUNX1/VSIR/BCL6/TNFSF4/IRF1/CD86/IL18/NCKAP1L/RARA/SOCS1/HLX
GO:0050871	positive regulation of B cell activation	61	0.00971759	tags=43%, list=15%, signal=36%	IL6/NOD2/TNFSF13B/SYK/PTPRC/TLR4/CDKN1A/TICAM1/SASH3/PELI1/INPP5D/TFRC/BCL6/TNFSF4/GPR183/BTK/IRS2/VAV3/ATP11C/CLCF1/NCKAP1L/CD40/TLR9/SH3KBP1/TGFB1/IGHM
GO:2000106	regulation of leukocyte apoptotic process	61	0.00971759	tags=43%, list=11%, signal=38%	ARG2/IDO1/CXCR2/ADAM8/NR4A3/NOD2/CCL5/SLC7A11/CD274/LYN/NFKBID/FCER1G/DOCK8/IRF7/HCLS1/ADAM17/SLC46A2/BCL6/HIF1A/PIK3CD/BTK/IRS2/CCR5/PIK3CB/LGALS3/IL10
GO:0002456	T cell mediated immunity	59	0.00971759	tags=44%, list=13%, signal=39%	ARG1/IL6/IL1B/IL18RAP/NLRP3/SLC11A1/CD55/PTPRC/CCR2/WAS/ICAM1/CYRIB/CTSC/SASH3/TNFRSF1B/HLA-F/TNFSF4/B2M/IL18/RSAD2/PVR/IL1R1/MYO1G/PRKCZ/CD46/HPRT1
GO:0002718	regulation of cytokine production involved in immune response	59	0.00971759	tags=53%, list=14%, signal=45%	ARG1/IL6/IL1B/SEMA7A/NR4A3/CD226/NLRP3/NOD2/FFAR2/TNF/CCR2/TLR4/FCER1G/TICAM1/SASH3/HMOX1/TNFRSF1B/BCL6/HLA-F/TNFSF4/B2M/BTK/IL18/DDX21/RSAD2/IRAK3/IL10/IL1R1/PRKCZ/TGFB1/JAK3
GO:0030593	neutrophil chemotaxis	59	0.00971759	tags=54%, list=11%, signal=49%	CXCL8/S100A8/IL1B/S100A12/CXCL6/PPBP/CCL20/S100A9/CXCR2/CSF3R/MIR223/RIPOR2/CCL3/C5AR2/CCL5/C5AR1/SYK/PDE4B/CCL2/FCER1G/RAC2/EDN1/DPP4/ITGB2/PIK3CG/VAV1/PIK3CD/VAV3/NCKAP1L/PREX1/LGALS3/CXCL10
GO:0060333	interferon-gamma-mediated signaling pathway	59	0.00971759	tags=59%, list=20%, signal=48%	ARG1/HCK/SOCS3/ICAM1/PTAFR/GBP2/PARP14/IRF7/NLRC5/PARP9/CD44/HLA-F/PTPN2/JAK2/IRF1/IFNGR1/B2M/IRF9/SP100/SOCS1/NMI/TRIM26/TRIM21/OAS1/IFNGR2/VCAM1/IRF5/IRF3/IRF2/OAS2/JAK1/STAT1/CDC37/TRIM22/PML
GO:1901224	positive regulation of NIK/NF-kappaB signaling	59	0.00971759	tags=31%, list=9%, signal=28%	IL1B/MMP8/NOD2/CHI3L1/TNF/HAVCR2/SPHK1/TLR4/TLR2/TNFRSF10A/EDN1/CD14/TNFSF14/TCIM/CD86/IL18/DDX3X/IRAK1
GO:0032418	lysosome localization	58	0.00971759	tags=48%, list=17%, signal=40%	ADGRE2/NR4A3/STXBP2/SYK/CD84/LYN/FGR/UNC13D/LAT2/FCER1G/RAC2/HMOX1/IL4R/PIK3CG/NDEL1/RASGRP1/PIK3CD/BTK/CBL/ADORA2B/LAMTOR1/GAB2/MYH9/SYTL4/FAM98A/SNAP23/KIT/FES
GO:0032612	interleukin-1 production	58	0.00971759	tags=43%, list=9%, signal=40%	IL6/IL1B/CCL3/NLRP3/NOD2/CLEC7A/CD33/ZC3H12A/TNFAIP3/TNF/HAVCR2/TYROBP/SPHK1/TLR4/EGR1/ERRFI1/SERPINB1/JAK2/ABCA1/S1PR3/PANX1/MIR142/IFI16/CARD17/ARRB2
GO:0032649	regulation of interferon-gamma production	58	0.00971759	tags=55%, list=13%, signal=48%	IL1B/CD226/CLEC7A/SLC11A1/ZC3H12A/TNF/HAVCR2/CD274/CCR2/PDE4B/TLR4/CYRIB/INHBA/SASH3/CD14/EBI3/CD2/ISG15/VSIR/DDIT3/TNFSF4/BCL3/RASGRP1/IL33/IL27RA/MIR24-2/IL18/RARA/IL10/PDCD1LG2/IL1R1/TLR9
GO:0043407	negative regulation of MAP kinase activity	58	0.00971759	tags=36%, list=12%, signal=32%	IL1B/DUSP2/SORL1/RGS2/DUSP5/DUSP1/RGS14/PTPN1/LYN/RGS4/DNAJA1/PTPRJ/STK38/BMP7/PTPN6/DUSP4/IRAK3/AGT/DUSP6/DUSP16/SPRY2
GO:0048708	astrocyte differentiation	58	0.00971759	tags=26%, list=10%, signal=23%	IL6/S100A8/IL1B/S100A9/LIF/ADORA2A/TNF/C5AR1/TLR4/BMP2/EPHA4/IFNGR1/MIR142/CLCF1/MAP2K1
GO:0002312	B cell activation involved in immune response	57	0.00971759	tags=33%, list=16%, signal=28%	IL6/PTK2B/PTPRC/TLR4/TFRC/BCL6/TNFSF4/BCL3/GPR183/IL27RA/DOCK10/CLCF1/CD40/CD180/IL10/PLCG2/TGFB1/HSPD1/SUPT6H
GO:0006641	triglyceride metabolic process	57	0.00971759	tags=26%, list=9%, signal=24%	DGAT2/MFSD2A/SORL1/LIPG/ACSL1/APOBR/ACSL4/MIR29B2/ABHD5/GPAT4/PIK3CG/DAGLB/MIR29B1/SCARB1/INSIG1
GO:0006690	icosanoid metabolic process	57	0.00971759	tags=37%, list=14%, signal=32%	IL1B/CYP4F3/PTGS2/PTGES/SYK/CYP4F2/TLR2/ALOX5AP/TBXAS1/EDN1/PNPLA8/MAPKAPK2/DAGLB/CYP1B1/GGTLC2/LYPLA2/ALOX15/PTGS1/ABCC1/GPX1/PLA2G4A
GO:0032677	regulation of interleukin-8 production	57	0.00971759	tags=37%, list=6%, signal=35%	IL6/IL1B/FCN1/NOD2/C5AR2/CLEC7A/F3/CD33/FFAR2/TNF/SYK/PTPRC/SERPINE1/TLR4/TLR2/HSPA1A/CD14/CD2/DDIT3/MYD88/BCL3
GO:0032755	positive regulation of interleukin-6 production	57	0.00971759	tags=40%, list=11%, signal=36%	IL6/IL1B/IL1A/MMP8/NOD2/CLEC7A/TNF/EREG/SYK/MBP/TYROBP/TLR4/TLR2/FCER1G/TICAM1/IL6R/MYD88/TNFSF4/IL33/IFIH1/RAB7B/IL17RA/ADORA2B
GO:0060761	negative regulation of response to cytokine stimulus	57	0.00971759	tags=28%, list=10%, signal=25%	ARG1/IL6/IL1R2/MMP12/CCL5/MIR29B2/PTPRC/PARP14/NLRC5/PTPN2/ECM1/MIR29B1/SAMHD1/MIR24-2/MIR27A/IRAK3
GO:0006919	activation of cysteine-type endopeptidase activity involved in apoptotic process	56	0.00971759	tags=30%, list=10%, signal=27%	S100A8/S100A9/NLRP3/F3/PMAIP1/P2RX1/TNF/FAS/NGF/TNFRSF10A/HIP1R/JAK2/ACER2/CFLAR/ATP2A3/EGLN3/CASP10
GO:0050818	regulation of coagulation	56	0.00971759	tags=34%, list=10%, signal=31%	PLEK/HPSE/F3/PLAUR/SELP/SERPINB2/PLAU/SYK/LYN/SERPINE1/TLR4/THBD/FCER1G/EDN1/TEC/UBASH3B/PDPN/ABAT/ENPP4
GO:0042102	positive regulation of T cell proliferation	55	0.00971759	tags=42%, list=8%, signal=39%	IL6/IL1B/IL1A/IL2RA/TNFSF9/PNP/CORO1A/CCL5/CD55/TNFSF13B/SYK/HAVCR2/CD274/PTPRC/CCR2/SASH3/EBI3/TFRC/NCK2/TNFSF4/IL27RA/CD86/IL18
GO:0044070	regulation of anion transport	55	0.00971759	tags=38%, list=14%, signal=33%	ARG1/IL1B/ADORA2A/TRH/CEBPB/RGS2/SYK/CYP4F2/PTAFR/ACSL5/EDN1/RGS4/IRS2/ABAT/SLC43A2/STC1/AGT/PLA2R1/ATP8A1/ATF4/THBS1
GO:0050688	regulation of defense response to virus	55	0.00971759	tags=38%, list=19%, signal=31%	IL1B/MMP12/IL2RA/ZC3H12A/TNFAIP3/BIRC2/HERC5/USP15/PARP9/DTX3L/TSPAN32/SEC14L1/RNF125/RIOK3/STING1/TRAF3/C1QBP/PYCARD/IL15/TRAF3IP2/STAT1
GO:0002526	acute inflammatory response	54	0.00971759	tags=50%, list=9%, signal=46%	IL6/S100A8/TREM1/IL1B/OSM/IL1A/CXCR2/PTGS2/ADAM8/NLRP3/CREB3L3/CEBPB/F3/HPR/FFAR2/TNF/PTGES/ICAM1/FCER1G/IL6R/NUPR1/PIK3CG/TNFSF4/CD163/BTK/OSMR/EDNRB
GO:0071674	mononuclear cell migration	54	0.00971759	tags=41%, list=15%, signal=35%	IL6/S100A12/CCL20/CCR1/CCL3/CCL5/DUSP1/TNF/C5AR1/LYN/CCR2/SERPINE1/CCL2/IL6R/MAPK14/RPS19/LGALS3/CXCL10/AKIRIN1/THBS1/JAML/CSF1
GO:1900046	regulation of hemostasis	54	0.00971759	tags=35%, list=10%, signal=32%	PLEK/HPSE/F3/PLAUR/SELP/SERPINB2/PLAU/SYK/LYN/SERPINE1/TLR4/THBD/FCER1G/EDN1/TEC/UBASH3B/PDPN/ABAT/ENPP4
GO:0001960	negative regulation of cytokine-mediated signaling pathway	53	0.00971759	tags=30%, list=10%, signal=27%	ARG1/IL6/IL1R2/MMP12/CCL5/MIR29B2/PTPRC/PARP14/NLRC5/PTPN2/ECM1/MIR29B1/SAMHD1/MIR24-2/MIR27A/IRAK3
GO:0002532	production of molecular mediator involved in inflammatory response	53	0.00971759	tags=43%, list=11%, signal=39%	IL6/IL1R2/IDO1/NOD2/CLEC7A/ZC3H12A/P2RX1/TNF/MIR222/SYK/LYN/SERPINE1/TLR4/NOS2/FCER1G/TICAM1/IL4R/MYD88/SLC7A2/BTK/IL17RA/MAPK14/RPS19
GO:0014015	positive regulation of gliogenesis	53	0.00971759	tags=28%, list=8%, signal=26%	IL6/IL1B/LIF/CCL3/TNF/MIR222/LYN/CCR2/BMP2/TLR2/EGR2/TNFRSF1B/CXCR4/TIAM1/MIR142
GO:0030193	regulation of blood coagulation	53	0.00971759	tags=36%, list=10%, signal=33%	PLEK/HPSE/F3/PLAUR/SELP/SERPINB2/PLAU/SYK/LYN/SERPINE1/TLR4/THBD/FCER1G/EDN1/TEC/UBASH3B/PDPN/ABAT/ENPP4
GO:0033627	cell adhesion mediated by integrin	53	0.00971759	tags=36%, list=10%, signal=32%	LIF/ITGB7/CCL5/ITGB3/PLAU/SYK/LYN/SERPINE1/ICAM1/FERMT3/DPP4/ITGB2/ADAM17/PIK3CG/ITGA5/ACER2/PTPN6/CYP1B1/NCKAP1L
GO:0034121	regulation of toll-like receptor signaling pathway	53	0.00971759	tags=38%, list=10%, signal=34%	ACOD1/CD300LF/LTF/TNFAIP3/SMPDL3B/LYN/TLR4/TLR2/BIRC2/TICAM1/PELI1/CD14/IRF7/IRF1/LY96/ARRB2/DDX3X/RSAD2/RAB7B/IRAK3
GO:0043367	CD4-positive, alpha-beta T cell differentiation	53	0.00971759	tags=53%, list=13%, signal=46%	IL6/NLRP3/ZC3H12A/RUNX3/CTSL/LY9/SEMA4A/NFKBID/SPN/SASH3/NFKBIZ/RELB/IL4R/RUNX1/BCL6/TNFSF4/BCL3/GPR183/PTGER4/CD86/IL18/RSAD2/NCKAP1L/RARA/SOCS1/SATB1/HLX/PRKCZ
GO:0051781	positive regulation of cell division	53	0.00971759	tags=15%, list=4%, signal=15%	IL1B/OSM/IL1A/PPBP/TGFA/EREG/VEGFC/VEGFA
GO:1903901	negative regulation of viral life cycle	53	0.00971759	tags=49%, list=18%, signal=41%	ISG20/FCN1/LTF/ZC3H12A/CCL5/TNF/MIR222/IFITM1/ISG15/TNIP1/PTX3/IFI16/RSAD2/RNASEL/TRIM26/PLSCR1/TRIM21/ZC3HAV1/MX1/OAS1/RESF1/FAM111A/EIF2AK2/OAS2/SNX3/BST2
GO:0002886	regulation of myeloid leukocyte mediated immunity	45	0.00971759	tags=51%, list=11%, signal=46%	ARG1/CXCL6/ADGRE2/STXBP2/SYK/CD84/TYROBP/LYN/CCR2/FGR/UNC13D/PTAFR/FCER1G/RAC2/TICAM1/HMOX1/IL4R/ITGB2/ITGAM/BTK/DDX21/STX4/ADORA2B
GO:0032651	regulation of interleukin-1 beta production	45	0.00971759	tags=47%, list=9%, signal=43%	IL6/CCL3/NLRP3/NOD2/CLEC7A/CD33/ZC3H12A/TNFAIP3/TNF/TYROBP/SPHK1/TLR4/EGR1/ERRFI1/SERPINB1/JAK2/S1PR3/PANX1/IFI16/CARD17/ARRB2
GO:0046637	regulation of alpha-beta T cell differentiation	45	0.00971759	tags=47%, list=14%, signal=40%	NLRP3/PNP/ZC3H12A/RUNX3/SYK/PRDM1/NFKBID/SASH3/NFKBIZ/IL4R/RUNX1/BCL6/TNFSF4/CD86/IL18/NCKAP1L/RARA/SOCS1/HLX/PRKCZ/JAK3
GO:0001909	leukocyte mediated cytotoxicity	52	0.00971759	tags=48%, list=9%, signal=44%	ARG1/SLAMF7/CXCL6/IL18RAP/CD226/CORO1A/STXBP2/HAVCR2/RAET1E/PTPRC/TYROBP/UNC13D/ICAM1/NOS2/CYRIB/CTSC/ITGAM/VAV1/HLA-F/RASGRP1/ULBP2/B2M/PTPN6/IL18/ARRB2
GO:0022617	extracellular matrix disassembly	52	0.00971759	tags=29%, list=7%, signal=27%	IL6/MMP3/ADAM8/MMP8/MMP12/ADAMTS4/MMP9/TIMP1/CTSL/LCP1/ADAMTS5/DPP4/CD44/PDPN/FURIN
GO:0032652	regulation of interleukin-1 production	52	0.00971759	tags=44%, list=9%, signal=41%	IL6/CCL3/NLRP3/NOD2/CLEC7A/CD33/ZC3H12A/TNFAIP3/TNF/HAVCR2/TYROBP/SPHK1/TLR4/EGR1/ERRFI1/SERPINB1/JAK2/S1PR3/PANX1/MIR142/IFI16/CARD17/ARRB2
GO:0070227	lymphocyte apoptotic process	52	0.00971759	tags=38%, list=14%, signal=33%	ARG2/IDO1/ADAM8/IL2RA/CCL5/CD274/LYN/NFKBID/FAS/DOCK8/SLC46A2/BCL6/HIF1A/BTK/IRS2/LGALS3/IL10/FNIP1/TNFRSF21/JAK3
GO:0032945	negative regulation of mononuclear cell proliferation	47	0.00971759	tags=45%, list=11%, signal=40%	ARG1/ARG2/IDO1/IL2RA/CEBPB/HAVCR2/CD274/TYROBP/LYN/SPN/PELI1/INPP5D/SDC4/VSIR/PAWR/CASP3/BTK/CD86/PTPN6/IL10/PDCD1LG2
GO:0046427	positive regulation of receptor signaling pathway via JAK-STAT	47	0.00971759	tags=53%, list=12%, signal=47%	IL6/OSM/LIF/CCL5/SOCS3/TNF/PTK2B/LYN/PARP14/CRLF3/HCLS1/IL10RA/IL6R/IL10RB/PARP9/JAK2/AKR1B1/IL18/CYP1B1/CLCF1/CD40/AGT/SOCS1/IL10/CRLF1
GO:0050672	negative regulation of lymphocyte proliferation	47	0.00971759	tags=45%, list=11%, signal=40%	ARG1/ARG2/IDO1/IL2RA/CEBPB/HAVCR2/CD274/TYROBP/LYN/SPN/PELI1/INPP5D/SDC4/VSIR/PAWR/CASP3/BTK/CD86/PTPN6/IL10/PDCD1LG2
GO:0070527	platelet aggregation	47	0.00971759	tags=45%, list=15%, signal=38%	PLEK/SLC7A11/ITGB3/SYK/LYN/MYL9/FERMT3/UBASH3B/PIK3CG/TSPAN32/PDPN/ACTB/ABAT/PTPN6/PIK3CB/ACTG1/MYL12A/TLN1/PDGFRA/RAP2B/MYH9
GO:0045576	mast cell activation	44	0.00971759	tags=52%, list=7%, signal=49%	S100A12/CD300LF/ADGRE2/NR4A3/CNR2/CD226/RHOH/STXBP2/SYK/CD84/LYN/FGR/UNC13D/LCP2/LAT2/FCER1G/RAC2/HMOX1/IL4R/PIK3CG/RASGRP1/PIK3CD/BTK
GO:0002292	T cell differentiation involved in immune response	48	0.00971759	tags=50%, list=13%, signal=44%	IL6/CLEC4D/NLRP3/CLEC4E/ZC3H12A/LY9/SEMA4A/NFKBID/FCER1G/SPN/NFKBIZ/RELB/IL4R/BCL6/TNFSF4/BCL3/GPR183/PTGER4/CD86/IL18/RARA/HLX/PRKCZ/CD46
GO:0002637	regulation of immunoglobulin production	48	0.00971759	tags=52%, list=23%, signal=40%	IL6/TNF/PTPRC/SASH3/IL4R/TFRC/BCL6/TNFSF4/IL33/IL27RA/CLCF1/CD40/STX4/IL10/TLR9/TGFB1/TMBIM6/SUPT6H/TRAF6/CD22/NDFIP1/KMT5B/EXOSC3/ATAD5/GPI
GO:0007260	tyrosine phosphorylation of STAT protein	48	0.00971759	tags=52%, list=18%, signal=43%	IL6/OSM/LIF/IL22RA2/CCL5/SOCS3/TNF/LYN/PARP14/HCLS1/IL6R/PARP9/PTPN2/JAK2/IL18/CLCF1/CD40/SOCS1/CRLF1/FYN/JAK3/KIT/STAT3/MIR19A/IL15
GO:0031663	lipopolysaccharide-mediated signaling pathway	48	0.00971759	tags=52%, list=10%, signal=47%	ACOD1/IL1B/LTF/CCL3/HCK/CCL5/TRIB1/TNFAIP3/CD55/NFKBIA/TNF/LYN/TLR4/TLR2/CCL2/PTAFR/TICAM1/CD14/IRAK2/LY96/SCARB1/IL18/IRAK1/MAPK14/CD180
GO:0033077	T cell differentiation in thymus	48	0.00971759	tags=23%, list=7%, signal=21%	IL1B/IL1A/ADAM8/EGR3/PTPRC/NFKBID/DOCK2/ADAM17/PTPN2/RASGRP1/B2M
GO:0045123	cellular extravasation	48	0.00971759	tags=38%, list=8%, signal=35%	SELL/ADAM8/RIPOR2/SELE/ITGB7/SELP/TNF/CCR2/ICAM1/CCL2/PTAFR/SPN/ITGB2/ITGAL/PIK3CG/PIK3CD/IL27RA/PTGER4
GO:0050766	positive regulation of phagocytosis	48	0.00971759	tags=38%, list=8%, signal=35%	IL1B/CD300LF/IL2RG/CLEC7A/SLC11A1/TNF/PTPRC/IL15RA/SIRPB1/CCL2/FCER1G/IL2RB/DOCK2/RAB31/PTPRJ/RAP1A/MIR20A/PTX3
GO:0070059	intrinsic apoptotic signaling pathway in response to endoplasmic reticulum stress	49	0.00971759	tags=43%, list=16%, signal=36%	PPP1R15A/CEBPB/PMAIP1/PTPN1/TRIB3/CASP4/HSPA1A/WFS1/NCK2/DDIT3/PTPN2/LRRK2/ATP2A3/MAP3K5/HYOU1/TMEM117/ATF4/APAF1/TMBIM6/ERN1/OPA1
GO:1902041	regulation of extrinsic apoptotic signaling pathway via death domain receptors	49	0.00971759	tags=41%, list=15%, signal=35%	ATF3/TNFAIP3/PMAIP1/MIR222/SERPINE1/ICAM1/FAS/TNFRSF10A/HMOX1/BMPR1B/CFLAR/STK4/DDX3X/SP100/STX4/LGALS3/GPX1/THBS1/TMC8/HGF
GO:1904894	positive regulation of receptor signaling pathway via STAT	48	0.00971759	tags=52%, list=12%, signal=46%	IL6/OSM/LIF/CCL5/SOCS3/TNF/PTK2B/LYN/PARP14/CRLF3/HCLS1/IL10RA/IL6R/IL10RB/PARP9/JAK2/AKR1B1/IL18/CYP1B1/CLCF1/CD40/AGT/SOCS1/IL10/CRLF1
GO:1990868	response to chemokine	48	0.00971759	tags=48%, list=8%, signal=44%	CXCL8/CXCL6/PPBP/CCL20/CXCR2/CCR1/RIPOR2/CCL3/XCR1/ZC3H12A/CCL5/DUSP1/CCRL2/PTK2B/CCR2/CCL2/EDN1/DOCK8/CXCR4/HIF1A/ACKR3/GPR35/CCR5
GO:1990869	cellular response to chemokine	48	0.00971759	tags=48%, list=8%, signal=44%	CXCL8/CXCL6/PPBP/CCL20/CXCR2/CCR1/RIPOR2/CCL3/XCR1/ZC3H12A/CCL5/DUSP1/CCRL2/PTK2B/CCR2/CCL2/EDN1/DOCK8/CXCR4/HIF1A/ACKR3/GPR35/CCR5
GO:0032602	chemokine production	46	0.00971759	tags=50%, list=11%, signal=45%	IL6/S100A8/ARG2/IL1B/CXCL6/S100A9/CLEC7A/FFAR2/TNF/SYK/HAVCR2/MBP/TLR4/TLR2/IL6R/ADAM17/TNFSF4/HIF1A/IL18/DDX3X/IL17RA/ADORA2B/IL10
GO:0035690	cellular response to drug	46	0.00971759	tags=39%, list=16%, signal=33%	IL1B/CD69/PDE4B/RNF149/NOS2/EDN1/KCNQ1/TFRC/CXCR4/RAP1A/ACER2/MYC/RAP1B/ANKRD1/PPP1R12A/HSPA5/PDE2A/NME1
GO:0042509	regulation of tyrosine phosphorylation of STAT protein	46	0.00971759	tags=41%, list=12%, signal=37%	IL6/OSM/LIF/IL22RA2/CCL5/SOCS3/TNF/LYN/PARP14/HCLS1/IL6R/PARP9/PTPN2/JAK2/IL18/CLCF1/CD40/SOCS1/CRLF1
GO:0045453	bone resorption	46	0.00971759	tags=30%, list=6%, signal=29%	IL6/ADAM8/TNFAIP3/SNX10/ITGB3/SYK/PTK2B/SPP1/RAC2/INPP5D/RAB3D/TFRC/UBASH3B/TCIRG1
GO:0072678	T cell migration	46	0.00971759	tags=41%, list=7%, signal=38%	CCL20/ADAM8/RIPOR2/CCL3/ITGB7/CCL5/CCR2/ICAM1/CCL2/SPN/DOCK8/TNFSF14/ITGAL/ADAM17/PIK3CG/PIK3CD/ECM1/GPR183/IL27RA
GO:0045428	regulation of nitric oxide biosynthetic process	51	0.00971759	tags=39%, list=11%, signal=35%	IL1B/PTGS2/MMP8/MIR212/MIR132/CLEC7A/ZC3H12A/TNF/PTK2B/TLR4/ICAM1/TICAM1/EDN1/ITGB2/JAK2/GLA/PTX3/AGT/IL10/TSPO
GO:0070373	negative regulation of ERK1 and ERK2 cascade	51	0.00971759	tags=39%, list=13%, signal=34%	LIF/ATF3/TBC1D10C/DUSP1/RGS14/SLC9A3R1/PTPN1/PTPRC/LYN/TLR4/ERRFI1/TNIP1/PTPN2/CNKSR3/DUSP4/DUSP6/CSK/CAMK2N1/SPRY2/RANBP9
GO:0150076	neuroinflammatory response	51	0.00971759	tags=51%, list=8%, signal=47%	IL6/MMP3/IL1B/PTGS2/MMP8/ADORA2A/CCL3/MMP9/TNF/C5AR1/PTPRC/TYROBP/SPHK1/TLR2/CTSC/ITGB2/NAMPT/ITGAM/NUPR1/TNFRSF1B/JAK2/IFNGR1/IL33/LRRK2/MIR142/IL18
GO:0002260	lymphocyte homeostasis	43	0.00971759	tags=35%, list=12%, signal=31%	IL2RA/CORO1A/TNFAIP3/PMAIP1/TNFSF13B/LYN/FAS/TNFSF14/SLC46A2/CASP3/TCIRG1/HIF1A/DOCK10/NCKAP1L/CCNB2
GO:0032768	regulation of monooxygenase activity	43	0.00971759	tags=30%, list=8%, signal=28%	IL1B/IL1A/MIR212/MIR132/CNR2/VDR/TNF/PTK2B/NFKB1/POR/HIF1A/GLA/SCARB1
GO:0060760	positive regulation of response to cytokine stimulus	43	0.00971759	tags=42%, list=7%, signal=39%	CD300LF/MMP12/TLR4/TLR2/PARP14/EDN1/CASP4/HSPA1A/IRF7/NLRC5/ZBP1/ADAM17/PARP9/CXCR4/HIF1A/IFIH1/IKBKE/TBK1
GO:0070265	necrotic cell death	43	0.00971759	tags=44%, list=13%, signal=39%	MIR223/IPMK/TNF/PPIF/TLR4/BIRC2/FAS/TICAM1/PELI1/CD14/ZBP1/SLC6A6/LY96/CFLAR/BNIP3/MAP3K5/TSPO/CYLD/YBX3
GO:0098586	cellular response to virus	43	0.00971759	tags=44%, list=16%, signal=37%	IL6/MMP12/ZC3H12A/MIR29B2/BIRC2/IRF7/USP15/IFIH1/IKBKE/MIR29B1/CHUK/DDX3X/SEC14L1/MAPK14/RNF125/RIOK3/IRF3/C1QBP/LGALS8
GO:2000401	regulation of lymphocyte migration	43	0.00971759	tags=42%, list=11%, signal=37%	CCL20/ADAM8/RIPOR2/CCL3/CXCL14/CCL5/PTK2B/CCR2/CCL2/SPN/DOCK8/TNFSF14/ADAM17/ECM1/STK10/IL27RA/SLC8B1/CXCL10
GO:0032611	interleukin-1 beta production	50	0.00971759	tags=46%, list=9%, signal=42%	IL6/IL1B/CCL3/NLRP3/NOD2/CLEC7A/CD33/ZC3H12A/TNFAIP3/TNF/TYROBP/SPHK1/TLR4/EGR1/ERRFI1/SERPINB1/JAK2/ABCA1/S1PR3/PANX1/IFI16/CARD17/ARRB2
GO:0038034	signal transduction in absence of ligand	50	0.00971759	tags=18%, list=6%, signal=17%	IL1B/IL1A/BCL2A1/TNF/FAS/INHBA/HSPA1A/LCN2/CASP3
GO:0042100	B cell proliferation	50	0.00971759	tags=56%, list=15%, signal=48%	TNFSF13B/PTPRC/TYROBP/LYN/TLR4/CDKN1A/TICAM1/SASH3/PELI1/INPP5D/TFRC/BCL6/PAWR/CASP3/RASGRP1/CTPS1/GPR183/BTK/IRS2/VAV3/CLCF1/NCKAP1L/CD40/CD180/IL10/TLR9/TNFRSF21/HSPD1
GO:0048008	platelet-derived growth factor receptor signaling pathway	50	0.00971759	tags=38%, list=15%, signal=33%	NR4A3/F3/RGS14/SLC9A3R1/PTPN1/CSRNP1/VEGFA/HIP1R/PTGIR/ARID5B/PTPN2/JAK2/PTPRJ/ZFAND5/PTPN12/CBL/CBLB/PDGFRA/NRP1
GO:0050663	cytokine secretion	50	0.00971759	tags=44%, list=11%, signal=39%	S100A12/IL1A/SORL1/NLRP3/NOD2/CLEC4E/TNF/SYK/CLEC5A/LYN/FGR/TLR2/LCP2/SRGN/CD14/PANX1/PTGER4/RGCC/GAPDH/AGT/SOCS1/IL10
GO:0070664	negative regulation of leukocyte proliferation	50	0.00971759	tags=46%, list=11%, signal=41%	ARG1/ARG2/IDO1/IL2RA/CEBPB/TNFAIP3/HAVCR2/CD274/TYROBP/LYN/SPN/PELI1/INPP5D/SDC4/VSIR/PAWR/CASP3/IL33/BTK/CD86/PTPN6/IL10/PDCD1LG2
GO:0097192	extrinsic apoptotic signaling pathway in absence of ligand	50	0.00971759	tags=18%, list=6%, signal=17%	IL1B/IL1A/BCL2A1/TNF/FAS/INHBA/HSPA1A/LCN2/CASP3
GO:1904705	regulation of vascular associated smooth muscle cell proliferation	50	0.00971759	tags=38%, list=12%, signal=34%	MIR223/NR4A3/SOD2/MMP9/TNF/MIR222/CDKN1A/EDN1/HMOX1/GJA1/JAK2/MIR20A/MIR27A/FOXJ2/MAP3K5/AGT/IL10/CDKN1B/P2RY6
GO:1990874	vascular associated smooth muscle cell proliferation	50	0.00971759	tags=38%, list=12%, signal=34%	MIR223/NR4A3/SOD2/MMP9/TNF/MIR222/CDKN1A/EDN1/HMOX1/GJA1/JAK2/MIR20A/MIR27A/FOXJ2/MAP3K5/AGT/IL10/CDKN1B/P2RY6
GO:0002287	alpha-beta T cell activation involved in immune response	42	0.00971759	tags=50%, list=14%, signal=43%	IL6/NLRP3/ZC3H12A/LY9/SEMA4A/NFKBID/SPN/NFKBIZ/RELB/IL4R/BCL6/TNFSF4/BCL3/GPR183/PTGER4/CD86/IL18/RARA/HLX/PRKCZ/JAK3
GO:0002293	alpha-beta T cell differentiation involved in immune response	42	0.00971759	tags=50%, list=14%, signal=43%	IL6/NLRP3/ZC3H12A/LY9/SEMA4A/NFKBID/SPN/NFKBIZ/RELB/IL4R/BCL6/TNFSF4/BCL3/GPR183/PTGER4/CD86/IL18/RARA/HLX/PRKCZ/JAK3
GO:0002294	CD4-positive, alpha-beta T cell differentiation involved in immune response	42	0.00971759	tags=50%, list=14%, signal=43%	IL6/NLRP3/ZC3H12A/LY9/SEMA4A/NFKBID/SPN/NFKBIZ/RELB/IL4R/BCL6/TNFSF4/BCL3/GPR183/PTGER4/CD86/IL18/RARA/HLX/PRKCZ/JAK3
GO:0007566	embryo implantation	42	0.00971759	tags=33%, list=9%, signal=30%	ACOD1/IL1B/LIF/PTGS2/MMP9/TIMP1/VMP1/VEGFA/SPP1/ACVR1B/PPARD/GJA1/RXRA/STC1
GO:0032623	interleukin-2 production	42	0.00971759	tags=36%, list=5%, signal=34%	IL1B/IL1A/CLEC7A/SLC11A1/PNP/TNFAIP3/HAVCR2/PTPRC/CCR2/PDE4B/ZFP36/FCER1G/SASH3/RUNX1/NAV3
GO:0032642	regulation of chemokine production	42	0.00971759	tags=45%, list=11%, signal=41%	IL6/ARG2/IL1B/CXCL6/CLEC7A/FFAR2/TNF/SYK/HAVCR2/MBP/TLR4/TLR2/IL6R/ADAM17/HIF1A/DDX3X/IL17RA/ADORA2B/IL10
GO:0042093	T-helper cell differentiation	42	0.00971759	tags=50%, list=14%, signal=43%	IL6/NLRP3/ZC3H12A/LY9/SEMA4A/NFKBID/SPN/NFKBIZ/RELB/IL4R/BCL6/TNFSF4/BCL3/GPR183/PTGER4/CD86/IL18/RARA/HLX/PRKCZ/JAK3
GO:0045670	regulation of osteoclast differentiation	42	0.00971759	tags=36%, list=7%, signal=33%	CCR1/LTF/CCL3/FOS/GPR68/CEBPB/TNF/TYROBP/TLR4/ESRRA/INPP5D/UBASH3B/PRXL2A/CREB1/RASSF2
GO:2001244	positive regulation of intrinsic apoptotic signaling pathway	42	0.00971759	tags=21%, list=6%, signal=20%	S100A8/S100A9/PMAIP1/SLC9A3R1/PLAGL2/NUPR1/NCK2/DDIT3/PTPN2
GO:0030101	natural killer cell activation	41	0.00971759	tags=44%, list=8%, signal=40%	SLAMF7/CORO1A/HAVCR2/PTPRC/PRDM1/TYROBP/FGR/UNC13D/TICAM1/ITGB2/CD2/HLA-F/RASGRP1/ULBP2/PIK3CD/IL21R/SP3/IL18
GO:0030888	regulation of B cell proliferation	41	0.00971759	tags=59%, list=14%, signal=51%	TNFSF13B/PTPRC/TYROBP/LYN/TLR4/CDKN1A/TICAM1/SASH3/PELI1/INPP5D/TFRC/BCL6/PAWR/CASP3/GPR183/BTK/IRS2/VAV3/CLCF1/NCKAP1L/CD40/IL10/TLR9/TNFRSF21
GO:0031341	regulation of cell killing	41	0.00971759	tags=54%, list=10%, signal=48%	ARG1/CXCL6/IL18RAP/CD226/CLEC7A/CD55/SYK/HAVCR2/RAET1E/PTPRC/TYROBP/ICAM1/NOS2/CYRIB/ITGAM/VAV1/HLA-F/RASGRP1/B2M/ARRB2/GAPDH/PVR
GO:0046635	positive regulation of alpha-beta T cell activation	41	0.00971759	tags=54%, list=13%, signal=47%	NLRP3/PNP/RUNX3/CD55/SYK/PTPRC/CCR2/NFKBID/SASH3/HSPH1/NFKBIZ/IL4R/EBI3/RUNX1/TNFSF4/CD86/IL18/NCKAP1L/RARA/SOCS1/HLX/PRKCZ
GO:0050707	regulation of cytokine secretion	41	0.00971759	tags=41%, list=11%, signal=37%	IL1A/SORL1/CLEC4E/TNF/SYK/CLEC5A/LYN/FGR/TLR2/SRGN/CD14/PANX1/PTGER4/RGCC/GAPDH/SOCS1/IL10
GO:0050853	B cell receptor signaling pathway	41	0.00971759	tags=39%, list=11%, signal=35%	NFAM1/SYK/PTPRC/LYN/LAT2/TEC/PRKCB/RUNX1/PIK3CD/BTK/VAV3/PTPN6/ELF1/NCKAP1L/BMX/PLCG2
GO:0060135	maternal process involved in female pregnancy	41	0.00971759	tags=34%, list=9%, signal=31%	ARG1/LIF/PTGS2/RGS2/VDR/HAVCR2/JUNB/PRDM1/SPP1/PPARD/GJA1/AKR1B1/RXRA/STC1
GO:2000514	regulation of CD4-positive, alpha-beta T cell activation	41	0.00971759	tags=51%, list=13%, signal=45%	ARG2/NLRP3/ZC3H12A/RUNX3/CD55/CD274/NFKBID/SASH3/NFKBIZ/IL4R/RUNX1/VSIR/BCL6/TNFSF4/CD86/IL18/NCKAP1L/RARA/SOCS1/HLX/PRKCZ
GO:0002709	regulation of T cell mediated immunity	40	0.00971759	tags=45%, list=13%, signal=39%	ARG1/IL6/IL1B/NLRP3/PTPRC/CCR2/WAS/CYRIB/SASH3/TNFRSF1B/HLA-F/TNFSF4/B2M/IL18/RSAD2/PVR/IL1R1/PRKCZ
GO:0042130	negative regulation of T cell proliferation	40	0.00971759	tags=42%, list=11%, signal=38%	ARG1/ARG2/IDO1/IL2RA/CEBPB/HAVCR2/CD274/SPN/PELI1/SDC4/VSIR/PAWR/CASP3/CD86/PTPN6/IL10/PDCD1LG2
GO:0043030	regulation of macrophage activation	40	0.00971759	tags=35%, list=8%, signal=32%	IL6/MMP8/CCL3/ZC3H12A/HAVCR2/PTPRC/SPHK1/TLR4/CTSC/IL4R/SLC7A2/IL33/LRRK2/MIR142
GO:0070098	chemokine-mediated signaling pathway	40	0.00971759	tags=48%, list=8%, signal=44%	CXCL8/CXCL6/PPBP/CCL20/CXCR2/CCR1/CCL3/XCR1/CCL5/CCRL2/PTK2B/CCR2/CCL2/EDN1/CXCR4/HIF1A/ACKR3/GPR35/CCR5
GO:1903428	positive regulation of reactive oxygen species biosynthetic process	40	0.00971759	tags=38%, list=10%, signal=34%	IL1B/PTGS2/MMP8/CLEC7A/TNF/PTK2B/TLR4/ICAM1/TICAM1/EDN1/ITGB2/JAK2/PTX3/MIR24-2/AGT
GO:0010883	regulation of lipid storage	38	0.00971759	tags=37%, list=12%, signal=33%	IL6/ZC3H12A/NFKBIA/TNF/ITGB3/ABHD5/PPARD/NFKB1/PTPN2/ABCA1/IKBKE/SCARB1/ABCG1/MSR1
GO:0032480	negative regulation of type I interferon production	38	0.00971759	tags=42%, list=12%, signal=37%	ACOD1/TNFAIP3/HAVCR2/REL/RELB/HERC5/NLRC5/ISG15/IFIH1/IKBKE/TBK1/UBE2L6/IL10/NMI/RNF125/CYLD
GO:0032729	positive regulation of interferon-gamma production	38	0.00971759	tags=50%, list=8%, signal=46%	IL1B/CD226/CLEC7A/SLC11A1/TNF/HAVCR2/CCR2/PDE4B/TLR4/CYRIB/SASH3/CD14/EBI3/CD2/TNFSF4/BCL3/RASGRP1/IL27RA/IL18
GO:0045071	negative regulation of viral genome replication	38	0.00971759	tags=55%, list=18%, signal=46%	ISG20/LTF/ZC3H12A/CCL5/TNF/MIR222/IFITM1/ISG15/TNIP1/IFI16/RSAD2/RNASEL/PLSCR1/ZC3HAV1/MX1/OAS1/RESF1/FAM111A/EIF2AK2/OAS2/BST2
GO:0050999	regulation of nitric-oxide synthase activity	38	0.00971759	tags=29%, list=10%, signal=26%	IL1B/IL1A/MIR212/MIR132/CNR2/TNF/PTK2B/HIF1A/GLA/SCARB1/GCH1
GO:0090303	positive regulation of wound healing	38	0.00971759	tags=34%, list=10%, signal=31%	PLEK/HPSE/CLEC7A/F3/HBEGF/SELP/SERPINE1/TLR4/THBD/PDPN/CXCR4/ENPP4/ACTG1
GO:0002712	regulation of B cell mediated immunity	39	0.00971759	tags=33%, list=11%, signal=30%	CD226/TNF/PTPRC/FCER1G/TFRC/BCL6/TNFSF4/BTK/IL27RA/PTPN6/CLCF1/CD40/IL10
GO:0002720	positive regulation of cytokine production involved in immune response	39	0.00971759	tags=46%, list=9%, signal=42%	IL6/IL1B/SEMA7A/NR4A3/CD226/NLRP3/NOD2/FFAR2/TLR4/FCER1G/TICAM1/SASH3/HLA-F/TNFSF4/B2M/IL18/DDX21/RSAD2
GO:0002763	positive regulation of myeloid leukocyte differentiation	39	0.00971759	tags=31%, list=6%, signal=29%	LIF/CCR1/FOS/GPR68/TRIB1/CD101/TNF/TYROBP/EVI2B/HCLS1/RUNX1/CREB1
GO:0002889	regulation of immunoglobulin mediated immune response	39	0.00971759	tags=33%, list=11%, signal=30%	CD226/TNF/PTPRC/FCER1G/TFRC/BCL6/TNFSF4/BTK/IL27RA/PTPN6/CLCF1/CD40/IL10
GO:0032757	positive regulation of interleukin-8 production	39	0.00971759	tags=44%, list=6%, signal=41%	IL6/IL1B/FCN1/NOD2/CLEC7A/F3/FFAR2/TNF/SYK/SERPINE1/TLR4/TLR2/HSPA1A/CD14/CD2/DDIT3/MYD88
GO:0045824	negative regulation of innate immune response	39	0.00971759	tags=38%, list=11%, signal=34%	ARG1/ACOD1/MMP12/TNFAIP3/HAVCR2/PARP14/NLRC5/HLA-F/PTPN2/SAMHD1/IFI16/ARRB2/IRAK3/RPS19/NMI
GO:0061900	glial cell activation	39	0.00971759	tags=51%, list=8%, signal=47%	IL6/IL1B/MMP8/ADORA2A/CCL3/TNF/C5AR1/PTPRC/TYROBP/SPHK1/TLR2/CTSC/ITGB2/NAMPT/ITGAM/JAK2/IFNGR1/IL33/LRRK2/MIR142
GO:0001961	positive regulation of cytokine-mediated signaling pathway	37	0.00971759	tags=41%, list=7%, signal=38%	CD300LF/MMP12/PARP14/EDN1/CASP4/HSPA1A/IRF7/NLRC5/ZBP1/ADAM17/PARP9/CXCR4/HIF1A/IKBKE/TBK1
GO:0002448	mast cell mediated immunity	37	0.00971759	tags=51%, list=11%, signal=46%	ADGRE2/NR4A3/STXBP2/SYK/CD84/LYN/FGR/UNC13D/LAT2/FCER1G/RAC2/HMOX1/IL4R/PIK3CG/RASGRP1/PIK3CD/BTK/CBL/ADORA2B
GO:0032663	regulation of interleukin-2 production	37	0.00971759	tags=35%, list=8%, signal=32%	IL1B/IL1A/CLEC7A/TNFAIP3/HAVCR2/PTPRC/CCR2/PDE4B/ZFP36/SASH3/RUNX1/NAV3/CD86
GO:0070228	regulation of lymphocyte apoptotic process	37	0.00971759	tags=41%, list=11%, signal=36%	ARG2/IDO1/ADAM8/CCL5/CD274/LYN/NFKBID/DOCK8/SLC46A2/BCL6/HIF1A/BTK/IRS2/LGALS3/IL10
GO:0070671	response to interleukin-12	37	0.00971759	tags=76%, list=29%, signal=54%	SOD2/SERPINB2/LCP1/LMNB1/TALDO1/JAK2/CNN2/RAP1B/IL10/PSME2/MSN/HNRNPA2B1/PAK2/HSPA9/CAPZA1/TCP1/JAK1/BOLA2/PLCB1/MIF/CFL1/GSTO1/CDC42/RIPK2/PITPNA/ARF1/TYK2/ANXA2
GO:0071622	regulation of granulocyte chemotaxis	37	0.00971759	tags=27%, list=5%, signal=26%	CXCL8/CXCR2/MIR223/RIPOR2/C5AR2/CCL5/C5AR1/RAC2/EDN1/DPP4
GO:1903557	positive regulation of tumor necrosis factor superfamily cytokine production	37	0.00971759	tags=43%, list=8%, signal=40%	ADAM8/CCL3/NOD2/PTPRC/TLR4/TLR2/PTAFR/FCER1G/TICAM1/SASH3/CD14/CD2/RASGRP1/JAK2/PTPRJ/LY96
GO:0002534	cytokine production involved in inflammatory response	36	0.00971759	tags=33%, list=6%, signal=31%	IL6/IL1R2/IDO1/NOD2/CLEC7A/ZC3H12A/TNF/MIR222/TLR4/NOS2/TICAM1/MYD88
GO:0032760	positive regulation of tumor necrosis factor production	36	0.00971759	tags=42%, list=8%, signal=39%	CCL3/NOD2/PTPRC/TLR4/TLR2/PTAFR/FCER1G/TICAM1/SASH3/CD14/CD2/RASGRP1/JAK2/PTPRJ/LY96
GO:0033628	regulation of cell adhesion mediated by integrin	36	0.00971759	tags=36%, list=10%, signal=33%	LIF/CCL5/PLAU/SYK/LYN/SERPINE1/FERMT3/DPP4/PIK3CG/ACER2/PTPN6/CYP1B1/NCKAP1L
GO:0038066	p38MAPK cascade	36	0.00971759	tags=44%, list=10%, signal=40%	IL1B/ZC3H12A/DUSP1/NCF1/SPHK1/BMP2/ZFP36/VEGFA/MAPKAPK2/GADD45A/GADD45G/MIR20A/GADD45B/MAP2K3/MAP3K5/MAPK14
GO:0043300	regulation of leukocyte degranulation	36	0.00971759	tags=44%, list=6%, signal=42%	ADGRE2/STXBP2/SYK/CD84/LYN/CCR2/FGR/UNC13D/PTAFR/FCER1G/RAC2/HMOX1/IL4R/ITGB2/ITGAM/HLA-F
GO:0070231	T cell apoptotic process	36	0.00971759	tags=31%, list=7%, signal=29%	ARG2/IDO1/ADAM8/IL2RA/CCL5/CD274/NFKBID/FAS/DOCK8/SLC46A2/HIF1A
GO:0071349	cellular response to interleukin-12	36	0.00971759	tags=75%, list=29%, signal=53%	SOD2/SERPINB2/LCP1/LMNB1/TALDO1/JAK2/CNN2/RAP1B/IL10/PSME2/MSN/HNRNPA2B1/PAK2/HSPA9/CAPZA1/TCP1/JAK1/BOLA2/PLCB1/MIF/CFL1/GSTO1/CDC42/PITPNA/ARF1/TYK2/ANXA2
GO:0097300	programmed necrotic cell death	36	0.00971759	tags=50%, list=17%, signal=41%	IPMK/TNF/PPIF/TLR4/BIRC2/FAS/TICAM1/PELI1/CD14/ZBP1/LY96/CFLAR/MAP3K5/CYLD/YBX3/IRF3/PYGL/RIPK1
GO:2000107	negative regulation of leukocyte apoptotic process	36	0.00971759	tags=39%, list=8%, signal=36%	ARG2/IDO1/CXCR2/NOD2/CCL5/FCER1G/DOCK8/IRF7/HCLS1/SLC46A2/BCL6/HIF1A/IRS2/CCR5
GO:0002279	mast cell activation involved in immune response	35	0.00971759	tags=54%, list=11%, signal=49%	ADGRE2/NR4A3/STXBP2/SYK/CD84/LYN/FGR/UNC13D/LAT2/FCER1G/RAC2/HMOX1/IL4R/PIK3CG/RASGRP1/PIK3CD/BTK/CBL/ADORA2B
GO:0032890	regulation of organic acid transport	35	0.00971759	tags=43%, list=11%, signal=38%	ARG1/IL1B/ADORA2A/TRH/RGS2/SYK/CYP4F2/ACSL5/EDN1/RGS4/IRS2/ABAT/SLC43A2/AGT/PLA2R1
GO:0035722	interleukin-12-mediated signaling pathway	35	0.00971759	tags=77%, list=29%, signal=55%	SOD2/SERPINB2/LCP1/LMNB1/TALDO1/JAK2/CNN2/RAP1B/IL10/PSME2/MSN/HNRNPA2B1/PAK2/HSPA9/CAPZA1/TCP1/JAK1/BOLA2/PLCB1/MIF/CFL1/GSTO1/CDC42/PITPNA/ARF1/TYK2/ANXA2
GO:0043303	mast cell degranulation	35	0.00971759	tags=54%, list=11%, signal=49%	ADGRE2/NR4A3/STXBP2/SYK/CD84/LYN/FGR/UNC13D/LAT2/FCER1G/RAC2/HMOX1/IL4R/PIK3CG/RASGRP1/PIK3CD/BTK/CBL/ADORA2B
GO:0051353	positive regulation of oxidoreductase activity	35	0.00971759	tags=34%, list=10%, signal=31%	IL1B/NOD2/VDR/TNF/PTK2B/EDN1/ABL2/POR/HIF1A/SCARB1/AGT/GCH1
GO:1900015	regulation of cytokine production involved in inflammatory response	35	0.00971759	tags=37%, list=10%, signal=34%	IL6/IL1R2/NOD2/CLEC7A/ZC3H12A/TNF/MIR222/TLR4/NOS2/TICAM1/MYD88/IL17RA/MAPK14
GO:0002548	monocyte chemotaxis	33	0.00971759	tags=36%, list=5%, signal=35%	IL6/S100A12/CCL20/CCR1/CCL3/CCL5/DUSP1/LYN/CCR2/SERPINE1/CCL2/IL6R
GO:0043370	regulation of CD4-positive, alpha-beta T cell differentiation	33	0.00971759	tags=55%, list=14%, signal=47%	NLRP3/ZC3H12A/RUNX3/NFKBID/SASH3/NFKBIZ/IL4R/RUNX1/BCL6/TNFSF4/CD86/IL18/NCKAP1L/RARA/SOCS1/HLX/PRKCZ/JAK3
GO:0061756	leukocyte adhesion to vascular endothelial cell	33	0.00971759	tags=42%, list=6%, signal=40%	IL6/SELL/SELE/ITGB7/SELP/TNF/MIR222/CCR2/ICAM1/PTAFR/SPN/ITGB2/MIRLET7G/SLC39A8
GO:1904407	positive regulation of nitric oxide metabolic process	33	0.00971759	tags=39%, list=8%, signal=36%	IL1B/PTGS2/MMP8/CLEC7A/TNF/PTK2B/TLR4/ICAM1/TICAM1/EDN1/ITGB2/JAK2/PTX3
GO:1905953	negative regulation of lipid localization	33	0.00971759	tags=42%, list=11%, signal=38%	IL6/NFKBIA/TNF/ITGB3/CYP4F2/ABHD5/PPARD/NFKB1/PTPN2/ABCA1/IRS2/MIR27A/PLA2R1/ABCG1
GO:0001910	regulation of leukocyte mediated cytotoxicity	34	0.00971759	tags=53%, list=10%, signal=48%	ARG1/CXCL6/IL18RAP/CD226/HAVCR2/RAET1E/PTPRC/TYROBP/ICAM1/NOS2/CYRIB/ITGAM/VAV1/HLA-F/RASGRP1/B2M/ARRB2/PVR
GO:0010573	vascular endothelial growth factor production	34	0.00971759	tags=50%, list=14%, signal=43%	IL6/IL1B/IL1A/PTGS2/HPSE/TNF/C5AR1/CCR2/CCBE1/IL6R/HIF1A/MIR20A/CYP1B1/ADORA2B/ATF4/ADGRG1/TGFB1
GO:0019730	antimicrobial humoral response	34	0.00971759	tags=44%, list=6%, signal=41%	CXCL8/S100A8/ACOD1/S100A12/CXCL6/PPBP/S100A9/WFDC12/LTF/CXCL14/SLC11A1/GNLY/LCN2/RNASE6/BCL3
GO:0032613	interleukin-10 production	34	0.00971759	tags=74%, list=17%, signal=61%	IL6/IDO1/MMP8/NOD2/CLEC7A/SYK/CD274/TYROBP/TLR4/TLR2/FCER1G/SASH3/ISG15/VSIR/TNFSF4/PDCD1LG2/PRKCZ/TLR9/CD46/TNFRSF21/JAK3/HSPD1/HGF/PYCARD/STAT3
GO:0042531	positive regulation of tyrosine phosphorylation of STAT protein	34	0.00971759	tags=62%, list=18%, signal=51%	IL6/OSM/LIF/CCL5/SOCS3/TNF/LYN/PARP14/HCLS1/IL6R/PARP9/JAK2/IL18/CLCF1/CD40/CRLF1/FYN/KIT/STAT3/MIR19A/IL15
GO:0046638	positive regulation of alpha-beta T cell differentiation	34	0.00971759	tags=50%, list=13%, signal=44%	NLRP3/PNP/RUNX3/SYK/NFKBID/SASH3/NFKBIZ/IL4R/RUNX1/TNFSF4/CD86/IL18/NCKAP1L/RARA/SOCS1/HLX/PRKCZ
GO:0050830	defense response to Gram-positive bacterium	34	0.00971759	tags=47%, list=7%, signal=44%	IL6/NLRP3/TNF/FCN2/C5AR1/HAVCR2/FGR/TLR2/GBP2/GBP6/ADAM17/RNASE6/MYD88/IL27RA/TBK1/TNFSF8
GO:1903556	negative regulation of tumor necrosis factor superfamily cytokine production	34	0.00971759	tags=47%, list=11%, signal=42%	ARG2/LTF/C5AR2/CD33/ZC3H12A/TNFAIP3/HAVCR2/CD274/TLR4/VSIR/PTPN6/ARRB2/IRAK3/RARA/IL10/TSPO
GO:0001774	microglial cell activation	32	0.00971759	tags=56%, list=8%, signal=52%	IL6/MMP8/CCL3/TNF/C5AR1/PTPRC/TYROBP/SPHK1/TLR2/CTSC/ITGB2/NAMPT/ITGAM/JAK2/IFNGR1/IL33/LRRK2/MIR142
GO:0002269	leukocyte activation involved in inflammatory response	32	0.00971759	tags=56%, list=8%, signal=52%	IL6/MMP8/CCL3/TNF/C5AR1/PTPRC/TYROBP/SPHK1/TLR2/CTSC/ITGB2/NAMPT/ITGAM/JAK2/IFNGR1/IL33/LRRK2/MIR142
GO:0032653	regulation of interleukin-10 production	32	0.00971759	tags=75%, list=17%, signal=63%	IL6/IDO1/MMP8/NOD2/CLEC7A/SYK/CD274/TYROBP/TLR4/TLR2/FCER1G/SASH3/VSIR/TNFSF4/PDCD1LG2/PRKCZ/TLR9/CD46/TNFRSF21/JAK3/HSPD1/HGF/PYCARD/STAT3
GO:0045429	positive regulation of nitric oxide biosynthetic process	32	0.00971759	tags=41%, list=8%, signal=38%	IL1B/PTGS2/MMP8/CLEC7A/TNF/PTK2B/TLR4/ICAM1/TICAM1/EDN1/ITGB2/JAK2/PTX3
GO:0070266	necroptotic process	32	0.00971759	tags=38%, list=8%, signal=35%	IPMK/TNF/PPIF/TLR4/BIRC2/FAS/TICAM1/PELI1/CD14/ZBP1/LY96/CFLAR
GO:0002820	negative regulation of adaptive immune response	28	0.00971759	tags=43%, list=8%, signal=39%	ARG1/SAMSN1/ZC3H12A/HAVCR2/PTPRC/IL4R/BCL6/HLA-F/TNFSF4/IL33/IL27RA/PTPN6
GO:0030890	positive regulation of B cell proliferation	28	0.00971759	tags=54%, list=10%, signal=48%	TNFSF13B/PTPRC/TLR4/CDKN1A/TICAM1/SASH3/PELI1/TFRC/BCL6/GPR183/IRS2/VAV3/CLCF1/NCKAP1L/CD40
GO:0031343	positive regulation of cell killing	28	0.00971759	tags=61%, list=10%, signal=55%	ARG1/IL18RAP/CD226/CLEC7A/SYK/RAET1E/PTPRC/TYROBP/NOS2/CYRIB/ITGAM/VAV1/HLA-F/RASGRP1/B2M/GAPDH/PVR
GO:0034142	toll-like receptor 4 signaling pathway	28	0.00971759	tags=54%, list=9%, signal=49%	ACOD1/LTF/TNIP3/TNFAIP3/NFKBIA/PIK3AP1/LYN/TLR4/PELI1/CD14/ITGB2/ITGAM/LY96/RAB7B/IRAK1
GO:0002369	T cell cytokine production	31	0.00971759	tags=48%, list=9%, signal=44%	ARG1/IL6/IL1B/IL18RAP/NLRP3/SLC11A1/CD55/CCR2/SASH3/TNFRSF1B/HLA-F/TNFSF4/B2M/IL18/RSAD2
GO:0002755	MyD88-dependent toll-like receptor signaling pathway	31	0.00971759	tags=65%, list=22%, signal=50%	CD300LF/TLR4/TLR2/CD14/IRF7/TNIP1/MYD88/IRF1/BTK/IRAK2/LY96/IRAK1/IRAK3/TLR9/HSPD1/TRAF6/TAB3/TLR8/TAB2/UBB
GO:0014002	astrocyte development	31	0.00971759	tags=32%, list=8%, signal=30%	IL6/S100A8/IL1B/S100A9/ADORA2A/TNF/C5AR1/TLR4/IFNGR1/MIR142
GO:0033003	regulation of mast cell activation	31	0.00971759	tags=48%, list=5%, signal=46%	CD300LF/ADGRE2/NR4A3/CNR2/CD226/STXBP2/SYK/CD84/LYN/FGR/UNC13D/FCER1G/RAC2/HMOX1/IL4R
GO:0042092	type 2 immune response	31	0.00971759	tags=68%, list=13%, signal=59%	ARG1/IL6/ARG2/IDO1/NLRP3/NOD2/CCR2/IL4R/BCL6/TNFSF4/BCL3/IL33/ECM1/IL27RA/CD86/IL18/RSAD2/RARA/IL10/HLX/PRKCZ
GO:0045124	regulation of bone resorption	31	0.00971759	tags=29%, list=6%, signal=28%	IL6/ADAM8/TNFAIP3/ITGB3/SYK/SPP1/INPP5D/TFRC/UBASH3B
GO:0046456	icosanoid biosynthetic process	31	0.00971759	tags=42%, list=14%, signal=36%	IL1B/PTGS2/PTGES/SYK/ALOX5AP/TBXAS1/EDN1/PNPLA8/DAGLB/GGTLC2/ALOX15/PTGS1/PLA2G4A
GO:0048247	lymphocyte chemotaxis	31	0.00971759	tags=52%, list=11%, signal=46%	CCL20/ADAM8/CCL3/CXCL14/CCL5/PTK2B/CCR2/CCL2/TNFSF14/ADAM17/PIK3CG/PIK3CD/GPR183/SLC8B1/CXCL16/CXCL10
GO:1900744	regulation of p38MAPK cascade	31	0.00971759	tags=39%, list=9%, signal=35%	IL1B/ZC3H12A/DUSP1/NCF1/SPHK1/BMP2/VEGFA/GADD45A/GADD45G/MIR20A/GADD45B/MAP3K5
GO:2000404	regulation of T cell migration	31	0.00971759	tags=35%, list=7%, signal=33%	CCL20/ADAM8/RIPOR2/CCL5/CCR2/SPN/DOCK8/TNFSF14/ADAM17/ECM1/IL27RA
GO:0001893	maternal placenta development	29	0.00971759	tags=34%, list=9%, signal=31%	LIF/PTGS2/VDR/JUNB/PRDM1/SPP1/PPARD/GJA1/RXRA/STC1
GO:0002228	natural killer cell mediated immunity	29	0.00971759	tags=52%, list=10%, signal=47%	SLAMF7/IL18RAP/CD226/CORO1A/HAVCR2/RAET1E/UNC13D/VAV1/HLA-F/RASGRP1/ULBP2/PTPN6/IL18/ARRB2/PVR
GO:0002711	positive regulation of T cell mediated immunity	29	0.00971759	tags=48%, list=13%, signal=42%	IL6/IL1B/NLRP3/PTPRC/CYRIB/SASH3/HLA-F/TNFSF4/B2M/IL18/RSAD2/PVR/IL1R1/PRKCZ
GO:0002756	MyD88-independent toll-like receptor signaling pathway	29	0.00971759	tags=59%, list=15%, signal=50%	CD300LF/TNIP3/TLR4/BIRC2/TICAM1/CD14/IRF7/IKBKE/TBK1/LY96/IKBKB/CHUK/CD40/UBE2D3/UBE2D2/IRF3/TRAF3
GO:0032722	positive regulation of chemokine production	29	0.00971759	tags=55%, list=11%, signal=49%	IL6/IL1B/CLEC7A/FFAR2/TNF/SYK/HAVCR2/MBP/TLR4/TLR2/IL6R/ADAM17/HIF1A/DDX3X/IL17RA/ADORA2B
GO:0042267	natural killer cell mediated cytotoxicity	29	0.00971759	tags=52%, list=10%, signal=47%	SLAMF7/IL18RAP/CD226/CORO1A/HAVCR2/RAET1E/UNC13D/VAV1/HLA-F/RASGRP1/ULBP2/PTPN6/IL18/ARRB2/PVR
GO:0002639	positive regulation of immunoglobulin production	30	0.00971759	tags=40%, list=14%, signal=34%	IL6/PTPRC/SASH3/IL4R/TFRC/TNFSF4/IL33/CLCF1/CD40/STX4/TLR9/TGFB1
GO:0010574	regulation of vascular endothelial growth factor production	30	0.00971759	tags=37%, list=9%, signal=34%	IL6/IL1B/IL1A/PTGS2/HPSE/C5AR1/CCR2/CCBE1/HIF1A/MIR20A/CYP1B1
GO:0032732	positive regulation of interleukin-1 production	30	0.00971759	tags=43%, list=8%, signal=40%	IL6/CCL3/NLRP3/NOD2/CLEC7A/TNF/HAVCR2/TYROBP/TLR4/EGR1/JAK2/PANX1/IFI16
GO:0042088	T-helper 1 type immune response	30	0.00971759	tags=67%, list=14%, signal=57%	IL1B/IL18RAP/SLC11A1/HAVCR2/CCR2/SEMA4A/TLR4/SPN/RELB/IL4R/EBI3/TNFSF4/BCL3/IL33/IL27RA/IL18/HLX/IL1R1/PLA2G4A/JAK3
GO:1902622	regulation of neutrophil migration	30	0.00971759	tags=37%, list=5%, signal=35%	CXCL8/CXCR2/ADAM8/MIR223/RIPOR2/C5AR2/RHOH/C5AR1/RAC2/EDN1/DPP4
GO:0006968	cellular defense response	27	0.00971759	tags=63%, list=8%, signal=58%	CXCR2/ADORA2A/NCF1/C5AR1/CLEC5A/PTK2B/FOSL1/TYROBP/CCR2/NCF2/SPN/GNLY/CD300C/TCIRG1/IL33/LY96/CCR5
GO:0032731	positive regulation of interleukin-1 beta production	27	0.00971759	tags=44%, list=8%, signal=41%	IL6/CCL3/NLRP3/NOD2/CLEC7A/TNF/TYROBP/TLR4/EGR1/JAK2/PANX1/IFI16
GO:0038083	peptidyl-tyrosine autophosphorylation	27	0.00971759	tags=30%, list=5%, signal=28%	SLA/HCK/SYK/PTK2B/LYN/FGR/VEGFA/TEC
GO:0070670	response to interleukin-4	27	0.00971759	tags=30%, list=6%, signal=28%	ARG1/CD300LF/IL2RG/NFIL3/CORO1A/PARP14/IL4R/PTPN2
GO:0150077	regulation of neuroinflammatory response	27	0.00971759	tags=63%, list=8%, signal=58%	IL6/MMP3/IL1B/PTGS2/MMP8/CCL3/MMP9/TNF/PTPRC/SPHK1/CTSC/NUPR1/TNFRSF1B/IL33/LRRK2/MIR142/IL18
GO:2000403	positive regulation of lymphocyte migration	27	0.00971759	tags=41%, list=5%, signal=39%	CCL20/ADAM8/CCL3/CXCL14/CCL5/PTK2B/CCR2/SPN/DOCK8/TNFSF14/ADAM17
GO:0002704	negative regulation of leukocyte mediated immunity	26	0.00971759	tags=38%, list=9%, signal=35%	ARG1/HAVCR2/CD84/PTPRC/CCR2/HMOX1/BCL6/HLA-F/PTPN6/ARRB2
GO:0002828	regulation of type 2 immune response	26	0.00971759	tags=73%, list=13%, signal=64%	ARG1/IL6/ARG2/IDO1/NLRP3/NOD2/CCR2/IL4R/BCL6/TNFSF4/IL33/ECM1/IL27RA/CD86/IL18/RSAD2/RARA/HLX/PRKCZ
GO:0006775	fat-soluble vitamin metabolic process	26	0.00971759	tags=35%, list=5%, signal=33%	IL1B/CYP4F3/VDR/SNAI1/TNF/CYP4F2/CYP3A4/PPARD/NFKB1
GO:0010543	regulation of platelet activation	26	0.00971759	tags=42%, list=8%, signal=39%	PLEK/SELP/SYK/LYN/TLR4/THBD/FCER1G/TEC/UBASH3B/PDPN/ABAT
GO:0014075	response to amine	26	0.00971759	tags=31%, list=4%, signal=30%	ARG1/ADORA2A/CNR2/RGS2/PDE1B/ICAM1/NR4A2/RGS4
GO:0033028	myeloid cell apoptotic process	26	0.00971759	tags=50%, list=9%, signal=46%	IL6/CXCR2/NOD2/CCL5/SLC7A11/CTSL/CLEC5A/FCER1G/IRF7/ADAM17/PIK3CD/CCR5/PIK3CB
GO:0002673	regulation of acute inflammatory response	25	0.00971759	tags=56%, list=9%, signal=51%	IL6/IL1B/OSM/PTGS2/ADAM8/NLRP3/CREB3L3/FFAR2/TNF/FCER1G/PIK3CG/BTK/OSMR/EDNRB
GO:0002823	negative regulation of adaptive immune response based on somatic recombination of immune receptors built from immunoglobulin superfamily domains	25	0.00971759	tags=44%, list=8%, signal=40%	ARG1/ZC3H12A/HAVCR2/PTPRC/IL4R/BCL6/HLA-F/TNFSF4/IL33/IL27RA/PTPN6
GO:0002888	positive regulation of myeloid leukocyte mediated immunity	25	0.00971759	tags=56%, list=11%, signal=50%	ARG1/SYK/TYROBP/FGR/PTAFR/FCER1G/TICAM1/IL4R/ITGB2/ITGAM/BTK/DDX21/STX4/ADORA2B
GO:0035666	TRIF-dependent toll-like receptor signaling pathway	25	0.00971759	tags=64%, list=15%, signal=54%	CD300LF/TLR4/BIRC2/TICAM1/CD14/IRF7/IKBKE/TBK1/LY96/IKBKB/CHUK/CD40/UBE2D3/UBE2D2/IRF3/TRAF3
GO:0046636	negative regulation of alpha-beta T cell activation	25	0.00971759	tags=48%, list=12%, signal=43%	ARG2/ADORA2A/ZC3H12A/RUNX3/CD274/IL4R/RUNX1/VSIR/BCL6/TNFSF4/SOCS1/HLX
GO:0071353	cellular response to interleukin-4	25	0.00971759	tags=32%, list=6%, signal=30%	ARG1/CD300LF/IL2RG/NFIL3/CORO1A/PARP14/IL4R/PTPN2
GO:1901186	positive regulation of ERBB signaling pathway	25	0.00971759	tags=44%, list=10%, signal=40%	TGFA/MMP9/HBEGF/PLAUR/NCF1/EREG/HIP1R/ADAM17/DGKD/AGT/CBL
GO:0000188	inactivation of MAPK activity	22	0.00971759	tags=32%, list=11%, signal=28%	DUSP2/DUSP5/DUSP1/RGS4/DUSP4/DUSP6/DUSP16
GO:0010575	positive regulation of vascular endothelial growth factor production	21	0.00971759	tags=57%, list=14%, signal=49%	IL6/IL1B/IL1A/PTGS2/HPSE/C5AR1/CCBE1/HIF1A/CYP1B1/ADORA2B/ATF4/TGFB1
GO:0030194	positive regulation of blood coagulation	21	0.00971759	tags=52%, list=14%, signal=45%	PLEK/HPSE/F3/SELP/SERPINE1/TLR4/THBD/PDPN/ENPP4/THBS1/PLA2G4A
GO:0032620	interleukin-17 production	22	0.00971759	tags=59%, list=10%, signal=53%	IL6/OSM/NOD2/LY9/SPHK1/TLR4/VSIR/DDIT3/MYD88/TNFSF4/MIR20A/IL18/NCKAP1L
GO:0032633	interleukin-4 production	21	0.00971759	tags=62%, list=13%, signal=54%	NLRP3/CEBPB/SYK/HAVCR2/FCER1G/SASH3/DDIT3/MIR320A/TNFSF4/IL33/CD86/RARA/PRKCZ
GO:0032733	positive regulation of interleukin-10 production	21	0.00971759	tags=81%, list=17%, signal=67%	IL6/NOD2/CLEC7A/SYK/CD274/TLR4/TLR2/FCER1G/SASH3/TNFSF4/PRKCZ/TLR9/CD46/HSPD1/HGF/PYCARD/STAT3
GO:0033032	regulation of myeloid cell apoptotic process	22	0.00971759	tags=50%, list=9%, signal=45%	CXCR2/NOD2/CCL5/SLC7A11/CLEC5A/FCER1G/IRF7/ADAM17/PIK3CD/CCR5/PIK3CB
GO:0036003	positive regulation of transcription from RNA polymerase II promoter in response to stress	21	0.00971759	tags=29%, list=7%, signal=27%	ATF3/CREB3L3/CEBPB/VEGFA/DDIT3/HIF1A
GO:0042554	superoxide anion generation	21	0.00971759	tags=62%, list=18%, signal=51%	CLEC7A/NCF1/SYK/TYROBP/NCF2/EDN1/ITGB2/ITGAM/AGT/CYBB/TGFB1/CYBA/GNAI3
GO:0050820	positive regulation of coagulation	22	0.00971759	tags=50%, list=14%, signal=43%	PLEK/HPSE/F3/SELP/SERPINE1/TLR4/THBD/PDPN/ENPP4/THBS1/PLA2G4A
GO:0051156	glucose 6-phosphate metabolic process	22	0.00971759	tags=45%, list=15%, signal=39%	HK3/HK2/RBKS/PGM2/TALDO1/PGD/PGAM1/G6PD/HK1/RPIA
GO:0070229	negative regulation of lymphocyte apoptotic process	22	0.00971759	tags=36%, list=7%, signal=34%	ARG2/IDO1/CCL5/DOCK8/SLC46A2/BCL6/HIF1A/IRS2
GO:0097028	dendritic cell differentiation	22	0.00971759	tags=32%, list=5%, signal=30%	BATF3/MIR223/CEBPB/LYN/RELB/TRPM2/SPI1
GO:1900048	positive regulation of hemostasis	21	0.00971759	tags=52%, list=14%, signal=45%	PLEK/HPSE/F3/SELP/SERPINE1/TLR4/THBD/PDPN/ENPP4/THBS1/PLA2G4A
GO:1901223	negative regulation of NIK/NF-kappaB signaling	22	0.00971759	tags=50%, list=12%, signal=44%	ADGRG3/MIR223/NLRP3/ZC3H12A/MIR29B2/RASSF2/MIR29B1/BMP7/DDX3X/LITAF/CYLD
GO:1902624	positive regulation of neutrophil migration	21	0.00971759	tags=33%, list=4%, signal=32%	CXCL8/CXCR2/ADAM8/RIPOR2/C5AR1/RAC2/EDN1
GO:1904994	regulation of leukocyte adhesion to vascular endothelial cell	22	0.00971759	tags=45%, list=5%, signal=43%	IL6/SELE/SELP/TNF/MIR222/CCR2/ICAM1/PTAFR/ITGB2/MIRLET7G
GO:2000515	negative regulation of CD4-positive, alpha-beta T cell activation	21	0.00971759	tags=43%, list=6%, signal=40%	ARG2/ZC3H12A/RUNX3/CD274/IL4R/RUNX1/VSIR/BCL6/TNFSF4
GO:0002724	regulation of T cell cytokine production	24	0.00971759	tags=58%, list=13%, signal=51%	ARG1/IL6/IL1B/NLRP3/CCR2/SASH3/TNFRSF1B/HLA-F/TNFSF4/B2M/IL18/RSAD2/IL1R1/PRKCZ
GO:0009620	response to fungus	24	0.00971759	tags=54%, list=10%, signal=49%	ARG1/S100A8/S100A12/S100A9/LTF/CLEC7A/SYK/TLR4/GNLY/BTK/PTX3/GAPDH/IL17RA
GO:0033006	regulation of mast cell activation involved in immune response	24	0.00971759	tags=46%, list=5%, signal=44%	ADGRE2/STXBP2/SYK/CD84/LYN/FGR/UNC13D/FCER1G/RAC2/HMOX1/IL4R
GO:0043304	regulation of mast cell degranulation	24	0.00971759	tags=46%, list=5%, signal=44%	ADGRE2/STXBP2/SYK/CD84/LYN/FGR/UNC13D/FCER1G/RAC2/HMOX1/IL4R
GO:0045622	regulation of T-helper cell differentiation	24	0.00971759	tags=54%, list=14%, signal=47%	NLRP3/ZC3H12A/NFKBID/NFKBIZ/IL4R/BCL6/TNFSF4/CD86/IL18/RARA/HLX/PRKCZ/JAK3
GO:0050829	defense response to Gram-negative bacterium	24	0.00971759	tags=46%, list=5%, signal=43%	IL6/CXCL6/LTF/SLC11A1/SELP/FCN2/SERPINE1/TLR4/NOS2/IL6R/RNASE6
GO:0050869	negative regulation of B cell activation	24	0.00971759	tags=46%, list=7%, signal=43%	SAMSN1/TBC1D10C/TNFAIP3/TYROBP/LYN/INHBA/INPP5D/BCL6/PAWR/CASP3/BTK
GO:0070232	regulation of T cell apoptotic process	24	0.00971759	tags=38%, list=7%, signal=35%	ARG2/IDO1/ADAM8/CCL5/CD274/NFKBID/DOCK8/SLC46A2/HIF1A
GO:0090022	regulation of neutrophil chemotaxis	24	0.00971759	tags=38%, list=5%, signal=36%	CXCL8/CXCR2/MIR223/RIPOR2/C5AR2/C5AR1/RAC2/EDN1/DPP4
GO:0033198	response to ATP	20	0.00971759	tags=25%, list=2%, signal=25%	IL1B/PTGS2/SELL/P2RY2/P2RX1
GO:0043372	positive regulation of CD4-positive, alpha-beta T cell differentiation	20	0.00971759	tags=65%, list=13%, signal=57%	NLRP3/NFKBID/SASH3/NFKBIZ/IL4R/TNFSF4/CD86/IL18/NCKAP1L/RARA/SOCS1/HLX/PRKCZ
GO:0046640	regulation of alpha-beta T cell proliferation	20	0.00971759	tags=55%, list=8%, signal=51%	ARG2/CD55/SYK/CD274/PTPRC/CCR2/EBI3/VSIR/TNFSF4/IRF1/IL18
GO:1900745	positive regulation of p38MAPK cascade	20	0.00971759	tags=50%, list=9%, signal=45%	IL1B/ZC3H12A/NCF1/SPHK1/BMP2/VEGFA/GADD45A/GADD45G/GADD45B/MAP3K5
GO:2000108	positive regulation of leukocyte apoptotic process	20	0.00971759	tags=50%, list=11%, signal=45%	IDO1/ADAM8/NR4A3/CCL5/CD274/LYN/NFKBID/PIK3CD/PIK3CB/IL10
GO:0001912	positive regulation of leukocyte mediated cytotoxicity	23	0.00971759	tags=57%, list=7%, signal=53%	ARG1/IL18RAP/CD226/RAET1E/PTPRC/TYROBP/NOS2/CYRIB/ITGAM/VAV1/HLA-F/RASGRP1/B2M
GO:0032743	positive regulation of interleukin-2 production	23	0.00971759	tags=39%, list=8%, signal=36%	IL1B/IL1A/CLEC7A/PTPRC/CCR2/PDE4B/SASH3/RUNX1/CD86
GO:0045730	respiratory burst	23	0.00971759	tags=52%, list=11%, signal=47%	CLEC7A/SLC11A1/HCK/CD55/NCF1/NCF2/RAC2/NCF4/PIK3CG/PIK3CD/PGAM1/RPS19
GO:0045742	positive regulation of epidermal growth factor receptor signaling pathway	23	0.00971759	tags=48%, list=10%, signal=43%	TGFA/MMP9/HBEGF/PLAUR/NCF1/EREG/HIP1R/ADAM17/DGKD/AGT/CBL
GO:0046633	alpha-beta T cell proliferation	23	0.00971759	tags=52%, list=8%, signal=48%	ARG2/CD55/SYK/CD274/PTPRC/CCR2/EBI3/DOCK2/VSIR/TNFSF4/IRF1/IL18
GO:0050715	positive regulation of cytokine secretion	23	0.00971759	tags=57%, list=11%, signal=51%	IL1A/SORL1/CLEC4E/TNF/SYK/CLEC5A/FGR/CD14/PANX1/PTGER4/RGCC/GAPDH/IL10
GO:2000406	positive regulation of T cell migration	23	0.00971759	tags=35%, list=5%, signal=33%	CCL20/ADAM8/CCL5/CCR2/SPN/DOCK8/TNFSF14/ADAM17
GO:2000516	positive regulation of CD4-positive, alpha-beta T cell activation	23	0.00971759	tags=61%, list=13%, signal=53%	NLRP3/CD55/NFKBID/SASH3/NFKBIZ/IL4R/TNFSF4/CD86/IL18/NCKAP1L/RARA/SOCS1/HLX/PRKCZ
GO:0015849	organic acid transport	177	0.0138067	tags=29%, list=15%, signal=25%	ARG1/IL1B/ADORA2A/MFSD2A/SLC16A3/TRH/SLC11A1/RGS2/ACSL1/EMB/ACSL4/SLC7A11/SLC9A3R1/XK/SYK/CYP4F2/SLC6A9/LCN1/SLC26A6/NOS2/ACSL5/EDN1/PNPLA8/RGS4/PPARD/SLC6A17/GJA1/SLC6A6/PDPN/NFKBIE/SLC7A2/IRS2/ABAT/SLC38A2/ABCC4/RXRA/SLC43A2/SLC5A6/BDKRB2/STARD10/AGT/PLA2R1/LRRC8C/SLC16A13/SLC16A7/ABCC1/SLC7A7/THBS1/PLA2G4A/LRRC8D/SLC25A22
GO:0009266	response to temperature stimulus	176	0.0138067	tags=27%, list=16%, signal=23%	IL1A/PTGS2/VGF/HSPA6/FOS/NFKBIA/LYN/CDKN1A/HSPH1/HSPA1A/CD14/DNAJB1/GMPR/HMOX1/IER5/TRPM2/MAPKAPK2/DNAJA1/TCIM/CXCR4/UCP2/ADM/TFEC/PLAC8/GCLC/NUP98/ARRB2/METRNL/DAXX/IRAK1/ATP2B1/RPA2/CXCL10/FGF1/HSPA8/LRP11/THBS1/CHORDC1/NUP153/GLRX2/ADRB2/DNAJB6/HSPD1/POLR2D/PPARGC1A/ATP2A2/BAG3
GO:0045444	fat cell differentiation	176	0.0138067	tags=26%, list=11%, signal=23%	IL6/RETN/PTGS2/IL11/NR4A3/STEAP4/CEBPB/RGS2/ZC3H12A/NOCT/FFAR2/TNF/MIR29B2/KLF5/TRIB3/PIM1/NR4A1/BMP2/ZFP36/NR4A2/EGR2/PPARD/CCDC71L/LAMB3/DDIT3/CREB1/ARID5B/PSMB8/CEBPD/PLAC8/MIR29B1/BMP7/FBXO9/BNIP3/METRNL/MEDAG/STK4/INSIG1/ERAP1/CDS1/MAPK14/SOCS1/RNASEL/TMEM120B/LRRC8C
GO:0070302	regulation of stress-activated protein kinase signaling cascade	176	0.0138067	tags=36%, list=21%, signal=29%	IL1B/MMP8/NOD2/ZC3H12A/DUSP1/TNF/NCF1/TRAF1/PTPN1/SYK/MAP3K9/PTK2B/LYN/SPHK1/TLR4/BMP2/FAS/VEGFA/EDN1/DNAJA1/GADD45A/EPHA4/RASGRP1/GADD45G/TIAM1/MIR20A/GADD45B/RASSF2/MYC/TNIK/DAXX/MAP3K5/SDCBP/MAP2K1/HIPK2/CYLD/TLR9/MTURN/MAP3K2/FZD4/HMGCR/EIF2AK2/TRAF3/CARD9/HGF/ERN1/PYCARD/HIPK3/RIPK1/MAP4K4/TRAF6/MAP4K2/STK3/DACT1/NPPA/PRMT1/ANKRD6/PLCB1/PDCD10/RNF13/RAPGEF1/RB1CC1/MDFIC
GO:0051402	neuron apoptotic process	170	0.0138067	tags=27%, list=16%, signal=23%	ADAM8/ADORA2A/NR4A3/CCL3/SOD2/CEBPB/CORO1A/TNF/C5AR1/PTK2B/TYROBP/DIO3/AGAP2/CCL2/FAS/NR4A2/NGF/HMOX1/ITGAM/WFS1/NUPR1/DDIT3/CASP3/JAK2/HIF1A/GCLC/BNIP3/ARRB2/GAPDH/CLCF1/EGLN3/HYOU1/IL10/HIPK2/G6PD/CRLF1/ATF4/TNFRSF21/FYN/APAF1/NRP1/HSPD1/CPEB4/KIF14/HSPA5/PPARGC1A
GO:0035966	response to topologically incorrect protein	165	0.0138067	tags=23%, list=16%, signal=20%	CXCL8/ATF3/HSPA6/CREB3L3/PPP1R15A/PTPN1/RNF121/CCL2/HSPH1/HSPA1A/DNAJB1/DNAJA1/WFS1/NCK2/PARP16/DDIT3/PTPN2/DAXX/DNAJB9/YOD1/HYOU1/HSPA8/PDIA5/EDEM1/HSPA13/ATF4/TLN1/MANF/THBS1/TMBIM6/HSPD1/DNAJB12/EIF2AK2/DNAJB11/HSPA5/ERN1/BAG3/HSPA9
GO:0033002	muscle cell proliferation	160	0.0138067	tags=39%, list=19%, signal=32%	IL6/PTGS2/MIR223/NR4A3/SOD2/MMP9/HBEGF/CCL5/TRIB1/TNFAIP3/TNF/EREG/MIR222/PIM1/PTAFR/CDKN1A/EDN1/HMOX1/NAMPT/PPARD/IL6R/RBPMS2/PTGIR/GJA1/JAK2/AKR1B1/MIR20A/CFLAR/JARID2/IL18/ABCC4/RXRA/MIR27A/FOXJ2/MAP3K5/IRAK1/AGT/MAPK14/IL10/CDKN1B/P2RY6/AKIRIN1/THBS1/CCNB1/HMGCR/APLN/ERN1/PPARGC1A/ITGA2/CYBA/STAT3/RIPK1/IL15/ILK/AIF1/MIR199A1/GNAI3/MEIS1/TRAF6/STAT1/KLF4/MEF2D
GO:0050792	regulation of viral process	154	0.0138067	tags=34%, list=21%, signal=27%	CXCL8/ISG20/FCN1/LTF/CCL3/ZC3H12A/CCL5/TNF/MIR222/ZFP36/IFITM1/ISG15/TNIP1/CXCR4/PTX3/VPS37B/IFI16/DDX3X/PPID/RSAD2/RNASEL/CHMP4B/POLR2K/SUPT4H1/CHD1/TRIM26/PLSCR1/TRIM21/ZC3HAV1/HSPA8/CCNT1/MX1/OAS1/CHMP2A/RESF1/FAM111A/EIF2AK2/UBP1/POLR2D/OAS2/SNX3/SMARCA4/BST2/YTHDC2/STAT1/TRIM22/PML/HDAC1/MDFIC/CTDP1/DDX5/TRIM62
GO:0031047	gene silencing by RNA	162	0.0138067	tags=30%, list=22%, signal=24%	IL6/MIR212/MIR132/MIR223/ZC3H12A/TNF/MIR222/MIR29B2/ZFP36/TUT7/PIWIL2/MIRLET7G/MIR320A/MIR20A/MIR29B1/NUP98/MIR142/MIR24-2/NCBP1/MIR27A/ERI1/MOV10/SNIP1/MAP2K1/POLR2K/MIR23A/H3-3B/AGO2/NUP153/HNRNPA2B1/TGFB1/POLR2D/STAT3/MIR19A/SMAD3/RIPK1/MIR199A1/METTL3/NUP54/H3-3A/NCBP2/CNOT9/AAAS/NUP50/DDX5/MIRLET7A1/SEC13/EIF4G1
GO:0001894	tissue homeostasis	157	0.0138067	tags=19%, list=7%, signal=18%	IL6/PTGS2/ADAM8/MFSD2A/LTF/NOD2/CORO1A/TNFAIP3/SNX10/ITGB3/SYK/MBP/PTK2B/CCR2/LCN1/TLR4/VEGFA/SPP1/RAC2/SASH3/INPP5D/RAB3D/TFRC/UBASH3B/SLC39A8/GJA1/TCIRG1/ACTB/AKR1B1/B2M
GO:0006006	glucose metabolic process	157	0.0138067	tags=20%, list=13%, signal=18%	SDS/DGAT2/ATF3/HK3/HK2/PMAIP1/TNF/RUBCNL/PPP1R3B/CREM/PPARD/PGM2/SLC45A3/GPD2/PTPN2/SLC39A14/GCKR/IRS2/MIDN/CRTC2/ENO1/IGFBP4/PFKFB2/GAPDH/PGAM1/MAPK14/PGK1/PHLDA2/G6PD/OAS1/HK1/ATF4
GO:0046883	regulation of hormone secretion	151	0.0138067	tags=22%, list=10%, signal=20%	IL6/IL1B/OSM/RETN/LIF/IL11/TRH/GPR68/CCL5/ACSL4/FFAR2/TNF/NOS2/SPP1/INHBA/EDN1/DPP4/RAB8B/PPARD/GJA1/CREB1/TCIRG1/JAK2/RAP1A/TIAM1/HIF1A/IRS2/MIDN/ABAT/PFKFB2/SLC8B1/AGT/STX4
GO:0048017	inositol lipid-mediated signaling	146	0.0138067	tags=23%, list=10%, signal=21%	OSM/IER3/CSF3/CCL5/SELP/PIK3R5/TNF/NCF1/SLC9A3R1/PIK3AP1/PIP5K1B/LYN/FGR/PTAFR/NGF/EDN1/PLCB2/HCLS1/PIP4K2A/PPARD/HCST/PIK3CG/RASGRP1/JAK2/PRR5L/PIK3CD/MIR20A/IRS2/PTPN6/IL18/PIK3CB/AGT/KDR/CBL
GO:0043523	regulation of neuron apoptotic process	144	0.0138067	tags=27%, list=16%, signal=23%	ADAM8/ADORA2A/NR4A3/CCL3/SOD2/CEBPB/CORO1A/TNF/C5AR1/PTK2B/TYROBP/AGAP2/CCL2/NR4A2/NGF/HMOX1/ITGAM/WFS1/NUPR1/DDIT3/CASP3/JAK2/HIF1A/GCLC/ARRB2/CLCF1/EGLN3/HYOU1/IL10/HIPK2/G6PD/CRLF1/ATF4/FYN/NRP1/HSPD1/CPEB4/KIF14/PPARGC1A
GO:0006986	response to unfolded protein	147	0.0138067	tags=25%, list=16%, signal=21%	CXCL8/ATF3/HSPA6/CREB3L3/PPP1R15A/PTPN1/RNF121/CCL2/HSPH1/HSPA1A/DNAJB1/DNAJA1/WFS1/NCK2/PARP16/DDIT3/PTPN2/DAXX/DNAJB9/YOD1/HYOU1/HSPA8/PDIA5/EDEM1/HSPA13/ATF4/TLN1/MANF/THBS1/TMBIM6/HSPD1/EIF2AK2/DNAJB11/HSPA5/ERN1/BAG3/HSPA9
GO:0043270	positive regulation of ion transport	147	0.0138067	tags=28%, list=13%, signal=25%	IL1B/ADORA2A/CCR1/CCL3/TRH/CEBPB/CCL5/P2RX1/SLC9A3R1/CEMIP/CCR2/CYP4F2/CCL2/PTAFR/TRPC6/ACSL5/GLRX/EDN1/SLC6A4/KCNQ1/WFS1/KCNJ2/CNKSR3/CAPN3/ABAT/ARRB2/STC1/AGT/ATP2B1/HOMER1/CRACR2A/LGALS3/CXCL10/PLA2R1/EHD3/TSPO/PLCG2/G6PD/P2RY6/ATP8A1/ATF4
GO:0051924	regulation of calcium ion transport	143	0.0138067	tags=34%, list=14%, signal=30%	PTGS2/ADORA2A/CCR1/CCL3/CD33/CORO1A/CCL5/P2RX1/CEMIP/PTK2B/CD84/LYN/PDE4B/ICAM1/CCL2/TRPC6/RGS4/TMC1/WFS1/UBASH3B/PIK3CG/GJA1/CXCR4/TSPAN13/CAPN3/GPR35/DIAPH1/PTPN6/ARRB2/STC1/SLC8B1/RRAD/AGT/ATP2B1/HOMER1/CRACR2A/LGALS3/CXCL10/EHD3/TSPO/PLCG2/G6PD/P2RY6/CHD7/TLR9/FYN/TMBIM6/FKBP1B/CLIC2
GO:1901215	negative regulation of neuron death	143	0.0138067	tags=29%, list=16%, signal=25%	ADAM8/ADORA2A/NR4A3/SORL1/SOD2/CEBPB/CORO1A/CSF3/SLC7A11/C5AR1/PTK2B/AGAP2/CCL2/NR4A2/NGF/REL/HMOX1/WFS1/TNFRSF1B/CREB1/HLA-F/JAK2/HIF1A/LRRK2/GCLC/ARRB2/CLCF1/HYOU1/CBL/CHMP4B/IL10/HIPK2/CRLF1/ATF4/FYN/NRP1/CSF1/HSPD1/CPEB4/KIF14/PPARGC1A
GO:0010466	negative regulation of peptidase activity	138	0.0138067	tags=37%, list=18%, signal=31%	PTGS2/WFDC12/ADORA2A/LTF/SORL1/MMP9/PLAUR/TIMP1/TNF/MIR29B2/SERPINB2/SERPINE1/LCN1/BIRC2/VEGFA/NGF/SERPINB1/TNFSF14/POR/CD44/ECM1/PI15/FURIN/MIR29B1/CFLAR/BCL2L12/IFI16/CARD17/MIR24-2/ARRB2/DDX3X/GAPDH/AGT/SERPINB8/PICALM/MICAL1/SIAH2/SERPINB10/GPX1/FNIP1/A2M/THBS1/DNAJB6/PAK2/HGF/TFPI2/CRYAB/ROCK1/PIH1D1/BST2/MIR199A1
GO:0035967	cellular response to topologically incorrect protein	139	0.0138067	tags=39%, list=27%, signal=29%	CXCL8/ATF3/HSPA6/CREB3L3/PPP1R15A/PTPN1/RNF121/CCL2/HSPA1A/WFS1/NCK2/PARP16/DDIT3/PTPN2/DAXX/DNAJB9/YOD1/HYOU1/HSPA8/PDIA5/EDEM1/HSPA13/ATF4/TLN1/TMBIM6/HSPD1/DNAJB12/EIF2AK2/DNAJB11/HSPA5/ERN1/BAG3/HSPA9/CALR/ERO1A/BCL2L11/RHBDD1/HSP90B1/SRPRA/UBE2W/EIF2S1/BAK1/PPP1R15B/FICD/PREB/SELENOS/RNF126/DNAJB14/EIF2AK3/OPTN/KLHL15/HERPUD1/ATP6V0D1/HSPA14
GO:0046890	regulation of lipid biosynthetic process	142	0.0138067	tags=24%, list=15%, signal=21%	IL1B/PTGS2/DGAT2/MFSD2A/VDR/AVIL/SNAI1/TNF/MIR29B2/TRIB3/AGAP2/SPHK1/BMP2/EGR1/RDH10/NFKB1/POR/SLC45A3/CREB1/CCN1/ADM/MIR29B1/SCARB1/INSIG1/FDPS/TSPO/FGF1/ABCG1/SEC14L2/NFYA/LPCAT3/CREBL2/HMGCR/SCD
GO:0048015	phosphatidylinositol-mediated signaling	142	0.0138067	tags=24%, list=10%, signal=22%	OSM/IER3/CSF3/CCL5/SELP/PIK3R5/TNF/NCF1/SLC9A3R1/PIK3AP1/PIP5K1B/LYN/FGR/PTAFR/NGF/EDN1/PLCB2/HCLS1/PIP4K2A/PPARD/HCST/PIK3CG/RASGRP1/JAK2/PRR5L/PIK3CD/MIR20A/IRS2/PTPN6/IL18/PIK3CB/AGT/KDR/CBL
GO:0010951	negative regulation of endopeptidase activity	127	0.0138067	tags=39%, list=19%, signal=32%	PTGS2/WFDC12/ADORA2A/LTF/SORL1/MMP9/PLAUR/TIMP1/TNF/SERPINB2/SERPINE1/LCN1/BIRC2/VEGFA/NGF/SERPINB1/TNFSF14/POR/CD44/FURIN/CFLAR/BCL2L12/IFI16/CARD17/MIR24-2/ARRB2/DDX3X/GAPDH/AGT/SERPINB8/PICALM/MICAL1/SIAH2/SERPINB10/GPX1/FNIP1/A2M/THBS1/DNAJB6/PAK2/HGF/TFPI2/CRYAB/ROCK1/PIH1D1/BST2/TNFAIP8/KLF4/BIRC5
GO:0050852	T cell receptor signaling pathway	131	0.0138067	tags=38%, list=24%, signal=30%	FYB1/CD226/ZC3H12A/PTPRC/PDE4B/NFKBID/WAS/LCP2/THEMIS2/INPP5D/NFKBIZ/TEC/NFKB1/PSMB9/PAWR/PTPN2/PSMB8/PTPRJ/PIK3CD/IKBKB/PTPN6/ELF1/PAG1/CHUK/PIK3CB/PSME1/LGALS3/PSME2/PLCG2/CSK/CYLD/TNFRSF21/FYN/PAK2/STOML2/CD247/PRAM1/TRAF6/PSMB3/BCL10/PSMD1/RC3H2/PSME4/TAB2/PSMD2/FBXW11/PSMD12/PSMB10/PSMD14/PSMA5
GO:0070304	positive regulation of stress-activated protein kinase signaling cascade	127	0.0138067	tags=39%, list=21%, signal=31%	IL1B/MMP8/NOD2/ZC3H12A/TNF/NCF1/TRAF1/PTPN1/SYK/MAP3K9/PTK2B/LYN/SPHK1/TLR4/BMP2/VEGFA/EDN1/GADD45A/EPHA4/RASGRP1/GADD45G/TIAM1/GADD45B/RASSF2/TNIK/DAXX/MAP3K5/SDCBP/HIPK2/TLR9/MTURN/MAP3K2/FZD4/HMGCR/EIF2AK2/TRAF3/CARD9/ERN1/PYCARD/RIPK1/TRAF6/MAP4K2/STK3/PRMT1/ANKRD6/PLCB1/PDCD10/RNF13/RB1CC1/MDFIC
GO:0008360	regulation of cell shape	128	0.0138067	tags=30%, list=15%, signal=26%	ARHGAP15/RND1/CCL3/RHOH/HCK/CORO1A/FGD3/SLC9A3R1/PTK2B/SEMA4A/FGR/ICAM1/CCL2/VEGFA/PARVB/RAC2/PLXNB3/ITGB2/MYO10/FMNL1/PLEKHO1/STRIP2/PDPN/DIAPH1/PLXNC1/CDC42SE1/KDR/MARK2/WDR1/ARHGAP18/RHOG/BRWD3/FGD4/SH3KBP1/MSN/FYN/GNA13/MYH9
GO:0051048	negative regulation of secretion	109	0.0138067	tags=25%, list=9%, signal=23%	IL1B/OSM/LIF/IL11/TRH/MIR29B2/NRG1/CD84/CCR2/CYP4F2/INHBA/SRGN/EDN1/HMOX1/RHBDF2/TNFRSF1B/GJA1/HLA-F/RAP1A/IL33/MIR29B1/PTGER4/MIDN/ABAT/RGCC/RAP1B/RSAD2
GO:0034620	cellular response to unfolded protein	122	0.0138067	tags=31%, list=20%, signal=25%	CXCL8/ATF3/HSPA6/CREB3L3/PPP1R15A/PTPN1/RNF121/CCL2/HSPA1A/WFS1/NCK2/PARP16/DDIT3/PTPN2/DAXX/DNAJB9/YOD1/HYOU1/HSPA8/PDIA5/EDEM1/HSPA13/ATF4/TLN1/TMBIM6/HSPD1/EIF2AK2/DNAJB11/HSPA5/ERN1/BAG3/HSPA9/CALR/ERO1A/BCL2L11/RHBDD1/HSP90B1/SRPRA
GO:0032874	positive regulation of stress-activated MAPK cascade	125	0.0138067	tags=38%, list=21%, signal=31%	IL1B/MMP8/NOD2/ZC3H12A/TNF/NCF1/TRAF1/PTPN1/SYK/MAP3K9/PTK2B/SPHK1/TLR4/BMP2/VEGFA/EDN1/GADD45A/EPHA4/RASGRP1/GADD45G/TIAM1/GADD45B/RASSF2/TNIK/DAXX/MAP3K5/SDCBP/HIPK2/TLR9/MTURN/MAP3K2/FZD4/HMGCR/EIF2AK2/TRAF3/CARD9/ERN1/PYCARD/RIPK1/TRAF6/MAP4K2/STK3/PRMT1/ANKRD6/PLCB1/PDCD10/RB1CC1/MDFIC
GO:0033209	tumor necrosis factor-mediated signaling pathway	120	0.0138067	tags=25%, list=12%, signal=22%	TNFSF9/TNFAIP3/TNFSF13B/NFKBIA/TNF/TRAF1/SYK/PTK2B/SPHK1/BIRC2/FAS/CASP4/HSPA1A/TNFSF14/ADAM17/TNFRSF1B/PSMB9/TNFSF4/PTPN2/PSMB8/JAK2/HIPK1/TNFSF8/IKBKB/MIR24-2/CHUK/CD40/PSME1/PSME2/CYLD
GO:1903900	regulation of viral life cycle	105	0.0138067	tags=32%, list=18%, signal=27%	CXCL8/ISG20/FCN1/LTF/ZC3H12A/CCL5/TNF/MIR222/IFITM1/ISG15/TNIP1/PTX3/VPS37B/IFI16/DDX3X/PPID/RSAD2/RNASEL/CHMP4B/TRIM26/PLSCR1/TRIM21/ZC3HAV1/HSPA8/MX1/OAS1/CHMP2A/RESF1/FAM111A/EIF2AK2/OAS2/SNX3/BST2/YTHDC2
GO:0014065	phosphatidylinositol 3-kinase signaling	117	0.0138067	tags=26%, list=10%, signal=24%	OSM/IER3/CSF3/CCL5/SELP/PIK3R5/TNF/NCF1/SLC9A3R1/PIK3AP1/PIP5K1B/LYN/FGR/EDN1/HCLS1/PIP4K2A/PPARD/HCST/PIK3CG/RASGRP1/JAK2/PRR5L/PIK3CD/MIR20A/IRS2/PTPN6/IL18/PIK3CB/AGT/KDR/CBL
GO:0034605	cellular response to heat	104	0.0138067	tags=35%, list=21%, signal=27%	IL1A/PTGS2/HSPA6/LYN/CDKN1A/HSPH1/HSPA1A/DNAJB1/HMOX1/IER5/MAPKAPK2/TCIM/TFEC/NUP98/DAXX/IRAK1/RPA2/CXCL10/FGF1/HSPA8/THBS1/CHORDC1/NUP153/DNAJB6/HSPD1/POLR2D/ATP2A2/BAG3/CRYAB/NUP54/AAAS/PTGES3/DNAJC2/NUP50/EIF2S1/SEC13
GO:0038127	ERBB signaling pathway	111	0.0138067	tags=23%, list=14%, signal=20%	TGFA/MMP9/HBEGF/PLAUR/NCF1/EREG/FAM83B/NRG1/PTK2B/ERRFI1/RHBDF2/HIP1R/ADAM17/NCK2/DGKD/PTPN2/PTPRJ/RASSF2/PTPN12/ARF4/AGT/CBL/SPRY2/CBLB/SH3KBP1/TGFB1
GO:0048771	tissue remodeling	121	0.0138067	tags=22%, list=8%, signal=21%	ARG1/IL6/IL1A/LIF/ADAM8/VDR/TIMP1/TNFAIP3/SNX10/MIR29B2/ITGB3/SYK/PTK2B/CCR2/SPP1/RAC2/INPP5D/RAB3D/TFRC/UBASH3B/GJA1/TCIRG1/HIF1A/MIR20A/RASSF2/MIR29B1/IL18
GO:0000187	activation of MAPK activity	112	0.0138067	tags=25%, list=11%, signal=22%	IL1B/TGFA/NOD2/DUSP5/TNF/PTPN1/C5AR1/NRG1/SYK/MAP3K9/PTPRC/TLR4/BMP2/MAPKAPK2/CXCR4/IRAK2/LRRK2/MAP2K3/DAXX/PIK3CB/MAP3K5/IRAK1/AGT/MAPK14/MAP2K1/ADORA2B/DUSP6/FGF1
GO:1903707	negative regulation of hemopoiesis	103	0.0138111	tags=26%, list=12%, signal=23%	LTF/CCL3/GPR68/ZC3H12A/RUNX3/TRIB1/NFKBIA/MIR222/PTK2B/LYN/TLR4/NFKBID/ZFP36/INHBA/INPP5D/IL4R/RUNX1/UBASH3B/BCL6/TNFSF4/PTPN2/IRF1/MYC/RARA/SOCS1/GPR171/HLX
GO:0048469	cell maturation	97	0.0140736	tags=26%, list=12%, signal=23%	SLFN14/RND1/CLEC7A/EREG/PTK2B/RUNX2/SLC26A6/NR4A2/VEGFA/CDKN1A/GPAT4/REC8/TUT7/B4GALT5/AKR1B1/HIF1A/BTK/CABYR/KDM1A/LRRK2/EDNRB/ABHD2/PTBP3/EPAS1/G6PD
GO:0062013	positive regulation of small molecule metabolic process	97	0.0140736	tags=27%, list=12%, signal=24%	IL1B/PTGS2/DGAT2/NR4A3/PMAIP1/TNF/PFKFB3/NOS2/PTAFR/RDH10/PPARD/NFKB1/POR/SLC45A3/HAS2/PTPN2/ADM/HIF1A/PFKFB4/IRS2/ENO1/PFKFB2/ADORA2B/FGF1/ABCG1/P2RY6
GO:0009308	amine metabolic process	90	0.014199	tags=26%, list=14%, signal=22%	IDO1/TRH/SLC7A11/ODC1/PDE1B/NR4A2/ITGB2/ITGAM/PSMB9/PSMB8/SAT1/SMOX/DHPS/ABAT/AZIN1/OAZ1/PSME1/MOXD1/PSME2/HPRT1/SLC7A7/VCAM1/SRM
GO:0007173	epidermal growth factor receptor signaling pathway	94	0.014199	tags=27%, list=14%, signal=23%	TGFA/MMP9/HBEGF/PLAUR/NCF1/EREG/FAM83B/PTK2B/ERRFI1/RHBDF2/HIP1R/ADAM17/NCK2/DGKD/PTPN2/PTPRJ/RASSF2/PTPN12/ARF4/AGT/CBL/SPRY2/CBLB/SH3KBP1/TGFB1
GO:0043618	regulation of transcription from RNA polymerase II promoter in response to stress	92	0.0142881	tags=40%, list=25%, signal=30%	ATF3/CREB3L3/CEBPB/VEGFA/EGR1/HSPA1A/DNAJB1/HMOX1/NCK2/PSMB9/DDIT3/PSMB8/HIF1A/BACH1/EGLN3/PSME1/EPAS1/PSME2/ATF4/TMBIM6/HSPA5/BAG3/CA9/ELOC/PSMB3/PSMD1/PSME4/PSMD2/UBB/PSMD12/PSMB10/PSMD14/PSMA5/ELOB/INO80/PSMD10/PSME3
GO:0042058	regulation of epidermal growth factor receptor signaling pathway	69	0.0146863	tags=29%, list=13%, signal=25%	TGFA/MMP9/HBEGF/PLAUR/NCF1/EREG/ERRFI1/RHBDF2/HIP1R/ADAM17/NCK2/DGKD/PTPN2/PTPRJ/PTPN12/AGT/CBL/SPRY2/CBLB/SH3KBP1
GO:1900407	regulation of cellular response to oxidative stress	68	0.0146863	tags=34%, list=17%, signal=28%	MMP3/NR4A3/SOD2/SLC7A11/TNF/MIR29B2/TLR4/STK26/PAWR/HIF1A/LRRK2/MIR29B1/BMP7/GCH1/IL10/GPX1/ATF4/FYN/PDE8A/HGF/MIR19A/ALOX5/RIPK1
GO:0120162	positive regulation of cold-induced thermogenesis	67	0.0146863	tags=25%, list=8%, signal=23%	G0S2/CEBPB/ACSL1/KDM6B/SYK/CCR2/VEGFA/IL4R/LCN2/GJA1/CXCR4/UCP2/JAK2/GADD45G/PLAC8/KDM1A/IL18
GO:0055072	iron ion homeostasis	63	0.0146863	tags=30%, list=12%, signal=27%	LTF/STEAP4/SLC11A1/HMOX1/LCN2/FTH1/TFRC/SLC39A8/HIF1A/SLC11A2/SLC39A14/B2M/MYC/STEAP3/ALAS2/EPAS1/PICALM/SLC25A28/HMOX2
GO:0062014	negative regulation of small molecule metabolic process	63	0.0146863	tags=16%, list=5%, signal=15%	DGAT2/PLEK/CDA/MFSD2A/SNAI1/DDIT4/TRIB3/BMP2/NFKB1/NUPR1
GO:0034109	homotypic cell-cell adhesion	62	0.0147663	tags=39%, list=15%, signal=33%	PLEK/PLAUR/CCL5/SLC7A11/ITGB3/SYK/LYN/MYL9/FERMT3/UBASH3B/PIK3CG/TSPAN32/PDPN/ACTB/ABAT/PTPN6/CCM2L/PIK3CB/ACTG1/MYL12A/TLN1/PDGFRA/RAP2B/MYH9
GO:0046889	positive regulation of lipid biosynthetic process	59	0.0148475	tags=25%, list=8%, signal=23%	IL1B/PTGS2/DGAT2/MFSD2A/TNF/MIR29B2/AGAP2/RDH10/POR/SLC45A3/CREB1/CCN1/ADM/MIR29B1/SCARB1
GO:0045833	negative regulation of lipid metabolic process	58	0.0148931	tags=19%, list=6%, signal=18%	IL1B/DGAT2/MFSD2A/SORL1/SNAI1/TNF/TRIB3/SPHK1/BMP2/NFKB1/PIK3CG
GO:0043154	negative regulation of cysteine-type endopeptidase activity involved in apoptotic process	57	0.0149207	tags=49%, list=19%, signal=40%	PTGS2/ADORA2A/MMP9/PLAUR/TNF/BIRC2/VEGFA/NGF/TNFSF14/POR/CD44/CFLAR/BCL2L12/ARRB2/DDX3X/MICAL1/SIAH2/GPX1/FNIP1/THBS1/DNAJB6/PAK2/HGF/CRYAB/PIH1D1/TNFAIP8/KLF4/BIRC5
GO:1903201	regulation of oxidative stress-induced cell death	56	0.0149673	tags=34%, list=17%, signal=28%	MMP3/NR4A3/SOD2/SLC7A11/MIR29B2/TLR4/STK26/PAWR/HIF1A/LRRK2/MIR29B1/IL10/GPX1/ATF4/FYN/PDE8A/HGF/MIR19A/RIPK1
GO:0010517	regulation of phospholipase activity	48	0.0152849	tags=40%, list=14%, signal=34%	SELE/S1PR4/RGS2/CCL5/C5AR1/PTAFR/PLCB2/ABL2/RASGRP4/CCN1/GNA15/CD86/ARF4/AGT/PLA2R1/P2RY6/PRKCZ/PDGFRA/GNA13
GO:0045669	positive regulation of osteoblast differentiation	48	0.0152849	tags=27%, list=8%, signal=25%	IL6/LTF/CEBPB/MIR29B2/RUNX2/BMP2/IFITM1/IL6R/CCN1/CEBPD/BMPR1B/MIR29B1/BMP7
GO:1903036	positive regulation of response to wounding	48	0.0152849	tags=31%, list=10%, signal=28%	PLEK/HPSE/CLEC7A/F3/HBEGF/SELP/MIR222/SERPINE1/TLR4/THBD/NDEL1/PDPN/CXCR4/ENPP4/ACTG1
GO:0043277	apoptotic cell clearance	39	0.0158037	tags=44%, list=14%, signal=38%	CD300LF/FCN1/RHOH/ITGB3/FCN2/TYROBP/CCR2/CCL2/XKR8/RAC2/MARCO/SCARB1/RAB14/RARA/RHOG/ALOX15/THBS1
GO:1904707	positive regulation of vascular associated smooth muscle cell proliferation	34	0.0162531	tags=41%, list=12%, signal=36%	NR4A3/MMP9/TNF/MIR222/EDN1/GJA1/JAK2/MIR20A/MIR27A/FOXJ2/MAP3K5/AGT/IL10/P2RY6
GO:0032720	negative regulation of tumor necrosis factor production	32	0.0162531	tags=44%, list=11%, signal=39%	ARG2/C5AR2/CD33/ZC3H12A/TNFAIP3/HAVCR2/TLR4/VSIR/PTPN6/ARRB2/IRAK3/RARA/IL10/TSPO
GO:0002714	positive regulation of B cell mediated immunity	28	0.0162531	tags=32%, list=10%, signal=29%	CD226/TNF/PTPRC/FCER1G/TFRC/TNFSF4/BTK/CLCF1/CD40
GO:0002891	positive regulation of immunoglobulin mediated immune response	28	0.0162531	tags=32%, list=10%, signal=29%	CD226/TNF/PTPRC/FCER1G/TFRC/TNFSF4/BTK/CLCF1/CD40
GO:0006692	prostanoid metabolic process	28	0.0162531	tags=36%, list=14%, signal=31%	IL1B/PTGS2/PTGES/TBXAS1/EDN1/PNPLA8/DAGLB/LYPLA2/PTGS1/PLA2G4A
GO:0006693	prostaglandin metabolic process	28	0.0162531	tags=36%, list=14%, signal=31%	IL1B/PTGS2/PTGES/TBXAS1/EDN1/PNPLA8/DAGLB/LYPLA2/PTGS1/PLA2G4A
GO:0002920	regulation of humoral immune response	31	0.0162531	tags=26%, list=3%, signal=25%	ACOD1/IL1B/C5AR2/CD55/TNF/CFB/C5AR1/PTPRC
GO:0031295	T cell costimulation	31	0.0162531	tags=48%, list=16%, signal=41%	TNFSF13B/CD274/MAP3K8/LYN/TNFSF14/DPP4/VAV1/TNFSF4/CD86/PTPN6/PDCD1LG2/CSK/FYN/PAK2/GRB2
GO:0002686	negative regulation of leukocyte migration	29	0.0162531	tags=38%, list=8%, signal=35%	MIR223/RIPOR2/C5AR2/DUSP1/CCL2/HMOX1/DPP4/IL33/IL27RA/PTGER4/MIR24-2
GO:0070423	nucleotide-binding oligomerization domain containing signaling pathway	29	0.0162531	tags=34%, list=12%, signal=30%	NOD2/TNFAIP3/NFKBIA/TLR4/BIRC2/HSPA1A/SLC46A2/IRAK2/IRAK1/CYLD
GO:0072524	pyridine-containing compound metabolic process	29	0.0162531	tags=24%, list=6%, signal=23%	IDO1/PTGS2/PNP/NAMPT/PARP16/PARP9/PDXK
GO:0046460	neutral lipid biosynthetic process	30	0.0162531	tags=30%, list=8%, signal=28%	DGAT2/MFSD2A/ACSL1/AVIL/ACSL4/MIR29B2/GPAT4/MIR29B1/SCARB1
GO:0046463	acylglycerol biosynthetic process	30	0.0162531	tags=30%, list=8%, signal=28%	DGAT2/MFSD2A/ACSL1/AVIL/ACSL4/MIR29B2/GPAT4/MIR29B1/SCARB1
GO:0046685	response to arsenic-containing substance	26	0.0165226	tags=42%, list=13%, signal=37%	ATF3/ZC3H12A/PPIF/CDKN1A/HMOX1/GCLC/SLC38A2/DAXX/DDX3X/GSTO2/ATF4
GO:0007176	regulation of epidermal growth factor-activated receptor activity	21	0.0165226	tags=33%, list=5%, signal=32%	TGFA/HBEGF/NCF1/EREG/ERRFI1/ADAM17/NCK2
GO:0032892	positive regulation of organic acid transport	21	0.0165226	tags=43%, list=11%, signal=38%	IL1B/ADORA2A/TRH/CYP4F2/ACSL5/EDN1/ABAT/AGT/PLA2R1
GO:0044030	regulation of DNA methylation	21	0.0165226	tags=29%, list=8%, signal=26%	DNMT3L/MIR29B2/SPI1/KDM1B/MIR29B1/MYC
GO:0061615	glycolytic process through fructose-6-phosphate	21	0.0165226	tags=43%, list=16%, signal=36%	HK3/HK2/ENO1/GAPDH/PGAM1/PGK1/HK1/ENO3/TPI1
GO:0061620	glycolytic process through glucose-6-phosphate	21	0.0165226	tags=43%, list=16%, signal=36%	HK3/HK2/ENO1/GAPDH/PGAM1/PGK1/HK1/ENO3/TPI1
GO:0071276	cellular response to cadmium ion	21	0.0165226	tags=38%, list=10%, signal=34%	FOS/MMP9/NCF1/MT1X/HMOX1/CHUK/DAXX/UBE2D3
GO:0002691	regulation of cellular extravasation	24	0.0165226	tags=38%, list=8%, signal=35%	ADAM8/RIPOR2/SELE/SELP/CCR2/ICAM1/PTAFR/IL27RA/PTGER4
GO:0060251	regulation of glial cell proliferation	24	0.0165226	tags=25%, list=6%, signal=24%	IL6/IL1B/TNF/MIR222/LYN/CREB1
GO:0006953	acute-phase response	20	0.0165226	tags=45%, list=9%, signal=41%	IL6/IL1B/IL1A/PTGS2/CEBPB/TNF/IL6R/CD163/EDNRB
GO:0032673	regulation of interleukin-4 production	20	0.0165226	tags=65%, list=13%, signal=57%	NLRP3/CEBPB/SYK/HAVCR2/FCER1G/SASH3/DDIT3/MIR320A/TNFSF4/IL33/CD86/RARA/PRKCZ
GO:0032689	negative regulation of interferon-gamma production	20	0.0165226	tags=65%, list=11%, signal=58%	ZC3H12A/HAVCR2/CD274/TLR4/INHBA/VSIR/DDIT3/TNFSF4/IL33/MIR24-2/RARA/IL10/PDCD1LG2
GO:0046697	decidualization	20	0.0165226	tags=40%, list=9%, signal=36%	LIF/PTGS2/VDR/JUNB/SPP1/PPARD/GJA1/STC1
GO:0046835	carbohydrate phosphorylation	20	0.0165226	tags=45%, list=13%, signal=39%	HK3/HK2/PFKFB3/RBKS/PFKFB4/PFKFB2/NAGK/HK1/GNPTAB
GO:0035066	positive regulation of histone acetylation	23	0.0165369	tags=26%, list=11%, signal=23%	IL1B/LIF/PIWIL2/GLYR1/RUVBL2/WBP2
GO:0046627	negative regulation of insulin receptor signaling pathway	23	0.0165369	tags=39%, list=13%, signal=34%	IL1B/SOCS3/PTPN1/PRKCB/PTPRE/TRIM72/PTPN2/SOCS1/PRKCZ
GO:0017158	regulation of calcium ion-dependent exocytosis	24	0.0178668	tags=50%, list=10%, signal=45%	SYT11/SYT17/NOTCH1/CBARP/SYT15/SYT7/DOC2B/SYT12/CACNA1H/CACNA1G/SYT2/ADRA2A
GO:0032872	regulation of stress-activated MAPK cascade	173	0.0178668	tags=35%, list=21%, signal=28%	IL1B/MMP8/NOD2/ZC3H12A/DUSP1/TNF/NCF1/TRAF1/PTPN1/SYK/MAP3K9/PTK2B/SPHK1/TLR4/BMP2/FAS/VEGFA/EDN1/DNAJA1/GADD45A/EPHA4/RASGRP1/GADD45G/TIAM1/MIR20A/GADD45B/RASSF2/MYC/TNIK/DAXX/MAP3K5/SDCBP/MAP2K1/HIPK2/CYLD/TLR9/MTURN/MAP3K2/FZD4/HMGCR/EIF2AK2/TRAF3/CARD9/HGF/ERN1/PYCARD/HIPK3/RIPK1/MAP4K4/TRAF6/MAP4K2/STK3/DACT1/NPPA/PRMT1/ANKRD6/PLCB1/PDCD10/RAPGEF1/RB1CC1/MDFIC
GO:0016072	rRNA metabolic process	170	0.0178668	tags=57%, list=35%, signal=38%	ISG20/SLFN14/GAR1/WDR74/NPM3/BYSL/SHQ1/ERI1/DDX21/RPP40/NOL11/RPS19/RPL14/RNASEL/WDR55/TSR1/SLFN13/NOP9/CHD7/RIOK3/DCAF13/PDCD11/IMP4/DDX27/NOL10/NVL/LYAR/NOP14/UTP20/UTP4/HEATR1/MPHOSPH6/PIH1D1/DKC1/METTL16/NOLC1/DDX49/EMG1/NAT10/C1D/EIF4A3/TRIR/IMP3/UTP15/SART1/GTPBP4/DDX54/RIOK1/TSR3/EBNA1BP2/UTP14C/EXOSC3/DDX52/NOP58/ABT1/RPF2/FRG1/NOB1/HELB/NOL9/DROSHA/DDX18/MDN1/RPP30/UTP3/DDX56/NHP2/EXOSC5…
GO:0019882	antigen processing and presentation	168	0.0178668	tags=46%, list=31%, signal=32%	NOD2/SLC11A1/NCF1/CTSL/NCF2/WAS/ICAM1/FCER1G/RELB/RAB8B/MARCHF1/NCF4/PSMB9/ERAP2/HLA-F/PSMB8/B2M/IKBKB/CHUK/ERAP1/TAP1/KIF2C/PSME1/PSME2/SAR1B/MFSD6/TAP2/SEC24A/THBS1/CYBB/CTSS/SNAP23/PYCARD/CYBA/CAPZA1/CALR/TRAF6/PSMB3/ITGAV/RAB10/PSMD1/ATG5/PSME4/SEC13/AP2M1/CLTA/PSMD2/CTSH/PDIA3/DNM2/PSMD12/PSMB10/PSMD14/PSMA5/LNPEP/RAB7A/RAB27A/AZGP1/PSMD10/PSME3/DCTN4/CENPE/IKBKG/PSMD11/RFTN1/AP1G1/CANX/ARF1…
GO:0036294	cellular response to decreased oxygen levels	172	0.0178668	tags=30%, list=16%, signal=25%	PTGS2/ADAM8/PLK3/PMAIP1/ICAM1/VEGFA/EGR1/TRPC6/EDN1/HMOX1/NAMPT/PPARD/PSMB9/SLC8A3/PSMB8/HIF1A/BRIP1/MYC/BMP7/CFLAR/BACH1/ENO1/BNIP3/BNIP3L/RGCC/STC1/IRAK1/EGLN3/PGK1/HYOU1/CBL/PSME1/EPAS1/PSME2/HIPK2/ANKRD1/SUV39H2/ATF4/CHCHD2/CCNB1/NDRG1/CYBB/TMBIM6/CPEB4/PDK1/PPARGC1A/OPA1/CA9/ZFP36L1/ELOC/EIF4EBP1
GO:0010565	regulation of cellular ketone metabolic process	129	0.0185051	tags=18%, list=11%, signal=16%	IL1B/PTGS2/DGAT2/MFSD2A/NR4A3/SLC7A11/TRIB3/ODC1/BMP2/EGR1/RDH10/PPARD/SLC45A3/PSMB9/PSMB8/ADM/IRS2/AZIN1/INSIG1/PPTC7/OAZ1/PSME1/PSME2
GO:0001890	placenta development	112	0.0186677	tags=25%, list=12%, signal=22%	LIF/PTGS2/CEBPB/VDR/SOCS3/SNAI1/JUNB/FOSL1/PRDM1/BIRC2/SPP1/PPARD/GJA1/CCN1/ADM/HIF1A/E2F8/BMP7/SP3/RXRA/STK4/STC1/MAPK14/MAP2K1/PHLDA2/IL10/EPAS1/CDKN1B
GO:0007187	G protein-coupled receptor signaling pathway, coupled to cyclic nucleotide second messenger	114	0.0186677	tags=25%, list=11%, signal=23%	ADGRG3/ADGRE2/ADORA2A/CCR1/ADGRE1/CNR2/XCR1/S1PR4/RGS2/GNAZ/SLC9A3R1/ADGRE3/HTR7/RGS1/ADGRE5/CCL2/EDN1/MARCO/PTGIR/HRH2/ADM/ABCA1/S1PR3/GNA15/PTGER4/AGT/ADGRL2/ADORA2B/CXCL10
GO:0031960	response to corticosteroid	100	0.0189316	tags=21%, list=11%, signal=19%	ARG1/IL6/PTGS2/FOS/FOSB/DUSP1/TNF/FOSL1/DDIT4/ZFP36/ICAM1/PTAFR/ERRFI1/CDKN1A/EDN1/CASP3/ADM/CFLAR/STC1/ATP2B1/IL10
GO:0044106	cellular amine metabolic process	88	0.0194282	tags=25%, list=14%, signal=22%	IDO1/TRH/SLC7A11/ODC1/PDE1B/NR4A2/ITGB2/ITGAM/PSMB9/PSMB8/SAT1/SMOX/DHPS/ABAT/AZIN1/OAZ1/PSME1/MOXD1/PSME2/HPRT1/SLC7A7/SRM
GO:0008630	intrinsic apoptotic signaling pathway in response to DNA damage	82	0.0194629	tags=21%, list=8%, signal=19%	BCL2A1/SNAI1/TNF/CIDEB/DDIT4/CDKN1A/HMOX1/NUPR1/TNFRSF1B/CD44/BCL3/IKBKE/HIPK1/ACKR3/KDM1A/BCL2L12/IFI16
GO:1990823	response to leukemia inhibitory factor	78	0.0195334	tags=32%, list=15%, signal=27%	HK2/SOCS3/SNX10/VEGFC/KLF5/ICAM1/B3GNT2/TFRC/PARP16/MSC/CREB1/SBNO2/ARID5B/JARID2/LAPTM5/GFPT2/PIGA/SLC25A5/SPRY2/SMARCA5/SRSF3/SHMT1/SRM/FZD4/MTF2
GO:1990830	cellular response to leukemia inhibitory factor	78	0.0195334	tags=32%, list=15%, signal=27%	HK2/SOCS3/SNX10/VEGFC/KLF5/ICAM1/B3GNT2/TFRC/PARP16/MSC/CREB1/SBNO2/ARID5B/JARID2/LAPTM5/GFPT2/PIGA/SLC25A5/SPRY2/SMARCA5/SRSF3/SHMT1/SRM/FZD4/MTF2
GO:0046660	female sex differentiation	74	0.0196156	tags=35%, list=19%, signal=29%	RETN/VGF/CEBPB/EREG/ICAM1/VEGFA/INHBA/ACVR1B/FST/NUPR1/CASP3/ARID5B/BMPR1B/PTX3/ARRB2/MMP19/DACH1/CHD7/PDGFRA/FZD4/HSPA5/MSH4/KIT/TBX3/ZNF830/NRIP1
GO:0046545	development of primary female sexual characteristics	66	0.0197934	tags=33%, list=17%, signal=28%	RETN/VGF/CEBPB/EREG/ICAM1/VEGFA/INHBA/ACVR1B/FST/NUPR1/CASP3/ARID5B/BMPR1B/PTX3/ARRB2/MMP19/DACH1/PDGFRA/FZD4/HSPA5/MSH4/KIT
GO:0032368	regulation of lipid transport	67	0.0199269	tags=33%, list=14%, signal=28%	IL1B/RETN/LIPG/NFKBIA/ITGB3/SYK/CYP4F2/SPP1/ACSL5/EDN1/NFKB1/ABCA1/IRS2/MIR27A/AGT/PLA2R1/TSPO/ABCG1/LAMTOR1/ATP8A1/THBS1/LPCAT3
GO:0051591	response to cAMP	64	0.0199411	tags=30%, list=9%, signal=27%	VGF/FOS/FOSB/DUSP1/PTK2B/FOSL1/LDHA/THBD/BIRC2/SLC26A6/PTAFR/KCNQ1/PIK3CG/SLC8A3/RAP1A/KDM1A/RAP1B/MMP19/STC1
GO:0051965	positive regulation of synapse assembly	33	0.0199799	tags=58%, list=14%, signal=50%	CLSTN1/ARMCX5-GPRASP2/NRXN1/FLRT2/THBS2/SLITRK2/FLRT3/EFNA5/NTRK2/EEF2K/ADGRL1/EPHB3/ADGRB2/PTPRD/AGRN/EPHB1/CLSTN2/NTRK3/NLGN3
GO:1902930	regulation of alcohol biosynthetic process	58	0.0202916	tags=33%, list=15%, signal=28%	IL1B/PLEK/VDR/TNF/PTK2B/BMP2/PTAFR/NFKB1/POR/FDPS/FGF1/ABCG1/SEC14L2/P2RY6/NFYA/LPCAT3/HMGCR/HRH1/SCD
GO:0010827	regulation of glucose transmembrane transport	55	0.0204597	tags=24%, list=11%, signal=21%	IL1B/MIR223/NR4A3/HK2/TNF/TRIB3/EDN1/PRKCB/RAP1A/IRS2/MAPK14/RNASEL/RTN2
GO:0007528	neuromuscular junction development	35	0.0208686	tags=49%, list=20%, signal=39%	FZD9/NEDD4/DVL1/PDZRN3/FNTA/UNC13B/CACNB3/ERBB2/ETV5/CACNB1/PTN/UNC13C/AGRN/COL4A5/LAMB2/F2R/SHANK3
GO:0006801	superoxide metabolic process	49	0.020905	tags=39%, list=14%, signal=33%	CLEC7A/SOD2/TNF/NCF1/SYK/TYROBP/NCF2/NOS2/EDN1/ITGB2/ITGAM/NCF4/BMP7/PREX1/AGT/GCH1/CYB5R4/CYBB/TGFB1
GO:0006984	ER-nucleus signaling pathway	46	0.020905	tags=43%, list=22%, signal=34%	CXCL8/ATF3/PPP1R15A/PTPN1/CCL2/WFS1/NCK2/DDIT3/PTPN2/INSIG1/ATF4/LPCAT3/HSPA5/ATP2A2/CALR/BCL2L11/HSP90B1/EIF2S1/TMCO1/PPP1R15B
GO:0046686	response to cadmium ion	42	0.0211331	tags=38%, list=17%, signal=32%	ARG1/FOS/MMP9/NCF1/MT1X/HMOX1/B2M/GCLC/CHUK/DAXX/UBE2D3/CDKN1B/CYBB/NPC1/MTF1/KIT
GO:0050854	regulation of antigen receptor-mediated signaling pathway	42	0.0211331	tags=31%, list=12%, signal=27%	CD226/NFAM1/PTPRC/LYN/PRKCB/RUNX1/PAWR/PTPN2/PTPRJ/PTPN6/ELF1/LGALS3/CYLD
GO:1904645	response to amyloid-beta	39	0.0214958	tags=23%, list=6%, signal=22%	MMP3/MMP12/MMP9/TLR4/ICAM1/CASP4/NAMPT/EPHA4/GJA1
GO:0030225	macrophage differentiation	37	0.0214958	tags=27%, list=6%, signal=25%	LIF/MIR223/MMP9/TRIB1/TLR2/VEGFA/INHBA/HCLS1/SPI1/PTPN2
GO:0001708	cell fate specification	37	0.0214958	tags=59%, list=23%, signal=46%	PTCH1/FGFR1/BMPR1A/SUFU/WNT5A/CDON/SMO/FGF2/SOX6/SIX2/AR/NOTCH1/GLI2/TBX18/FZD7/TBX5/SOX18/PTCH2/GLI3/NTRK3/TBX20/WNT11
GO:0060412	ventricular septum morphogenesis	37	0.0214958	tags=49%, list=20%, signal=39%	ROBO1/BMP4/WNT5A/TGFB2/ZFPM2/TGFBR2/FGFRL1/NOTCH1/ZFPM1/FZD2/TGFBR3/SLIT3/GJA5/HEYL/HEY1/VANGL2/NOS3/WNT11
GO:0017156	calcium-ion regulated exocytosis	38	0.0215971	tags=45%, list=10%, signal=40%	SYT11/SYT17/NOTCH1/UNC13C/CBARP/SYT15/SYT7/DOC2B/SYT12/RAB3A/CACNA1H/SCIN/CACNA1G/SYT2/ADRA2A/RIMS1/RIMS3
GO:0044273	sulfur compound catabolic process	38	0.0215971	tags=66%, list=19%, signal=53%	LUM/GGT7/ARSB/CSAD/ABCD1/CDO1/OMD/PCYOX1/MPST/TXN2/MLYCD/TST/CSPG4/GLB1/ACAT1/OGN/BGN/PRELP/KERA/DCN/IDUA/HYAL1/GALNS/FMOD/ACAN
GO:0001541	ovarian follicle development	34	0.0221568	tags=29%, list=9%, signal=27%	VGF/CEBPB/EREG/ICAM1/VEGFA/INHBA/BMPR1B/PTX3/ARRB2/MMP19
GO:0031294	lymphocyte costimulation	32	0.0221725	tags=47%, list=16%, signal=40%	TNFSF13B/CD274/MAP3K8/LYN/TNFSF14/DPP4/VAV1/TNFSF4/CD86/PTPN6/PDCD1LG2/CSK/FYN/PAK2/GRB2
GO:0043122	regulation of I-kappaB kinase/NF-kappaB signaling	197	0.0221725	tags=36%, list=23%, signal=28%	IL1B/S100A12/LTF/NOD2/RHOH/TNIP3/ZC3H12A/TNFAIP3/TNF/TRAF1/TLR4/NFKBID/BIRC2/PIM2/TICAM1/PELI1/REL/HMOX1/PRKCB/TFRC/TNIP1/GJA1/PLK2/MYD88/ECM1/IKBKE/TBK1/CAPN3/CFLAR/IKBKB/S100A4/CHUK/DDX21/LITAF/IRAK1/CD40/CASP10/NEK6/TRIM21/USP10/RIOK3/TLR9/FYN/IRF3/NDFIP2/TRAF3/CARD9/PYCARD/WDR83/CACTIN/RIPK1/SQSTM1/BST2/TRAF3IP2/TRAF6/STAT1/SLC20A1/PIDD1/TRIM22/BCL10/HDAC1/NDFIP1/TAB3/TRIM62/GOLT1B/TAB2/ZDHHC…
GO:0046777	protein autophosphorylation	187	0.0221725	tags=29%, list=18%, signal=24%	SLA/HCK/VEGFC/SYK/MAP3K9/PTK2B/PTPRC/LYN/PIM1/FGR/VEGFA/PIM2/ERRFI1/STK26/ACVR1B/TEC/MAPKAPK2/STK17B/TOM1L1/EPHA4/JAK2/STK10/BTK/RASSF2/LRRK2/VRK1/TNIK/STK4/DDX3X/IRAK1/IRAK3/KDR/MARK2/NEK6/BMX/CSK/PDGFRA/RAP2B/FYN/CSNK1G2/PPP2R5A/PAK2/EIF2AK2/HTATIP2/ERN1/NLK/STK24/KIT/RAP2C/FES/MELK/RIPK1/CDK12/MARK3
GO:0035872	nucleotide-binding domain, leucine rich repeat containing receptor signaling pathway	30	0.0221725	tags=33%, list=12%, signal=29%	NOD2/TNFAIP3/NFKBIA/TLR4/BIRC2/HSPA1A/SLC46A2/IRAK2/IRAK1/CYLD
GO:0071453	cellular response to oxygen levels	184	0.0221725	tags=28%, list=16%, signal=24%	PTGS2/ADAM8/PLK3/PMAIP1/ICAM1/FAS/VEGFA/EGR1/TRPC6/EDN1/HMOX1/NAMPT/PPARD/PSMB9/SLC8A3/PSMB8/HIF1A/BRIP1/MYC/BMP7/CFLAR/BACH1/ENO1/BNIP3/BNIP3L/RGCC/STC1/IRAK1/EGLN3/PGK1/HYOU1/CBL/PSME1/EPAS1/PSME2/HIPK2/ANKRD1/SUV39H2/ATF4/CHCHD2/CCNB1/NDRG1/CYBB/TMBIM6/CPEB4/PDK1/PPARGC1A/OPA1/CA9/ZFP36L1/ELOC/EIF4EBP1
GO:0019318	hexose metabolic process	186	0.0221725	tags=19%, list=13%, signal=17%	SDS/DGAT2/ATF3/HK3/HK2/PMAIP1/TNF/RUBCNL/PPP1R3B/CREM/PFKFB3/PMM2/PPARD/PGM2/SLC45A3/GPD2/PTPN2/AKR1B1/SLC39A14/GCKR/PFKFB4/IRS2/MIDN/CRTC2/ENO1/IGFBP4/PFKFB2/GAPDH/PGAM1/MAPK14/PGK1/PHLDA2/G6PD/OAS1/HK1/ATF4
GO:0031668	cellular response to extracellular stimulus	183	0.0221725	tags=31%, list=20%, signal=25%	ATF3/MFSD2A/FOS/VDR/ZC3H12A/PMAIP1/SIK1B/UPP1/FOSL1/PTPRC/LYN/PIM1/ICAM1/FAS/NR4A2/CDKN1A/STK26/HMOX1/LCN2/NAMPT/BRIP1/LRRK2/IFI16/SLC38A2/SIPA1/MAP3K5/ATP2B1/CBL/ADORA2B/GABARAPL1/DCTPP1/HSPA8/ATF4/FNIP1/VCAM1/PRKAG1/RALB/GLRX2/TNC/C12orf66/CPEB4/EIF2AK2/HSPA5/STK24/FES/IL15/AIF1/HNRNPA1/FOLR1/MAX/MAPK8/XPR1/FADS1/KLF10/MAP1LC3B2/GLUL
GO:1903320	regulation of protein modification by small protein conjugation or removal	185	0.0221725	tags=31%, list=22%, signal=25%	NOD2/ZC3H12A/TNFAIP3/TRIB3/SPHK1/OTUB2/BIRC2/EGR1/TICAM1/PELI1/HSPA1A/GNL3/ARRDC4/DNAJA1/WFS1/ISG15/TNIP1/DTX3L/DCUN1D3/RASSF5/TBC1D7/KDM1A/LRRK2/GCLC/CAPN3/ARRB2/DAXX/DDX3X/IVNS1ABP/NMI/N4BP1/MYCBP2/TSPO/TRIM21/PINX1/SIAH2/FYN/NDFIP2/ADRB2/TOPORS/UBE2S/AIMP2/HSPA5/SQSTM1/HMG20B/TRIP12/TRAF6/RNF40/GTPBP4/BCL10/COPS9/ATG5/RNF111/BMI1/NDFIP1/TAF1/CHP1
GO:0062208	positive regulation of pattern recognition receptor signaling pathway	26	0.0224908	tags=50%, list=17%, signal=42%	LTF/TLR4/TLR2/PELI1/HSPA1A/USP15/SLC46A2/DDX3X/RSAD2/TLR9/WDFY1/FLOT1/CYBA
GO:0071456	cellular response to hypoxia	163	0.0224908	tags=29%, list=16%, signal=24%	PTGS2/ADAM8/PLK3/PMAIP1/ICAM1/VEGFA/EGR1/TRPC6/EDN1/HMOX1/PPARD/PSMB9/SLC8A3/PSMB8/HIF1A/BRIP1/MYC/BMP7/CFLAR/BACH1/ENO1/BNIP3/BNIP3L/RGCC/STC1/IRAK1/EGLN3/PGK1/HYOU1/PSME1/EPAS1/PSME2/HIPK2/ANKRD1/SUV39H2/CHCHD2/CCNB1/NDRG1/CYBB/TMBIM6/PDK1/PPARGC1A/OPA1/CA9/ZFP36L1/ELOC/EIF4EBP1
GO:0006364	rRNA processing	162	0.0224908	tags=57%, list=35%, signal=38%	ISG20/GAR1/WDR74/NPM3/BYSL/SHQ1/ERI1/DDX21/RPP40/NOL11/RPS19/RPL14/RNASEL/WDR55/TSR1/NOP9/CHD7/RIOK3/DCAF13/PDCD11/IMP4/DDX27/NOL10/NVL/LYAR/NOP14/UTP20/UTP4/HEATR1/MPHOSPH6/PIH1D1/DKC1/METTL16/NOLC1/DDX49/EMG1/NAT10/C1D/EIF4A3/IMP3/UTP15/SART1/GTPBP4/DDX54/RIOK1/TSR3/EBNA1BP2/UTP14C/EXOSC3/DDX52/NOP58/ABT1/RPF2/FRG1/NOB1/HELB/NOL9/DDX18/MDN1/RPP30/UTP3/DDX56/NHP2/EXOSC5/WDR3/RRS1/ISG20L2/UTP11/S…
GO:0002437	inflammatory response to antigenic stimulus	25	0.0224908	tags=40%, list=13%, signal=35%	CXCR2/IL2RA/TNF/KDM6B/ICAM1/FCER1G/RASGRP1/BTK/IL10/GPX1
GO:1900077	negative regulation of cellular response to insulin stimulus	25	0.0224908	tags=36%, list=13%, signal=32%	IL1B/SOCS3/PTPN1/PRKCB/PTPRE/TRIM72/PTPN2/SOCS1/PRKCZ
GO:1901658	glycosyl compound catabolic process	25	0.0224908	tags=44%, list=15%, signal=37%	CDA/PNP/UPP1/GLA/NT5C3A/CDADC1/ENPP4/ADA2/NT5C/HPRT1/DPYD
GO:0016051	carbohydrate biosynthetic process	145	0.0224908	tags=25%, list=15%, signal=21%	SDS/DGAT2/PLEK/ATF3/PPP1R3B/PTK2B/PTAFR/CHST11/B3GNT2/B4GALT5/PGM2/NFKB1/GYG1/GPD2/TALDO1/HAS2/PTPN2/AKR1B1/UGP2/SLC39A14/IRS2/B3GNT3/CRTC2/ENO1/GYS1/GAPDH/PGD/PGAM1/PGK1/G6PD/P2RY6/ATF4/ENO3/TGFB1/CSGALNACT2/HRH1
GO:0010661	positive regulation of muscle cell apoptotic process	22	0.0224908	tags=50%, list=15%, signal=43%	CXCR2/SOD2/MIR320A/MIR24-2/BNIP3/STK4/MAP3K5/AGT/E2F3/ATF4/HMGCR
GO:0019359	nicotinamide nucleotide biosynthetic process	22	0.0224908	tags=23%, list=6%, signal=21%	IDO1/PTGS2/NAMPT/PARP16/PARP9
GO:0019363	pyridine nucleotide biosynthetic process	22	0.0224908	tags=23%, list=6%, signal=21%	IDO1/PTGS2/NAMPT/PARP16/PARP9
GO:0034110	regulation of homotypic cell-cell adhesion	22	0.0224908	tags=36%, list=9%, signal=33%	PLAUR/CCL5/SYK/LYN/UBASH3B/PDPN/ABAT/CCM2L
GO:0090184	positive regulation of kidney development	21	0.0224908	tags=38%, list=10%, signal=34%	LIF/BASP1/VEGFA/EGR1/IL6R/MYC/CFLAR/AGT
GO:0010922	positive regulation of phosphatase activity	24	0.0224908	tags=25%, list=7%, signal=23%	PLEK/PPP1R15A/CD33/PTPRC/BMP2/JAK2
GO:0043094	cellular metabolic compound salvage	24	0.0224908	tags=33%, list=16%, signal=28%	CDA/PNP/UPP1/GMPR/PDXK/AMPD2/HPRT1/ADK
GO:2000758	positive regulation of peptidyl-lysine acetylation	24	0.0224908	tags=25%, list=11%, signal=22%	IL1B/LIF/PIWIL2/GLYR1/RUVBL2/WBP2
GO:0010939	regulation of necrotic cell death	23	0.0225864	tags=48%, list=13%, signal=42%	MIR223/PPIF/BIRC2/PELI1/ZBP1/SLC6A6/CFLAR/BNIP3/TSPO/CYLD/YBX3
GO:0030199	collagen fibril organization	50	0.0226166	tags=46%, list=16%, signal=39%	EMILIN1/MMP11/COL3A1/COL5A1/VIPAS39/COMP/AEBP1/CRTAP/COL1A1/DPT/COL1A2/ADAMTS3/LOXL1/FOXC1/COL11A1/SCX/ADAMTS2/FMOD/CHADL/COL14A1/ACAN/TNXB/COL2A1
GO:0001936	regulation of endothelial cell proliferation	110	0.0226982	tags=22%, list=11%, signal=20%	ARG1/MIR132/EGR3/F3/TNF/MIR222/ITGB3/VEGFC/NR4A1/BMP2/CCL2/VEGFA/PLXNB3/HMOX1/ADAM17/GJA1/HIF1A/ECM1/MIR24-2/MIR27A/RGCC/KDR/IL10/MIR23A
GO:0006090	pyruvate metabolic process	120	0.0226982	tags=33%, list=23%, signal=26%	SDS/HK3/SLC16A3/NR4A3/HK2/DDIT4/LDHA/PFKFB3/SLC2A6/NUPR1/HIF1A/GCKR/PFKFB4/NUP98/ENO1/PFKFB2/GAPDH/PGAM1/PGK1/PDHX/HK1/ENO3/NUP153/PRKAG1/OGDH/PDK1/PPARGC1A/TPI1/STAT3/ACTN3/ME2/NUP54/AAAS/NUP50/SEC13/HTR2A/RANBP2/ME1/NCOR1/GPI
GO:0045598	regulation of fat cell differentiation	106	0.0226982	tags=23%, list=10%, signal=21%	IL6/PTGS2/CEBPB/ZC3H12A/NOCT/TNF/MIR29B2/KLF5/TRIB3/PIM1/BMP2/ZFP36/PPARD/CCDC71L/DDIT3/CREB1/MIR29B1/BMP7/METRNL/MEDAG/STK4/INSIG1/CDS1/MAPK14
GO:0046330	positive regulation of JNK cascade	106	0.0226982	tags=29%, list=16%, signal=25%	IL1B/MMP8/NOD2/TNF/NCF1/TRAF1/PTPN1/SYK/MAP3K9/PTK2B/TLR4/EDN1/GADD45A/EPHA4/RASGRP1/GADD45G/TIAM1/GADD45B/RASSF2/TNIK/DAXX/MAP3K5/SDCBP/HIPK2/TLR9/MTURN/MAP3K2/FZD4/TRAF3/CARD9/ERN1
GO:0034250	positive regulation of cellular amide metabolic process	121	0.0227023	tags=26%, list=20%, signal=21%	IL6/PPP1R15A/CCL5/TNF/PTK2B/PTAFR/PIWIL2/NCK2/EPHA4/CCN1/CASP3/BCL3/IFNGR1/RXRA/DDX3X/PICALM/ABCG1/YBX3/NIBAN1/THBS1/GSAP/POLR2D/C1QBP/LARP4/ITGA2/EIF5A/NAT10/YTHDF3/METTL3/EIF4A3/FASTKD2/GUF1
GO:0052126	movement in host environment	117	0.0227023	tags=28%, list=14%, signal=25%	CXCL8/FCN1/ITGB7/CD55/CDHR3/ITGB3/CTSL/CLEC5A/ICAM1/HSPA1A/DPP4/IFITM1/TFRC/ANPEP/ITGA5/CXCR4/NECTIN1/PTX3/CD86/VPS37B/SCARB1/CCR5/PPID/PVR/CBL/CHMP4B/TRIM26/TRIM21/GRK2/CD46/CHMP2A/NUP153/NPC1
GO:0030856	regulation of epithelial cell differentiation	99	0.0230786	tags=19%, list=9%, signal=18%	IL1B/LIF/CEBPB/MMP9/VDR/TNF/MIR29B2/CTSL/MAFF/SERPINE1/ZFP36/VEGFA/ERRFI1/RUNX1/BTG1/S1PR3/MIR29B1/IKBKB/FOXJ2
GO:0008637	apoptotic mitochondrial changes	93	0.0236321	tags=20%, list=9%, signal=19%	HK2/SOD2/MMP9/PLAUR/PMAIP1/PPIF/CIDEB/IFIT2/MIR29B2/PIM2/HSPA1A/PPP1R13B/HIP1R/MLLT11/MIR29B1/GCLC/BNIP3/BNIP3L/ARRB2
GO:0043271	negative regulation of ion transport	85	0.0236321	tags=34%, list=14%, signal=29%	PTGS2/MIR212/TRH/MMP9/RGS2/CD33/PPIF/SLC9A3R1/PTK2B/CYP4F2/SLC6A9/ICAM1/RGS4/PXK/CAB39/IRS2/GPR35/ABAT/KCNE4/SLC43A2/STC1/RRAD/PLA2R1/TLR9/ATF4/THBS1/TMBIM6/FKBP1B/CLIC2
GO:0021782	glial cell development	82	0.0236321	tags=17%, list=8%, signal=16%	IL6/S100A8/IL1B/S100A9/ADORA2A/TNF/C5AR1/NRG1/LYN/TLR4/TLR2/B4GALT5/IFNGR1/MIR142
GO:1904019	epithelial cell apoptotic process	82	0.0236321	tags=32%, list=11%, signal=28%	IL6/MIR132/TNFAIP3/TNF/SERPINE1/ZFP36/ICAM1/CCL2/E2F2/HMOX1/WFS1/NUPR1/PIK3CG/JAK2/ANGPTL4/HIPK1/CFLAR/MIR24-2/ARRB2/STK4/RGCC/MAP3K5/CD40/KDR/IL10/PLA2R1
GO:0046849	bone remodeling	65	0.024219	tags=25%, list=7%, signal=23%	IL6/ADAM8/TNFAIP3/SNX10/ITGB3/SYK/PTK2B/SPP1/RAC2/INPP5D/RAB3D/TFRC/UBASH3B/GJA1/TCIRG1/RASSF2
GO:0033559	unsaturated fatty acid metabolic process	64	0.0243779	tags=30%, list=15%, signal=25%	IL1B/CYP4F3/PTGS2/ACSL1/PTGES/CYP4F2/ALOX5AP/TBXAS1/EDN1/PNPLA8/DAGLB/CYP1B1/LYPLA2/ALOX15/PTGS1/GPX1/FADS3/PLA2G4A/SCD
GO:0008585	female gonad development	63	0.0243779	tags=24%, list=9%, signal=22%	RETN/VGF/CEBPB/EREG/ICAM1/VEGFA/INHBA/FST/NUPR1/CASP3/ARID5B/BMPR1B/PTX3/ARRB2/MMP19
GO:0042590	antigen processing and presentation of exogenous peptide antigen via MHC class I	62	0.0244423	tags=52%, list=25%, signal=39%	NCF1/NCF2/FCER1G/NCF4/PSMB9/HLA-F/PSMB8/B2M/IKBKB/CHUK/TAP1/PSME1/PSME2/MFSD6/TAP2/CYBB/SNAP23/CYBA/CALR/PSMB3/ITGAV/PSMD1/PSME4/PSMD2/PDIA3/PSMD12/PSMB10/PSMD14/PSMA5/LNPEP/PSMD10/PSME3
GO:0045638	negative regulation of myeloid cell differentiation	62	0.0244423	tags=23%, list=8%, signal=21%	LTF/CCL3/GPR68/TRIB1/NFKBIA/PTK2B/LYN/TLR4/ZFP36/INHBA/INPP5D/UBASH3B/PTPN2/MYC
GO:1901570	fatty acid derivative biosynthetic process	62	0.0244423	tags=19%, list=6%, signal=18%	IL1B/PTGS2/ACSL1/ACSL4/PTGES/SYK/ALOX5AP/TBXAS1/ACSL5/EDN1/PNPLA8/DAGLB
GO:0033238	regulation of cellular amine metabolic process	59	0.0245847	tags=56%, list=31%, signal=39%	SLC7A11/ODC1/PDE1B/NR4A2/ITGB2/ITGAM/PSMB9/PSMB8/ABAT/AZIN1/OAZ1/PSME1/PSME2/HPRT1/SLC7A7/PSMB3/PSMD1/PSME4/PSMD2/PSMD12/PSMB10/PSMD14/PSMA5/PNKD/PSMD10/PSME3/NQO1/PSMD11/MAOB/PSMD5/PSMD6/PSMD8/PSMC6
GO:0021510	spinal cord development	55	0.0246301	tags=51%, list=22%, signal=40%	SUFU/IFT122/LOXL3/SMO/PHGDH/SOX6/MPST/ERCC2/PKD2/PBX3/TAL1/ADARB1/PTN/NOTCH1/TULP3/TCTN1/DAB1/GLI2/GATA2/DAAM2/CHRD/PKD1/GLI3/SOX13/PTPRS/MDGA1/TBX20/PLXDC1
GO:0051963	regulation of synapse assembly	55	0.0246301	tags=42%, list=7%, signal=39%	CLSTN1/ARMCX5-GPRASP2/NRXN1/FLRT2/THBS2/SLITRK2/FLRT3/EFNA5/NTRK2/EEF2K/ADGRL1/EPHB3/ADGRB2/PTPRD/AGRN/PTPRS/EPHB1/MDGA1/CLSTN2/EPHA7/NTRK3/NLGN3/NTNG2
GO:0045646	regulation of erythrocyte differentiation	42	0.0258471	tags=31%, list=10%, signal=28%	MIR222/LYN/ZFP36/INHBA/HSPA1A/INPP5D/ACVR1B/SPI1/ISG15/HIF1A/B2M/NCKAP1L/MAPK14
GO:0010518	positive regulation of phospholipase activity	41	0.0258471	tags=41%, list=14%, signal=36%	SELE/S1PR4/CCL5/C5AR1/PTAFR/PLCB2/ABL2/RASGRP4/CCN1/GNA15/CD86/ARF4/AGT/P2RY6/PRKCZ/PDGFRA/GNA13
GO:0010632	regulation of epithelial cell migration	195	0.0258471	tags=22%, list=12%, signal=19%	PTGS2/MIR212/MIR132/MMP9/ZC3H12A/HBEGF/TNF/ADAMTS9/MIR222/ITGB3/VEGFC/PTK2B/SEMA4A/VEGFA/DOCK5/CCBE1/EDN1/HMOX1/GADD45A/ADAM17/MIR320A/PLK2/HAS2/HIF1A/MIR20A/SCARB1/MIR24-2/MAP2K3/MIR27A/RGCC/STC1/SRPX2/CD40/AGT/SP100/KDR/EVL/MIR23A/FGF1/PLCG2/STARD13/FGF18
GO:0015807	L-amino acid transport	40	0.0259905	tags=45%, list=20%, signal=36%	ARG1/SLC11A1/RGS2/SLC7A11/SLC6A9/RGS4/SLC6A17/SLC7A2/SLC38A2/SLC43A2/AGT/SLC7A7/SLC25A22/SLC7A5/SLC36A4/SLC25A38/SLC7A1/SLC3A2
GO:0060411	cardiac septum morphogenesis	61	0.0261115	tags=44%, list=20%, signal=35%	ROBO1/BMP4/WNT5A/MKS1/SMO/TGFB2/ZFPM2/BMP5/TGFBR2/TP53/FGFRL1/NOTCH1/ZFPM1/FZD2/TGFBR3/SLIT3/GATA4/GJA5/TBX5/HEYL/HEY1/VANGL2/NOS3/SMAD6/GATA6/TBX20/WNT11
GO:0007631	feeding behavior	38	0.0261115	tags=16%, list=1%, signal=16%	RETN/ADORA2A/PYY/NR4A3/TRH/FOS
GO:0018198	peptidyl-cysteine modification	38	0.0261115	tags=18%, list=5%, signal=18%	S100A8/S100A9/MIR212/MIR132/NOS2/ZDHHC18/RAB3D
GO:0034113	heterotypic cell-cell adhesion	37	0.026141	tags=41%, list=13%, signal=35%	IL1B/ITGB7/TNF/ITGB3/MBP/PTPRC/ITGB2/CD2/CD44/ITGA5/BMP7/GCNT2/IL10/ALOX15/VCAM1
GO:0045661	regulation of myoblast differentiation	36	0.0262053	tags=56%, list=18%, signal=46%	RIPOR2/CXCL14/TNF/CMTM5/TNFSF14/PPARD/DDIT3/BTG1/CAPN3/IL18/KLHL41/MAP3K5/MAPK14/CXCL10/AKIRIN1/TGFB1/MBNL3/ZFP36L1/TBX3/ILK
GO:0050918	positive chemotaxis	36	0.0262053	tags=33%, list=11%, signal=30%	CXCL8/CCL3/F3/CORO1A/CCL5/VEGFC/VEGFA/PLXNB3/PTPRJ/KDR/LGALS3/CXCL10
GO:0007254	JNK cascade	161	0.0262053	tags=37%, list=22%, signal=29%	IL1B/MMP8/NOD2/TRIB1/TNF/NCF1/TRAF1/PTPN1/SYK/MAP3K9/PTK2B/TLR4/EDN1/DNAJA1/GADD45A/EPHA4/RASGRP1/GADD45G/TIAM1/GADD45B/RASSF2/IRAK2/PTGER4/TNIK/DAXX/MAP3K5/SDCBP/IRAK1/ADORA2B/HIPK2/CYLD/TLR9/MTURN/MAP3K2/FZD4/TRAF3/CARD9/ERN1/PYCARD/HIPK3/RIPK1/MAP4K4/TRAF6/MAP4K2/MAPK8/STK3/DACT1/NPPA/ANKRD6/PLCB1/RAPGEF1/RB1CC1/MDFIC/TAB3/SH2D3C/TAB2/DBNL/UBB/TRAF5
GO:0008154	actin polymerization or depolymerization	163	0.0262053	tags=29%, list=18%, signal=24%	PLEK/HCK/CORO1A/CSF3/AVIL/SSH2/BAIAP2L1/PTK2B/VASP/WAS/CYRIA/ICAM1/CYRIB/GMFG/HCLS1/HIP1R/NCK2/JAK2/MSRB1/DIAPH1/ACTR3/CAP1/ARPC5/NCKAP1L/PREX1/WDR1/EVL/ARPC3/ACTR2/ARHGAP18/CYFIP2/ALOX15/MICAL1/CARMIL2/TWF1/MTPN/TRIOBP/GRB2/SPTBN5/PYCARD/ARF6/CAPZA1/CFL2/ARPC1B/AIF1/ENAH/AP1AR
GO:0002762	negative regulation of myeloid leukocyte differentiation	35	0.0262727	tags=31%, list=8%, signal=29%	LTF/CCL3/GPR68/TRIB1/LYN/TLR4/INHBA/INPP5D/UBASH3B/PTPN2/MYC
GO:0046850	regulation of bone remodeling	35	0.0262727	tags=26%, list=6%, signal=24%	IL6/ADAM8/TNFAIP3/ITGB3/SYK/SPP1/INPP5D/TFRC/UBASH3B
GO:0002064	epithelial cell development	146	0.0262727	tags=19%, list=9%, signal=18%	IL1B/MARVELD2/RIPOR2/TNF/SLC9A3R1/MIR29B2/PRDM1/KLF5/FOSL2/ICAM1/VEGFA/CDKN1A/GPAT4/RILPL2/TMC1/HRH2/CCDC88C/CXCR4/AKR1B1/RAP1A/HIF1A/GSTM3/S1PR3/MIR29B1/SLC4A7/IKBKB/RAP1B/STC1
GO:0051651	maintenance of location in cell	145	0.0262727	tags=26%, list=15%, signal=23%	S100A8/S100A9/SORL1/CCL3/HK2/XCR1/CORO1A/CEMIP/PTK2B/PTPRC/LYN/SRGN/SYNE1/TRPM2/LCN2/FTH1/UBASH3B/DDIT3/GJA1/BCL3/CAPN3/DIAPH1/PTPN6/CCR5/INSIG1/SLC8B1/SP100/CXCL10/TSPO/PLCG2/MORC3/P2RY6/CHD7/HK1/FKBP1B/TWF1/CLIC2/TOPORS
GO:0009612	response to mechanical stimulus	143	0.0263076	tags=31%, list=17%, signal=27%	IL1B/RETN/PTGS2/RIPOR2/FOS/CHI3L1/FOSB/NFKBIA/PTK2B/FOSL1/TLR4/FAS/TNFRSF10A/EDN1/TNFSF14/TMC1/GADD45A/NFKB1/GJA1/MYD88/CXCR4/IRF1/KCNJ2/CNN2/GCLC/PTGER4/SLC38A2/BNIP3/CD40/AGT/MAPK14/CXCL10/ANKRD1/LRP11/THBS1/MAP3K2/CCNB1/FYN/TNC/MTPN/PDE2A/BAG3/ITGA2/CYBA/KIT
GO:0003281	ventricular septum development	62	0.0263076	tags=40%, list=22%, signal=32%	NPRL3/SUFU/ROBO1/BMP4/WNT5A/TGFB2/ZFPM2/TGFBR2/FGFRL1/NOTCH1/HEG1/ZFPM1/FZD2/TGFBR3/SLIT3/GATA4/GJA5/TBX5/HEYL/SALL1/HEY1/VANGL2/NOS3/SMAD6/WNT11
GO:0031638	zymogen activation	33	0.0263982	tags=39%, list=14%, signal=34%	HPR/CIDEB/PLAU/CTSL/SERPINE1/VSIR/C1RL/FURIN/IFI16/ENO1/PGK1/CYFIP2/THBS1
GO:0032655	regulation of interleukin-12 production	33	0.0263982	tags=52%, list=16%, signal=44%	IDO1/CLEC7A/SYK/TLR4/TLR2/TNFSF4/ARRB2/IRAK3/CD40/MAPK14/IL10/TLR9/THBS1/IRF5/JAK3/HSPD1/C1QBP
GO:0034122	negative regulation of toll-like receptor signaling pathway	33	0.0263982	tags=36%, list=10%, signal=33%	ACOD1/CD300LF/TNFAIP3/SMPDL3B/LYN/TLR4/TICAM1/CD14/LY96/ARRB2/RAB7B/IRAK3
GO:0046888	negative regulation of hormone secretion	33	0.0263982	tags=24%, list=8%, signal=22%	IL1B/OSM/LIF/IL11/INHBA/EDN1/GJA1/MIDN
GO:1901985	positive regulation of protein acetylation	33	0.0263982	tags=36%, list=17%, signal=30%	IL1B/LIF/PIWIL2/GLYR1/RUVBL2/DDX3X/WBP2/KAT5/CAMK1/PPARGC1A/ARNTL/PIH1D1
GO:0014009	glial cell proliferation	34	0.0264596	tags=24%, list=7%, signal=22%	IL6/IL1B/TNF/MIR222/PTK2B/LYN/CREB1/IL33
GO:0032615	interleukin-12 production	34	0.0264596	tags=50%, list=16%, signal=42%	IDO1/CLEC7A/SYK/TLR4/TLR2/TNFSF4/ARRB2/IRAK3/CD40/MAPK14/IL10/TLR9/THBS1/IRF5/JAK3/HSPD1/C1QBP
GO:0045744	negative regulation of G protein-coupled receptor signaling pathway	32	0.0264596	tags=25%, list=9%, signal=23%	CXCL8/PLEK/RGS2/CCL5/RGS14/RGS4/ADM/ARRB2
GO:1903793	positive regulation of anion transport	32	0.0264596	tags=41%, list=13%, signal=35%	IL1B/ADORA2A/TRH/CEBPB/CYP4F2/PTAFR/ACSL5/EDN1/ABAT/AGT/PLA2R1/ATP8A1/ATF4
GO:0051302	regulation of cell division	111	0.026574	tags=21%, list=15%, signal=18%	IL1B/OSM/IL1A/PPBP/TGFA/PLK3/RAB11FIP4/EREG/VEGFC/VEGFA/EVI2B/PLK2/E2F8/MYC/AHCTF1/FGF1/NCOA3/TGFB1/ENTR1/PRDM15/KIF14/MYO19/RAB11A
GO:0017148	negative regulation of translation	119	0.026574	tags=32%, list=22%, signal=25%	MIR212/MIR132/RGS2/ZC3H12A/MIR222/MIR29B2/ZFP36/MIR20A/MIR29B1/MIR27A/MOV10/DDX3X/GAPDH/RARA/IGF2BP3/SAMD4B/SHMT1/ATF4/AGO2/EIF4E/SRP9/CPEB4/EIF2AK2/ZFP36L1/EIF4EBP1/STAT3/CALR/ROCK1/METTL16/IGF2BP2/YTHDF3/METTL3/EIF4A3/CNOT9/EIF2S1/MIRLET7A1/SHMT2/EIF4G1
GO:0090207	regulation of triglyceride metabolic process	27	0.026574	tags=33%, list=8%, signal=31%	DGAT2/MFSD2A/SORL1/MIR29B2/ABHD5/PIK3CG/DAGLB/MIR29B1/SCARB1
GO:0007584	response to nutrient	115	0.026574	tags=26%, list=15%, signal=23%	ARG1/PTGS2/NOD2/LIPG/ACSL1/VDR/ACSL4/PIM1/LDHA/SPP1/HMOX1/SLC6A4/PPARD/POR/COX4I1/ABCA1/BRIP1/BMP7/GCLC/STC1/CD40/RARA/ATP2B1/CXCL10/TSPO/CYBB/APAF1/FKBP1B/TNC/HMGCR
GO:0046165	alcohol biosynthetic process	115	0.026574	tags=28%, list=15%, signal=24%	IL1B/PLEK/IPMK/VDR/TNF/PTK2B/SPHK1/CYP3A4/BMP2/PTAFR/NFKB1/POR/AKR1B1/ACER2/DHDDS/INSIG1/GCH1/FDPS/MOXD1/FGF1/PLCG2/ABCG1/SEC14L2/G6PD/P2RY6/HSD17B7/NFYA/LBR/LPCAT3/HMGCR/HRH1/SCD
GO:0008589	regulation of smoothened signaling pathway	70	0.0268967	tags=50%, list=25%, signal=38%	PTCH1/RORA/KIF7/BTRC/SUFU/MGRN1/PRKACA/SFRP1/IFT122/PRKACB/MKS1/STK36/SMO/FBXL17/MEGF8/RAB34/FUZ/TXNDC15/KCTD6/GPR161/GPC3/GAS8/SALL3/TULP3/KCTD21/TCTN1/HHIP/IFT140/EVC/GLI2/GLI1/PTCH2/WNT9A/GLI3/GLIS2
GO:0019432	triglyceride biosynthetic process	26	0.0269722	tags=31%, list=8%, signal=28%	DGAT2/MFSD2A/ACSL1/ACSL4/MIR29B2/GPAT4/MIR29B1/SCARB1
GO:0043524	negative regulation of neuron apoptotic process	97	0.0270329	tags=30%, list=16%, signal=25%	ADAM8/ADORA2A/NR4A3/SOD2/CEBPB/CORO1A/C5AR1/PTK2B/AGAP2/CCL2/NR4A2/NGF/HMOX1/WFS1/JAK2/HIF1A/GCLC/ARRB2/CLCF1/HYOU1/IL10/HIPK2/CRLF1/FYN/NRP1/HSPD1/CPEB4/KIF14/PPARGC1A
GO:0072525	pyridine-containing compound biosynthetic process	25	0.0270864	tags=24%, list=6%, signal=23%	IDO1/PTGS2/NAMPT/PARP16/PARP9/PDXK
GO:0045577	regulation of B cell differentiation	22	0.0272419	tags=59%, list=20%, signal=47%	NFAM1/SYK/INHBA/INPP5D/BTK/PTPN6/ATP11C/NCKAP1L/CYLD/TLR9/ZFP36L1/HMGB3/STAT5B
GO:0046006	regulation of activated T cell proliferation	22	0.0272419	tags=36%, list=11%, signal=33%	ARG1/IL2RA/TNFSF9/CD274/CASP3/IL27RA/IL18/PDCD1LG2
GO:0006735	NADH regeneration	20	0.0272419	tags=45%, list=16%, signal=38%	HK3/HK2/ENO1/GAPDH/PGAM1/PGK1/HK1/ENO3/TPI1
GO:0032735	positive regulation of interleukin-12 production	20	0.0272419	tags=55%, list=15%, signal=47%	IDO1/CLEC7A/SYK/TLR4/TLR2/TNFSF4/CD40/MAPK14/TLR9/IRF5/HSPD1
GO:0061621	canonical glycolysis	20	0.0272419	tags=45%, list=16%, signal=38%	HK3/HK2/ENO1/GAPDH/PGAM1/PGK1/HK1/ENO3/TPI1
GO:0061718	glucose catabolic process to pyruvate	20	0.0272419	tags=45%, list=16%, signal=38%	HK3/HK2/ENO1/GAPDH/PGAM1/PGK1/HK1/ENO3/TPI1
GO:0050691	regulation of defense response to virus by host	23	0.0273219	tags=26%, list=6%, signal=25%	IL1B/MMP12/ZC3H12A/TNFAIP3/PARP9/DTX3L
GO:0002474	antigen processing and presentation of peptide antigen via MHC class I	78	0.0274674	tags=60%, list=31%, signal=42%	NCF1/NCF2/FCER1G/NCF4/PSMB9/ERAP2/HLA-F/PSMB8/B2M/IKBKB/CHUK/ERAP1/TAP1/PSME1/PSME2/SAR1B/MFSD6/TAP2/SEC24A/CYBB/SNAP23/CYBA/CALR/PSMB3/ITGAV/PSMD1/PSME4/SEC13/PSMD2/PDIA3/PSMD12/PSMB10/PSMD14/PSMA5/LNPEP/AZGP1/PSMD10/PSME3/IKBKG/PSMD11/CANX/PSMD5/PSMD6/IDE/PSMD8/IFI30/PSMC6
GO:0032963	collagen metabolic process	77	0.0275251	tags=25%, list=9%, signal=23%	ARG1/IL6/MMP3/MMP8/MMP25/MMP12/MMP9/MIR29B2/CTSL/ERRFI1/PPARD/VSIR/RAP1A/HIF1A/FURIN/MIR29B1/ARRB2/RGCC/MMP19
GO:0014812	muscle cell migration	76	0.0275435	tags=34%, list=18%, signal=28%	MIR223/NR4A3/SORL1/CCL5/TRIB1/ITGB3/PLAU/SERPINE1/DOCK5/PPARD/PLEKHO1/HAS2/MIR20A/BIN3/ARPC5/AGT/APEX1/P2RY6/AKIRIN1/NRP1/PPARGC1A/ITGA2/S100A11/ROCK1/ILK/AIF1
GO:1901184	regulation of ERBB signaling pathway	76	0.0275435	tags=26%, list=13%, signal=23%	TGFA/MMP9/HBEGF/PLAUR/NCF1/EREG/ERRFI1/RHBDF2/HIP1R/ADAM17/NCK2/DGKD/PTPN2/PTPRJ/PTPN12/AGT/CBL/SPRY2/CBLB/SH3KBP1
GO:0061097	regulation of protein tyrosine kinase activity	67	0.0280027	tags=27%, list=10%, signal=24%	TGFA/HBEGF/CCL5/NCF1/EREG/PTPN1/NRG1/CASS4/PTPRC/ERRFI1/ADAM17/NCK2/EPHA4/SH3BP5/PTPN2/CEP43/AGT/CBL
GO:0002479	antigen processing and presentation of exogenous peptide antigen via MHC class I, TAP-dependent	58	0.02862	tags=53%, list=27%, signal=39%	NCF1/NCF2/NCF4/PSMB9/HLA-F/PSMB8/B2M/IKBKB/CHUK/TAP1/PSME1/PSME2/TAP2/CYBB/SNAP23/CYBA/CALR/PSMB3/ITGAV/PSMD1/PSME4/PSMD2/PDIA3/PSMD12/PSMB10/PSMD14/PSMA5/PSMD10/PSME3/IKBKG/PSMD11
GO:0002753	cytoplasmic pattern recognition receptor signaling pathway	56	0.0287822	tags=55%, list=28%, signal=40%	NOD2/TNFAIP3/NFKBIA/TLR4/BIRC2/HSPA1A/IRF7/USP15/SLC46A2/IFIH1/IRAK2/IRAK1/SEC14L1/RNF125/CYLD/RIOK3/IRF3/C1QBP/TRAF6/DHX58/TAB3/TAB2/UBB/CASP8/TIFA/RIPK2/TSPAN6/DDX60/IKBKG/PHB/NLRX1
GO:0015908	fatty acid transport	55	0.0287822	tags=29%, list=11%, signal=26%	IL1B/MFSD2A/ACSL1/ACSL4/SYK/CYP4F2/LCN1/NOS2/ACSL5/EDN1/PNPLA8/PPARD/IRS2/ABCC4/BDKRB2/PLA2R1
GO:0045600	positive regulation of fat cell differentiation	55	0.0287822	tags=35%, list=10%, signal=31%	PTGS2/CEBPB/ZC3H12A/NOCT/MIR29B2/KLF5/PIM1/BMP2/ZFP36/PPARD/CCDC71L/CREB1/MIR29B1/BMP7/METRNL/MEDAG/STK4/CDS1/MAPK14
GO:0002066	columnar/cuboidal epithelial cell development	45	0.0292068	tags=27%, list=10%, signal=24%	RIPOR2/SLC9A3R1/MIR29B2/PRDM1/KLF5/CDKN1A/GPAT4/TMC1/HIF1A/MIR29B1/SLC4A7/RARA
GO:0021515	cell differentiation in spinal cord	22	0.0292068	tags=45%, list=11%, signal=41%	SOX6/TAL1/NOTCH1/TCTN1/GLI2/GATA2/GLI3/SOX13/MDGA1/TBX20
GO:0061037	negative regulation of cartilage development	22	0.0292068	tags=45%, list=12%, signal=40%	EFEMP1/RARG/GLI2/WNT9A/LTBP3/RFLNA/FRZB/WNT11/CHADL/GDF5
GO:0007586	digestion	47	0.0292772	tags=32%, list=8%, signal=29%	CHIT1/NOD2/MGAM/VDR/SNX10/AKR1D1/SLC2A5/TLR4/UGCG/SLC26A6/SGK1/KCNQ1/HIP1R/HRH2/SCARB1
GO:0001649	osteoblast differentiation	163	0.0293946	tags=16%, list=8%, signal=15%	IL6/SEMA7A/LTF/CCL3/CEBPB/NOCT/SNAI1/TNF/MIR29B2/VEGFC/JUNB/CLEC5A/RUNX2/BMP2/SPP1/ESRRA/IFITM1/IL6R/CCN1/TCIRG1/CEBPD/RASSF2/BMPR1B/MIR29B1/BMP7/TPM4
GO:1901617	organic hydroxy compound biosynthetic process	163	0.0293946	tags=26%, list=15%, signal=22%	IL1B/PLEK/IPMK/VDR/AKR1D1/SNAI1/SLC7A11/TNF/PTK2B/SPHK1/CYP3A4/BMP2/NR4A2/PTAFR/NFKB1/POR/PDXK/AKR1B1/ACER2/MFSD12/DHDDS/INSIG1/OSBPL3/GCH1/FDPS/MOXD1/FGF1/PLCG2/ABCG1/SEC14L2/G6PD/P2RY6/HSD17B7/ALOX15/NFYA/LBR/LPCAT3/HMGCR/OSBPL2/HRH1/SCD/CH25H
GO:0016441	posttranscriptional gene silencing	150	0.0294499	tags=29%, list=22%, signal=23%	IL6/MIR212/MIR132/MIR223/ZC3H12A/TNF/MIR222/MIR29B2/ZFP36/TUT7/MIRLET7G/MIR320A/MIR20A/MIR29B1/NUP98/MIR142/MIR24-2/MIR27A/MOV10/SNIP1/MAP2K1/POLR2K/MIR23A/H3-3B/AGO2/NUP153/HNRNPA2B1/TGFB1/POLR2D/STAT3/MIR19A/SMAD3/RIPK1/MIR199A1/METTL3/NUP54/H3-3A/AAAS/NUP50/DDX5/MIRLET7A1/SEC13/EIF4G1
GO:0097305	response to alcohol	150	0.0294499	tags=26%, list=17%, signal=22%	S100A8/CCL3/FOS/FOSB/RGS2/CSF3/PTK2B/FOSL1/BIRC2/ICAM1/INHBA/CDKN1A/CD14/RGS4/SPI1/TNFSF4/RGS19/ABCA1/PTGER4/SPIDR/ABAT/CCR5/RARA/ATP2B1/CBL/ACTR2/G6PD/P2RY6/CYBB/FYN/TGFB1/TNC/HMGCR/GRAMD1A/ADCY8/EIF4EBP1/GRAMD1B/CYBA/STAT3
GO:0010594	regulation of endothelial cell migration	149	0.0294499	tags=23%, list=12%, signal=21%	PTGS2/MIR212/MIR132/ZC3H12A/TNF/ADAMTS9/ITGB3/VEGFC/PTK2B/SEMA4A/VEGFA/CCBE1/EDN1/HMOX1/GADD45A/ADAM17/MIR320A/PLK2/HIF1A/MIR20A/SCARB1/MIR24-2/MAP2K3/MIR27A/RGCC/STC1/SRPX2/CD40/AGT/SP100/KDR/MIR23A/FGF1/STARD13/FGF18
GO:0035194	post-transcriptional gene silencing by RNA	148	0.0294499	tags=29%, list=22%, signal=23%	IL6/MIR212/MIR132/MIR223/ZC3H12A/TNF/MIR222/MIR29B2/ZFP36/TUT7/MIRLET7G/MIR320A/MIR20A/MIR29B1/NUP98/MIR142/MIR24-2/MIR27A/MOV10/SNIP1/MAP2K1/POLR2K/MIR23A/H3-3B/AGO2/NUP153/HNRNPA2B1/TGFB1/POLR2D/STAT3/MIR19A/SMAD3/RIPK1/MIR199A1/METTL3/NUP54/H3-3A/AAAS/NUP50/DDX5/MIRLET7A1/SEC13/EIF4G1
GO:0043112	receptor metabolic process	147	0.0294532	tags=30%, list=18%, signal=25%	CXCL8/CXCR2/SORL1/SELE/TNF/PTPN1/ITGB3/NRG1/SYK/VEGFA/FCER1G/EDN1/ITGB2/TFRC/RAB31/DTX3L/JAK2/ADM/HIF1A/ACKR3/FURIN/ARRB2/SDCBP/MX2/IL10/EHD3/PICALM/PLCG2/LAMTOR1/MX1/GRK2/SEC24A/NUMB/TGFB1/ECE1/APLN/SNX25/GRB2/FLOT1/ATAD1/MIR199A1/SCYL2/AP1AR/ARAP1
GO:0050732	negative regulation of peptidyl-tyrosine phosphorylation	42	0.0294532	tags=31%, list=13%, signal=27%	SAMSN1/SOCS3/PTPRC/ERRFI1/PARP14/SH3BP5/PTPN2/PTPN6/CEP43/CBL/SOCS1/PRKCZ/CBLB
GO:0035195	gene silencing by miRNA	143	0.0294532	tags=30%, list=22%, signal=24%	IL6/MIR212/MIR132/MIR223/ZC3H12A/TNF/MIR222/MIR29B2/ZFP36/TUT7/MIRLET7G/MIR320A/MIR20A/MIR29B1/NUP98/MIR142/MIR24-2/MIR27A/MOV10/SNIP1/MAP2K1/POLR2K/MIR23A/H3-3B/AGO2/NUP153/HNRNPA2B1/TGFB1/POLR2D/STAT3/MIR19A/SMAD3/RIPK1/MIR199A1/METTL3/NUP54/H3-3A/AAAS/NUP50/DDX5/MIRLET7A1/SEC13/EIF4G1
GO:0030832	regulation of actin filament length	142	0.0296281	tags=29%, list=18%, signal=24%	PLEK/HCK/CORO1A/CSF3/AVIL/SSH2/BAIAP2L1/PTK2B/VASP/WAS/CYRIA/ICAM1/CYRIB/GMFG/HCLS1/HIP1R/NCK2/ACTR3/ARPC5/NCKAP1L/PREX1/WDR1/EVL/ARPC3/NEB/ACTR2/ARHGAP18/CYFIP2/ALOX15/CARMIL2/TWF1/MTPN/TRIOBP/GRB2/SPTBN5/PYCARD/ARF6/CAPZA1/CFL2/ARPC1B/AP1AR
GO:0071241	cellular response to inorganic substance	140	0.0296281	tags=24%, list=14%, signal=21%	MMP3/PTGS2/SLFN14/FOS/FOSB/MMP9/NCF1/MT1X/PPIF/RASGRP2/JUNB/ALOX5AP/EDN1/HMOX1/TRPM2/CREB1/B2M/LRRK2/CAPN3/CFLAR/SPIDR/BNIP3/CHUK/DAXX/UBE2D3/TSPO/CDKN1B/ALOX15/SLC41A1/NFYA/ATF4/CCNB1/CYBB
GO:0071695	anatomical structure maturation	131	0.0297495	tags=21%, list=12%, signal=19%	SLFN14/RND1/LTF/CLEC7A/EREG/PTK2B/RUNX2/BMP2/SLC26A6/NR4A2/VEGFA/CDKN1A/GPAT4/REC8/TUT7/B4GALT5/DDIT3/AKR1B1/HIF1A/BTK/CABYR/KDM1A/LRRK2/EDNRB/ABHD2/PTBP3/EPAS1/G6PD
GO:0070741	response to interleukin-6	38	0.0297808	tags=26%, list=7%, signal=25%	IL6/CHI3L1/SOCS3/ICAM1/SPI1/IL6R/NFKB1/SBNO2/PTPN2/JAK2
GO:0097755	positive regulation of blood vessel diameter	39	0.0297808	tags=54%, list=20%, signal=43%	ADORA2A/SOD2/RGS2/PTAFR/DOCK5/HMOX1/PPARD/GJA1/ADM/EDNRB/BDKRB2/AGT/GCH1/ADORA2B/GPX1/ADRB2/APLN/KCNMA1/NPPA/PLOD3/ATG5
GO:0006636	unsaturated fatty acid biosynthetic process	37	0.0297808	tags=35%, list=15%, signal=30%	IL1B/PTGS2/PTGES/ALOX5AP/TBXAS1/EDN1/PNPLA8/DAGLB/ALOX15/PTGS1/FADS3/PLA2G4A/SCD
GO:0001935	endothelial cell proliferation	123	0.0297808	tags=28%, list=17%, signal=23%	ARG1/MIR132/EGR3/F3/TNF/MIR222/ITGB3/VEGFC/NR4A1/BMP2/CCL2/VEGFA/PLXNB3/HMOX1/ADAM17/GJA1/HIF1A/ECM1/SCARB1/MIR24-2/MIR27A/RGCC/KDR/IL10/MIR23A/THBS1/NRP1/APLN/ERN1/VASH2/CYBA/THAP1/STAT3/ALOX5
GO:0071675	regulation of mononuclear cell migration	36	0.0299253	tags=39%, list=15%, signal=33%	CCR1/CCL5/DUSP1/TNF/C5AR1/LYN/CCR2/SERPINE1/MAPK14/LGALS3/CXCL10/AKIRIN1/THBS1/CSF1
GO:0044409	entry into host	100	0.0304061	tags=29%, list=14%, signal=25%	CXCL8/FCN1/ITGB7/CD55/CDHR3/ITGB3/CTSL/CLEC5A/ICAM1/HSPA1A/DPP4/IFITM1/TFRC/ANPEP/ITGA5/CXCR4/NECTIN1/PTX3/CD86/SCARB1/CCR5/PVR/CBL/TRIM26/TRIM21/GRK2/CD46/NUP153/NPC1
GO:0003279	cardiac septum development	93	0.0307479	tags=38%, list=23%, signal=29%	BMPR1A/PLXND1/NPHP3/NPRL3/SUFU/ROBO1/BMP4/WNT5A/MKS1/SMO/TGFB2/ZFPM2/BMP5/TGFBR2/TP53/ZBTB14/FGFRL1/NOTCH1/HEG1/ZFPM1/FZD2/TGFBR3/SLIT3/GATA4/GJA5/TBX5/HEYL/SALL1/HEY1/VANGL2/NOS3/SMAD6/GATA6/TBX20/WNT11
GO:0006956	complement activation	32	0.030833	tags=44%, list=16%, signal=37%	IL1B/FCN1/C5AR2/CD55/FCN2/CFB/C5AR1/C1RL/RGCC/CD46/CFD/A2M/IGHM/C1QBP
GO:0032715	negative regulation of interleukin-6 production	29	0.0309997	tags=45%, list=13%, signal=39%	C5AR2/ZC3H12A/TNFAIP3/TNF/HAVCR2/TLR4/PTPN6/ARRB2/IRAK3/NCKAP1L/IL10/CSK/TLR9
GO:0060338	regulation of type I interferon-mediated signaling pathway	30	0.0309997	tags=53%, list=19%, signal=43%	MMP12/PTPN1/IRF7/NLRC5/ZBP1/PTPN2/IKBKE/TBK1/SAMHD1/PTPN6/RNASEL/IRF3/CACTIN/YTHDF3/METTL3/CDC37
GO:0030330	DNA damage response, signal transduction by p53 class mediator	88	0.0309997	tags=36%, list=21%, signal=29%	PLK3/PMAIP1/SNAI1/ARID3A/CDKN1A/GADD45A/CD44/PLK2/BCL3/ACER2/E2F8/KDM1A/RGCC/SP100/PLA2R1/HIPK2/CDKN1B/USP10/ANKRD1/DYRK3/CCNB1/NDRG1/KAT5/EEF1E1/E2F4/SMYD2/PIDD1/PRMT1/CNOT9/PML/CDK1/DDX5
GO:0045667	regulation of osteoblast differentiation	91	0.0309997	tags=21%, list=8%, signal=19%	IL6/LTF/CEBPB/NOCT/TNF/MIR29B2/VEGFC/RUNX2/BMP2/ESRRA/IFITM1/IL6R/CCN1/TCIRG1/CEBPD/RASSF2/BMPR1B/MIR29B1/BMP7
GO:1902882	regulation of response to oxidative stress	76	0.0314953	tags=32%, list=17%, signal=26%	MMP3/NR4A3/SOD2/SLC7A11/TNF/MIR29B2/TLR4/STK26/PAWR/HIF1A/LRRK2/MIR29B1/BMP7/GCH1/IL10/MCTP1/GPX1/ATF4/FYN/PDE8A/HGF/MIR19A/ALOX5/RIPK1
GO:0045058	T cell selection	26	0.0314953	tags=31%, list=6%, signal=29%	IL6/CTSL/SYK/PTPRC/LY9/SPN/DOCK2/PTPN2
GO:0007416	synapse assembly	90	0.0317237	tags=38%, list=14%, signal=33%	CLSTN1/ARMCX5-GPRASP2/MAGI2/NRXN1/FLRT2/DNM3/NRCAM/KIRREL3/THBS2/SDK2/SLITRK2/FLRT3/EFNA5/NTRK2/EEF2K/ADGRL1/EPHB3/ADGRB2/PTPRD/AGRN/PTPRS/OBSL1/EPHB1/MDGA1/CLSTN2/EFNB2/EPHA7/NTRK3/NLGN3/SDK1/NTNG2/SHANK3/GPM6A/GABRA1
GO:0030947	regulation of vascular endothelial growth factor receptor signaling pathway	22	0.0318748	tags=32%, list=7%, signal=30%	IL1B/PTPN1/ITGB3/VEGFC/PRKCB/ITGA5/HIF1A
GO:0045948	positive regulation of translational initiation	22	0.0318748	tags=36%, list=19%, signal=30%	PPP1R15A/CCL5/TNF/RXRA/DDX3X/POLR2D/YTHDF3/METTL3
GO:0060191	regulation of lipase activity	64	0.0318748	tags=34%, list=13%, signal=30%	SELE/S1PR4/RGS2/CCL5/C5AR1/PTAFR/ABHD5/PLCB2/ABL2/RASGRP4/POR/CCN1/ANGPTL4/FURIN/GNA15/CD86/ARF4/AGT/PLA2R1/P2RY6/PRKCZ/PDGFRA
GO:0002701	negative regulation of production of molecular mediator of immune response	24	0.0318748	tags=46%, list=14%, signal=39%	ARG1/TNF/HMOX1/BCL6/HLA-F/IL33/IRAK3/IL10/TGFB1/TMBIM6/JAK3
GO:0035633	maintenance of blood-brain barrier	24	0.0318748	tags=29%, list=7%, signal=27%	IL6/PTGS2/MFSD2A/MBP/VEGFA/GJA1/ACTB
GO:1904738	vascular associated smooth muscle cell migration	23	0.0319744	tags=22%, list=10%, signal=20%	MIR223/NR4A3/DOCK5/MIR20A/AGT
GO:1904752	regulation of vascular associated smooth muscle cell migration	23	0.0319744	tags=22%, list=10%, signal=20%	MIR223/NR4A3/DOCK5/MIR20A/AGT
GO:0019217	regulation of fatty acid metabolic process	62	0.0319936	tags=16%, list=9%, signal=15%	IL1B/PTGS2/DGAT2/MFSD2A/NR4A3/TRIB3/PPARD/SLC45A3/IRS2/INSIG1
GO:0010657	muscle cell apoptotic process	61	0.0321468	tags=44%, list=18%, signal=37%	CXCR2/SOD2/ZC3H12A/PTK2B/EDN1/HMOX1/NUPR1/MIR320A/JAK2/MIR20A/BMP7/CFLAR/MIR24-2/BNIP3/ARRB2/STK4/MAP3K5/PPP1R10/AGT/E2F3/ATF4/APAF1/HMGCR/BAG3/MIR19A/ILK/MIR199A1
GO:0014910	regulation of smooth muscle cell migration	58	0.032302	tags=34%, list=18%, signal=29%	MIR223/NR4A3/SORL1/CCL5/TRIB1/PLAU/SERPINE1/DOCK5/PPARD/HAS2/MIR20A/AGT/APEX1/P2RY6/NRP1/PPARGC1A/ITGA2/S100A11/ILK/AIF1
GO:1905954	positive regulation of lipid localization	55	0.0325487	tags=36%, list=16%, signal=31%	IL1B/RETN/LIPG/ZC3H12A/NFKBIA/CYP4F2/SPP1/ACSL5/EDN1/NFKB1/ABCA1/IKBKE/SCARB1/PLA2R1/ABCG1/MSR1/ATP8A1/LPCAT3/EEPD1/PLIN3
GO:0043487	regulation of RNA stability	159	0.0325487	tags=53%, list=35%, signal=35%	SLC11A1/ZC3H12A/NOCT/ZFP36/HSPA1A/MAPKAPK2/TNFRSF1B/PSMB9/MYD88/PSMB8/MOV10/MAPK14/PSME1/RNASEL/PSME2/APEX1/HSPA8/IGF2BP3/SAMD4B/YBX3/TENT5C/CARHSP1/ZFP36L1/YWHAZ/ROCK1/DKC1/METTL16/IGF2BP2/DDX49/YTHDF3/PSMB3/METTL3/FASTKD2/NSUN2/PSMD1/RC3H2/HNRNPM/PSME4/EIF4G1/PABPC4/PSMD2/UBB/EXOSC3/PSMD12/PSMB10/PSMD14/PSMA5/RIDA/TENT5A/GIGYF2/AKT1/TAF15/HNRNPU/PSMD10/PSME3/TBRG4/EXOSC5/FXR1/PSMD11/SYNCRIP/PSM…
GO:0030278	regulation of ossification	152	0.0325659	tags=18%, list=8%, signal=17%	IL6/CCR1/LTF/CCL3/CEBPB/NOCT/TNF/MIR29B2/VEGFC/PTK2B/RUNX2/BMP2/EGR2/SRGN/ESRRA/IFITM1/ISG15/IL6R/CCN1/TCIRG1/CEBPD/HIF1A/ECM1/RASSF2/BMPR1B/MIR29B1/BMP7/PTGER4
GO:0031396	regulation of protein ubiquitination	157	0.0325659	tags=39%, list=26%, signal=30%	NOD2/TNFAIP3/TRIB3/SPHK1/OTUB2/BIRC2/TICAM1/PELI1/HSPA1A/ARRDC4/DNAJA1/WFS1/ISG15/DTX3L/DCUN1D3/RASSF5/TBC1D7/KDM1A/LRRK2/GCLC/ARRB2/DAXX/DDX3X/IVNS1ABP/NMI/N4BP1/MYCBP2/TSPO/PINX1/SIAH2/FYN/NDFIP2/ADRB2/TOPORS/UBE2S/AIMP2/HSPA5/SQSTM1/TRIP12/TRAF6/RNF40/GTPBP4/BCL10/ATG5/RNF111/BMI1/NDFIP1/TAF1/CHP1/UBB/CRY1/ARRDC3/PHF23/DCUN1D5/AKT1/CHFR/PSMD10/WASHC1/HERPUD1/PSEN1/RIPK2/SENP2
GO:0043123	positive regulation of I-kappaB kinase/NF-kappaB signaling	150	0.0326274	tags=21%, list=11%, signal=19%	IL1B/S100A12/LTF/NOD2/TNF/TLR4/BIRC2/PIM2/TICAM1/PELI1/REL/HMOX1/PRKCB/TFRC/GJA1/PLK2/MYD88/ECM1/IKBKE/TBK1/CFLAR/IKBKB/S100A4/CHUK/DDX21/LITAF/IRAK1/CD40/CASP10/NEK6/TRIM21
GO:0046328	regulation of JNK cascade	138	0.0329309	tags=34%, list=21%, signal=27%	IL1B/MMP8/NOD2/TNF/NCF1/TRAF1/PTPN1/SYK/MAP3K9/PTK2B/TLR4/EDN1/DNAJA1/GADD45A/EPHA4/RASGRP1/GADD45G/TIAM1/GADD45B/RASSF2/TNIK/DAXX/MAP3K5/SDCBP/HIPK2/CYLD/TLR9/MTURN/MAP3K2/FZD4/TRAF3/CARD9/ERN1/PYCARD/HIPK3/RIPK1/MAP4K4/TRAF6/MAP4K2/STK3/DACT1/NPPA/ANKRD6/PLCB1/RAPGEF1/RB1CC1/MDFIC
GO:0017157	regulation of exocytosis	137	0.0329309	tags=36%, list=20%, signal=30%	ADGRE2/ADORA2A/P2RX1/STXBP2/SYK/SEPTIN1/CD84/LYN/CCR2/FGR/UNC13D/PTAFR/FCER1G/RAC2/HMOX1/RAB3D/RAB8B/PRKCB/IL4R/ITGB2/ITGAM/SDC4/HLA-F/SYN1/RAP1A/VAMP1/LRRK2/RAP1B/SDCBP/SLC4A8/STX4/ADORA2B/RAB27B/MICAL1/GAB2/CHMP2A/RALB/SYTL4/RAB12/ATP2A2/LAMP1/DGKI/FES/CACNA1I/PRAM1/STXBP5/NPPA/RAB10/NAPA/RAB9A
GO:0030041	actin filament polymerization	142	0.0329508	tags=29%, list=18%, signal=24%	HCK/CORO1A/CSF3/AVIL/SSH2/BAIAP2L1/PTK2B/VASP/WAS/CYRIA/ICAM1/CYRIB/GMFG/HCLS1/HIP1R/NCK2/JAK2/MSRB1/DIAPH1/ACTR3/ARPC5/NCKAP1L/PREX1/EVL/ARPC3/ACTR2/ARHGAP18/CYFIP2/ALOX15/CARMIL2/TWF1/MTPN/TRIOBP/GRB2/SPTBN5/PYCARD/ARF6/CAPZA1/ARPC1B/AIF1/AP1AR
GO:0008064	regulation of actin polymerization or depolymerization	141	0.0329508	tags=28%, list=18%, signal=24%	PLEK/HCK/CORO1A/CSF3/AVIL/SSH2/BAIAP2L1/PTK2B/VASP/WAS/CYRIA/ICAM1/CYRIB/GMFG/HCLS1/HIP1R/NCK2/ACTR3/ARPC5/NCKAP1L/PREX1/WDR1/EVL/ARPC3/ACTR2/ARHGAP18/CYFIP2/ALOX15/CARMIL2/TWF1/MTPN/TRIOBP/GRB2/SPTBN5/PYCARD/ARF6/CAPZA1/CFL2/ARPC1B/AP1AR
GO:0034249	negative regulation of cellular amide metabolic process	134	0.0329698	tags=30%, list=22%, signal=24%	MIR212/MIR132/SORL1/RGS2/ZC3H12A/MIR222/MIR29B2/SPHK1/ZFP36/MIR20A/MIR29B1/MIR27A/MOV10/DDX3X/GAPDH/RARA/IGF2BP3/SAMD4B/SHMT1/ATF4/AGO2/EIF4E/SRP9/CPEB4/EIF2AK2/ZFP36L1/EIF4EBP1/STAT3/CALR/ROCK1/METTL16/IGF2BP2/YTHDF3/METTL3/EIF4A3/CNOT9/EIF2S1/MIRLET7A1/SHMT2/EIF4G1
GO:0010803	regulation of tumor necrosis factor-mediated signaling pathway	46	0.0329698	tags=30%, list=9%, signal=28%	TNFAIP3/TNF/TRAF1/SYK/SPHK1/BIRC2/CASP4/HSPA1A/ADAM17/PTPN2/HIPK1/IKBKB/MIR24-2/CHUK
GO:0046626	regulation of insulin receptor signaling pathway	46	0.0329698	tags=33%, list=16%, signal=27%	IL1B/SORL1/SOCS3/BAIAP2L1/PTPN1/PRKCB/PTPRE/TRIM72/PTPN2/AGT/SOCS1/PRKCZ/GKAP1/OPA1/CCND3
GO:0009408	response to heat	130	0.0329926	tags=25%, list=16%, signal=21%	IL1A/PTGS2/HSPA6/LYN/CDKN1A/HSPH1/HSPA1A/CD14/DNAJB1/HMOX1/IER5/MAPKAPK2/DNAJA1/TCIM/TFEC/GCLC/NUP98/DAXX/IRAK1/RPA2/CXCL10/FGF1/HSPA8/LRP11/THBS1/CHORDC1/NUP153/DNAJB6/HSPD1/POLR2D/ATP2A2/BAG3
GO:0071248	cellular response to metal ion	118	0.0333906	tags=29%, list=16%, signal=24%	PTGS2/SLFN14/FOS/FOSB/MMP9/NCF1/MT1X/PPIF/RASGRP2/JUNB/ALOX5AP/EDN1/HMOX1/TRPM2/CREB1/B2M/LRRK2/CAPN3/BNIP3/CHUK/DAXX/UBE2D3/TSPO/CDKN1B/ALOX15/SLC41A1/NFYA/ATF4/CCNB1/CYBB/HSPA5/PPARGC1A/ADCY8/MTF1
GO:0001706	endoderm formation	40	0.0336156	tags=25%, list=9%, signal=23%	DUSP2/MMP8/MMP9/DUSP5/DUSP1/INHBA/ITGB2/LAMB3/ITGA5/DUSP4
GO:0006911	phagocytosis, engulfment	38	0.0338828	tags=53%, list=18%, signal=43%	RHOH/FCER1G/XKR8/RAC2/BIN2/ITGB2/MARCO/ITGAM/ARHGAP25/RAB31/ABCA1/NCKAP1L/RHOG/MSR1/ALOX15/THBS1/MYH9/IGHM/ITGA2/AIF1
GO:0007200	phospholipase C-activating G protein-coupled receptor signaling pathway	37	0.033928	tags=38%, list=13%, signal=33%	CXCR2/LTB4R/P2RY2/C5AR2/SLC9A3R1/C5AR1/EDN1/GNA15/GPR35/EDNRB/AGT/HOMER1/P2RY6/PTGER3
GO:0006413	translational initiation	98	0.0340514	tags=43%, list=32%, signal=30%	PPP1R15A/CCL5/TNF/NCK2/NCBP1/RXRA/DDX3X/EIF4A1/RPS19/RPL14/ATF4/AGO2/EIF5B/EIF4E/EIF2AK2/POLR2D/EIF1/EIF4EBP1/RPL36A/YTHDF3/EIF1B/METTL3/DENR/NCBP2/EIF2S1/EIF1AD/EIF4G1/PPP1R15B/EIF4G3/ABCE1/EIF5/EIF2AK3/EIF3J/EIF3A/DNAJC3/EIF4G2/EIF3CL/MTOR/CDC123/UHMK1/HSPB1/EIF3K
GO:0006766	vitamin metabolic process	86	0.0345504	tags=23%, list=13%, signal=20%	IL1B/CYP4F3/TCN1/VDR/SNAI1/TNF/CYP4F2/CYP3A4/RDH10/PPARD/NFKB1/PDXK/CTRC/VNN2/GCLC/SLC5A6/DHFR2/GSTO2/SHMT1/ABCC1
GO:0006096	glycolytic process	91	0.0345504	tags=38%, list=24%, signal=29%	HK3/HK2/DDIT4/LDHA/PFKFB3/SLC2A6/NUPR1/HIF1A/GCKR/PFKFB4/NUP98/ENO1/PFKFB2/GAPDH/PGAM1/PGK1/HK1/ENO3/NUP153/PRKAG1/OGDH/PPARGC1A/TPI1/STAT3/ACTN3/NUP54/AAAS/NUP50/SEC13/HTR2A/RANBP2/NCOR1/GPI/BPGM/PGM2L1
GO:0006757	ATP generation from ADP	91	0.0345504	tags=38%, list=24%, signal=29%	HK3/HK2/DDIT4/LDHA/PFKFB3/SLC2A6/NUPR1/HIF1A/GCKR/PFKFB4/NUP98/ENO1/PFKFB2/GAPDH/PGAM1/PGK1/HK1/ENO3/NUP153/PRKAG1/OGDH/PPARGC1A/TPI1/STAT3/ACTN3/NUP54/AAAS/NUP50/SEC13/HTR2A/RANBP2/NCOR1/GPI/BPGM/PGM2L1
GO:0035107	appendage morphogenesis	99	0.0345809	tags=40%, list=23%, signal=31%	FGFR1/BMPR1A/GNA12/IFT122/RECK/BMP4/WNT5A/MKS1/CRABP2/TGFB2/PLXNA2/PBX1/MEGF8/IQCE/TMEM231/GPC3/LRP5/SALL3/RARG/FBXW4/NOTCH1/TULP3/IFT140/FBN2/GLI2/LEF1/HAND2/GJA5/TBX5/SALL1/B9D1/ZNF358/WNT9A/OSR1/GLI3/ZNF219/FZD6/FRAS1/GDF5/COL2A1
GO:0035108	limb morphogenesis	99	0.0345809	tags=40%, list=23%, signal=31%	FGFR1/BMPR1A/GNA12/IFT122/RECK/BMP4/WNT5A/MKS1/CRABP2/TGFB2/PLXNA2/PBX1/MEGF8/IQCE/TMEM231/GPC3/LRP5/SALL3/RARG/FBXW4/NOTCH1/TULP3/IFT140/FBN2/GLI2/LEF1/HAND2/GJA5/TBX5/SALL1/B9D1/ZNF358/WNT9A/OSR1/GLI3/ZNF219/FZD6/FRAS1/GDF5/COL2A1
GO:0043616	keratinocyte proliferation	29	0.0350815	tags=28%, list=6%, signal=26%	TGM1/VDR/EREG/TLR4/ZFP36/FST/PPARD/HAS2
GO:0034656	nucleobase-containing small molecule catabolic process	30	0.0350815	tags=40%, list=15%, signal=34%	CDA/PNP/UPP1/ENTPD7/NT5C3A/CDADC1/ENPP4/ADA2/NT5C/HPRT1/ENTPD4/DPYD
GO:1901216	positive regulation of neuron death	73	0.0350815	tags=21%, list=9%, signal=19%	CCL3/FOS/TNF/DDIT4/TYROBP/TLR4/EGR1/ITGB2/ITGAM/PPP1R13B/NUPR1/DDIT3/CASP3/DAXX/MAP3K5
GO:0006898	receptor-mediated endocytosis	186	0.0350815	tags=29%, list=18%, signal=24%	CXCL8/CXCR2/SORL1/SELE/HPR/ITGB3/CTSL/SYK/SERPINE1/VEGFA/FCER1G/HSPH1/CD14/ITGB2/MARCO/ITGAM/TFRC/HIP1R/RAB31/DGKD/ADM/CD163/B2M/ACKR3/SCARB1/ARRB2/ARHGAP27/CAP1/PIK3CB/SDCBP/CXCL16/HYOU1/CBL/MX2/PLA2R1/PICALM/PLCG2/MX1/GRK2/MSR1/M6PR/NUMB/ADRB2/APLN/GRB2/FCHO1/FLOT1/ARF6/ATAD1/CALR/MIR199A1/SCYL2/FOLR1/BMP2K
GO:0035278	miRNA mediated inhibition of translation	27	0.0350815	tags=30%, list=9%, signal=27%	MIR212/MIR132/MIR222/MIR29B2/ZFP36/MIR20A/MIR29B1/MIR27A
GO:0040033	negative regulation of translation, ncRNA-mediated	27	0.0350815	tags=30%, list=9%, signal=27%	MIR212/MIR132/MIR222/MIR29B2/ZFP36/MIR20A/MIR29B1/MIR27A
GO:0043542	endothelial cell migration	186	0.0350815	tags=22%, list=12%, signal=20%	PTGS2/MIR212/MIR132/EGR3/ZC3H12A/TNF/ADAMTS9/ITGB3/VEGFC/PTK2B/SEMA4A/NR4A1/VEGFA/CCBE1/EDN1/HMOX1/DPP4/ITGB2/GADD45A/ADAM17/MIR320A/PLK2/HIF1A/MIR20A/S100A2/SCARB1/MIR24-2/CYP1B1/MAP2K3/MIR27A/RGCC/STC1/SRPX2/CD40/AGT/SP100/KDR/MIR23A/FGF1/STARD13/FGF18
GO:0045974	regulation of translation, ncRNA-mediated	27	0.0350815	tags=30%, list=9%, signal=27%	MIR212/MIR132/MIR222/MIR29B2/ZFP36/MIR20A/MIR29B1/MIR27A
GO:0014909	smooth muscle cell migration	65	0.0350815	tags=34%, list=18%, signal=28%	MIR223/NR4A3/SORL1/CCL5/TRIB1/ITGB3/PLAU/SERPINE1/DOCK5/PPARD/HAS2/MIR20A/ARPC5/AGT/APEX1/P2RY6/NRP1/PPARGC1A/ITGA2/S100A11/ILK/AIF1
GO:0051701	interaction with host	154	0.035677	tags=34%, list=20%, signal=28%	CXCL8/FCN1/ITGB7/CD55/CDHR3/ITGB3/CTSL/CLEC5A/ICAM1/HSPA1A/DPP4/IFITM1/TFRC/TNIP1/ANPEP/ITGA5/CXCR4/NECTIN1/PTX3/CD86/VPS37B/SCARB1/CCR5/RXRA/PPID/GAPDH/PVR/CBL/CHMP4B/TRIM26/TRIM21/HIPK2/GRK2/CD46/CHMP2A/NUP153/NPC1/EIF2AK2/GRB2/ITGA2/LAMP1/TCP1/SNX3/ALYREF/KPNA1/XPR1/ITGAV/BCL2L11/CBLL1/KPNA4/TRIM22/ATG5/PML
GO:0070542	response to fatty acid	60	0.035677	tags=28%, list=16%, signal=24%	PTGS2/DGAT2/ACSL1/ZC3H12A/FFAR2/TLR2/PTAFR/EDN1/CREB1/TNFSF4/PTGER4/P2RY6/CCNB1/TNC/SCD/PPARGC1A/NME1
GO:0120254	olefinic compound metabolic process	61	0.0357603	tags=21%, list=7%, signal=20%	CYP4F3/PTGS2/DHRS9/ACSL1/PTGES/CYP4F2/BMP2/EGR1/TBXAS1/PNPLA8/RDH10/DAGLB/ADM
GO:0050798	activated T cell proliferation	25	0.0357603	tags=36%, list=11%, signal=32%	ARG1/IL2RA/TNFSF9/CD274/CASP3/IL27RA/IL18/SATB1/PDCD1LG2
GO:0030072	peptide hormone secretion	144	0.0358689	tags=26%, list=16%, signal=22%	IL6/IL1B/VGF/TRH/GPR68/CCL5/ACSL4/FFAR2/TNF/NOS2/EDN1/DPP4/RAB8B/PPARD/GJA1/TCIRG1/JAK2/RAP1A/TIAM1/HIF1A/IRS2/MIDN/ABAT/PFKFB2/SLC8B1/STX4/SLC25A5/CHD7/CYB5R4/FKBP1B/HMGCR/SYTL4/NADK/APLN/RASL10B/ADCY8/ARNTL
GO:0045923	positive regulation of fatty acid metabolic process	22	0.0358806	tags=27%, list=7%, signal=25%	IL1B/PTGS2/NR4A3/PPARD/SLC45A3/IRS2
GO:0090200	positive regulation of release of cytochrome c from mitochondria	21	0.0358806	tags=33%, list=8%, signal=31%	MMP9/PLAUR/PMAIP1/PPIF/CIDEB/MLLT11/BNIP3
GO:0019362	pyridine nucleotide metabolic process	24	0.0358806	tags=21%, list=6%, signal=20%	IDO1/PTGS2/NAMPT/PARP16/PARP9
GO:0033137	negative regulation of peptidyl-serine phosphorylation	24	0.0358806	tags=33%, list=9%, signal=30%	MIR212/MIR132/DDIT4/GADD45A/NCK2/CNKSR3/RASSF2/BDKRB2
GO:0046496	nicotinamide nucleotide metabolic process	24	0.0358806	tags=21%, list=6%, signal=20%	IDO1/PTGS2/NAMPT/PARP16/PARP9
GO:0140353	lipid export from cell	24	0.0358806	tags=33%, list=10%, signal=30%	IL1B/RETN/NOS2/SPP1/INHBA/EDN1/ABCC4/AGT
GO:0060969	negative regulation of gene silencing	20	0.0358806	tags=15%, list=2%, signal=15%	IL6/ZC3H12A/TNF
GO:0051702	interaction with symbiont	55	0.0358806	tags=24%, list=13%, signal=21%	ARG1/CXCL6/LTF/CCL3/ZC3H12A/CCL5/MIR222/PTX3/GAPDH/CHD1/HSPA8/CCNT1/GPX1
GO:1900076	regulation of cellular response to insulin stimulus	54	0.0359247	tags=31%, list=16%, signal=26%	IL1B/SORL1/SOCS3/BAIAP2L1/PTPN1/ESRRA/PRKCB/PTPRE/TRIM72/PTPN2/AGT/ATP2B1/SOCS1/PRKCZ/GKAP1/OPA1/CCND3
GO:0010634	positive regulation of epithelial cell migration	129	0.0361167	tags=31%, list=18%, signal=26%	PTGS2/MIR132/MMP9/ZC3H12A/HBEGF/MIR222/ITGB3/VEGFC/PTK2B/VEGFA/DOCK5/CCBE1/EDN1/HMOX1/ADAM17/PLK2/HAS2/HIF1A/SCARB1/MAP2K3/MIR27A/SRPX2/CD40/AGT/KDR/MIR23A/FGF1/PLCG2/FGF18/MAPRE2/THBS1/TGFB1/NRP1/RAB11A/ITGA2/ADAM9/ARF6/CALR/MIR199A1/MAP4K4
GO:0030968	endoplasmic reticulum unfolded protein response	107	0.0363517	tags=21%, list=16%, signal=18%	CXCL8/ATF3/CREB3L3/PPP1R15A/PTPN1/RNF121/CCL2/WFS1/NCK2/PARP16/DDIT3/PTPN2/DNAJB9/YOD1/HYOU1/PDIA5/EDEM1/ATF4/TLN1/EIF2AK2/DNAJB11/HSPA5/ERN1
GO:0045682	regulation of epidermis development	50	0.0368502	tags=20%, list=5%, signal=19%	HPSE/VDR/TNF/CTSL/MAFF/ZFP36/ERRFI1/RUNX1/FST/PPARD
GO:1903305	regulation of regulated secretory pathway	100	0.0370005	tags=28%, list=11%, signal=25%	ADGRE2/ADORA2A/P2RX1/STXBP2/SYK/CD84/LYN/CCR2/FGR/UNC13D/PTAFR/FCER1G/RAC2/HMOX1/RAB3D/PRKCB/IL4R/ITGB2/ITGAM/HLA-F/SYN1/RAP1A/VAMP1/LRRK2/RAP1B/SLC4A8/STX4/ADORA2B
GO:2000241	regulation of reproductive process	84	0.0378964	tags=37%, list=20%, signal=30%	RETN/LIF/TIMP1/DUSP1/SNAI1/VEGFA/PTAFR/INHBA/ACVR1B/PIWIL2/NUPR1/GJA1/CFAP69/BMP7/RXRA/STK4/EDNRB/TOPAZ1/PHLDA2/CDKN1B/ARHGDIB/AGO2/UBE2B/C1QBP/INTS13/CALR/YTHDC2/METTL3/STK3/RTF2/PLCB1
GO:0000041	transition metal ion transport	83	0.0378964	tags=51%, list=28%, signal=37%	LTF/TCN1/STEAP4/SLC11A1/TRPC6/TRPM2/LCN2/FTH1/TFRC/SLC39A8/TCIRG1/SLC11A2/SLC39A14/B2M/NECTIN1/ATP6V1C1/STEAP3/SLC25A28/ATP6V1F/ATP6V1B2/SLC31A1/COX17/SLC30A6/ATP6V1E1/CP/HEPH/ATP6V1H/ATP6V0C/ATP6V0A2/ATP6V1D/DNM2/SLC30A7/TMEM165/ATP6AP1/SLC39A6/ATP6V0B/ATP6V0D1/MMGT1/FKBP4/SLC30A5/IREB2/SLC25A37
GO:0007224	smoothened signaling pathway	112	0.0379371	tags=46%, list=25%, signal=35%	IFT46/ROR2/PTCH1/IFT80/RORA/ARL3/KIF7/ARL13B/BTRC/DZIP1L/SUFU/MGRN1/PRKACA/SFRP1/IFT122/HSPB11/PRKACB/MKS1/CDON/STK36/SMO/FBXL17/MAP3K10/TTC26/MEGF8/TGFBR2/RAB34/DZIP1/FUZ/TXNDC15/KCTD6/TMEM231/GPR161/BOC/GPC3/GAS8/HHAT/SALL3/TULP3/KCTD21/TCTN1/HHIP/IFT140/EVC/GLI2/TCTN3/B9D1/GLI1/PTCH2/WNT9A/GLI3/GLIS2
GO:0007292	female gamete generation	82	0.037978	tags=18%, list=9%, signal=17%	PTGS2/RGS2/TNFAIP6/EREG/PTK2B/FOSL1/INHBA/REC8/IL4R/TUT7/PIWIL2/BMPR1B/PANX1/PTX3/MMP19
GO:0048736	appendage development	121	0.038055	tags=41%, list=23%, signal=32%	KAT2B/FGFR1/BMPR1A/SMOC1/GNA12/IFT122/RECK/BMP4/WNT5A/MKS1/CRABP2/TGFB2/PLXNA2/PBX1/MEGF8/ITGA6/IQCE/TMEM231/GPC3/ZNRF3/COMP/LRP5/SALL3/PAM/RARG/FBXW4/NOTCH1/TULP3/IFT140/FBN2/GLI2/LEF1/HAND2/GJA5/TBX5/SALL1/B9D1/ZNF358/MEOX2/ITGB4/WNT9A/OSR1/GLI3/KREMEN1/ZNF219/SCX/FZD6/FRAS1/GDF5/COL2A1
GO:0060173	limb development	121	0.038055	tags=41%, list=23%, signal=32%	KAT2B/FGFR1/BMPR1A/SMOC1/GNA12/IFT122/RECK/BMP4/WNT5A/MKS1/CRABP2/TGFB2/PLXNA2/PBX1/MEGF8/ITGA6/IQCE/TMEM231/GPC3/ZNRF3/COMP/LRP5/SALL3/PAM/RARG/FBXW4/NOTCH1/TULP3/IFT140/FBN2/GLI2/LEF1/HAND2/GJA5/TBX5/SALL1/B9D1/ZNF358/MEOX2/ITGB4/WNT9A/OSR1/GLI3/KREMEN1/ZNF219/SCX/FZD6/FRAS1/GDF5/COL2A1
GO:0098754	detoxification	78	0.038055	tags=23%, list=13%, signal=20%	S100A9/PTGS2/SOD2/TNF/MT1X/PIM1/ALOX5AP/SRXN1/PRXL2A/GSTM3/BMP7/PRDX6/TXNRD1/GCH1/MGST1/PTGS1/GSTO2/GPX1
GO:2001237	negative regulation of extrinsic apoptotic signaling pathway	78	0.038055	tags=28%, list=15%, signal=24%	IL1B/IL1A/TNFAIP3/TNF/MIR222/SERPINE1/ICAM1/FAS/TNFRSF10A/HSPA1A/HMOX1/GCLC/CFLAR/DDX3X/C8orf44-SGK3/LGALS3/SIAH2/GPX1/THBS1/FYN/NRP1/HGF
GO:0001938	positive regulation of endothelial cell proliferation	79	0.0381875	tags=23%, list=11%, signal=20%	ARG1/MIR132/EGR3/F3/ITGB3/VEGFC/NR4A1/BMP2/VEGFA/PLXNB3/HMOX1/ADAM17/HIF1A/ECM1/MIR27A/KDR/IL10/MIR23A
GO:0061013	regulation of mRNA catabolic process	167	0.0385663	tags=53%, list=35%, signal=35%	SLC11A1/ZC3H12A/NOCT/ZFP36/HSPA1A/MAPKAPK2/PSMB9/MYD88/PSMB8/PRR5L/DHX34/MOV10/MAPK14/PSME1/RNASEL/SECISBP2/PSME2/ZC3HAV1/APEX1/GTPBP1/HSPA8/IGF2BP3/SAMD4B/YBX3/AGO2/TENT5C/CARHSP1/ZFP36L1/YWHAZ/ROCK1/METTL16/IGF2BP2/YTHDF3/PSMB3/METTL3/FASTKD2/PSMD1/RC3H2/HNRNPM/PSME4/EIF4G1/PABPC4/PSMD2/UBB/EXOSC3/PSMD12/PSMB10/PSMD14/PSMA5/RIDA/TENT5A/GIGYF2/AKT1/TAF15/HNRNPU/PSMD10/PSME3/TBRG4/CNOT8/EXOSC5/FX…
GO:0061053	somite development	53	0.0386416	tags=43%, list=27%, signal=32%	NUP133/PRKDC/ROR2/PTCH1/BMPR1A/SFRP1/LOXL3/WNT5A/SMO/PLXNA2/TP53/NOTCH1/NKD1/TBX18/LEF1/EPB41L5/FOXC1/MEOX2/AXIN2/SCX/FRZB/MEOX1/WNT11
GO:0031669	cellular response to nutrient levels	157	0.0388424	tags=29%, list=20%, signal=24%	ATF3/MFSD2A/VDR/ZC3H12A/PMAIP1/SIK1B/UPP1/PIM1/ICAM1/FAS/CDKN1A/STK26/HMOX1/LCN2/NAMPT/BRIP1/LRRK2/IFI16/SLC38A2/MAP3K5/ATP2B1/CBL/GABARAPL1/HSPA8/ATF4/FNIP1/PRKAG1/RALB/TNC/C12orf66/CPEB4/EIF2AK2/HSPA5/STK24/FES/IL15/HNRNPA1/FOLR1/MAX/MAPK8/XPR1/FADS1/KLF10/MAP1LC3B2/GLUL/ATG5
GO:0019369	arachidonic acid metabolic process	27	0.0392523	tags=44%, list=14%, signal=38%	CYP4F3/PTGS2/PTGES/CYP4F2/TBXAS1/PNPLA8/DAGLB/CYP1B1/ALOX15/PTGS1/GPX1/PLA2G4A
GO:0061515	myeloid cell development	60	0.0392523	tags=42%, list=25%, signal=32%	MPIG6B/LTF/GPR68/TYROBP/TLR2/EVI2B/PIP4K2A/BCL6/SLC11A2/PTPN6/ALAS2/NCKAP1L/PTBP3/G6PD/LYAR/ALAS1/KIT/MEIS1/SH2B3/ABI1/NOTCH2/PABPC4/BPGM/ATP6AP1/SRF
GO:0003018	vascular process in circulatory system	115	0.0403462	tags=31%, list=15%, signal=27%	CXCR2/PTGS2/ADORA2A/MFSD2A/P2RY2/SOD2/RGS2/P2RX1/HTR7/ICAM1/VEGFA/PTAFR/DOCK5/EDN1/HMOX1/SLC6A4/PPARD/GJA1/HRH2/PTPRJ/ADM/GCLC/EDNRB/BDKRB2/AGT/GCH1/ATP2B1/ADORA2B/MIR23A/GPX1/TGFB1/ADRB2/HMGCR/ECE1/HRH1/APLN
GO:0007202	activation of phospholipase C activity	21	0.0405842	tags=43%, list=12%, signal=38%	SELE/S1PR4/C5AR1/PLCB2/RASGRP4/GNA15/CD86/AGT/P2RY6
GO:0010800	positive regulation of peptidyl-threonine phosphorylation	21	0.0405842	tags=29%, list=8%, signal=26%	CHI3L1/CEMIP/SPHK1/TRPC6/CAB39/BMP7
GO:0045727	positive regulation of translation	97	0.0410712	tags=26%, list=20%, signal=21%	IL6/PPP1R15A/CCL5/TNF/PTK2B/PTAFR/PIWIL2/NCK2/BCL3/RXRA/DDX3X/YBX3/NIBAN1/THBS1/POLR2D/C1QBP/LARP4/ITGA2/EIF5A/NAT10/YTHDF3/METTL3/EIF4A3/FASTKD2/GUF1
GO:0071398	cellular response to fatty acid	41	0.0414896	tags=32%, list=16%, signal=27%	DGAT2/ZC3H12A/FFAR2/PTAFR/EDN1/CREB1/TNFSF4/PTGER4/P2RY6/CCNB1/TNC/PPARGC1A/NME1
GO:0021532	neural tube patterning	30	0.0414896	tags=53%, list=25%, signal=40%	PTCH1/ARL13B/DZIP1L/SUFU/PRKACA/IFT122/PRKACB/BMP4/MKS1/SMO/GPR161/TULP3/TCTN1/IFT140/GLI2/GLI3
GO:0045879	negative regulation of smoothened signaling pathway	30	0.0414896	tags=67%, list=25%, signal=50%	PTCH1/KIF7/BTRC/SUFU/MGRN1/PRKACA/IFT122/PRKACB/MEGF8/KCTD6/GPR161/GPC3/SALL3/TULP3/KCTD21/HHIP/GLI2/PTCH2/GLI3/GLIS2
GO:0031532	actin cytoskeleton reorganization	84	0.041535	tags=15%, list=5%, signal=15%	PLEK/PHACTR1/HCK/CSF3/BAIAP2L1/PTPN1/CASS4/PTK2B/PARVB/GMFG/ABL2/HCLS1/TRPM2
GO:0034763	negative regulation of transmembrane transport	77	0.0421712	tags=27%, list=14%, signal=23%	IL1B/MIR212/MMP9/RGS2/TNF/PPIF/SLC9A3R1/SLC6A9/RGS4/PRKCB/CAB39/IRS2/GPR35/KCNE4/SLC43A2/RRAD/OAZ1/TLR9/THBS1/FKBP1B/CLIC2
GO:0002065	columnar/cuboidal epithelial cell differentiation	74	0.0422193	tags=22%, list=9%, signal=20%	PYY/RIPOR2/CEBPB/SLC9A3R1/MIR29B2/PRDM1/KLF5/SERPINE1/BMP2/CDKN1A/GPAT4/TMC1/HIF1A/MIR29B1/SLC4A7/RXRA
GO:0050994	regulation of lipid catabolic process	36	0.0422993	tags=25%, list=8%, signal=23%	IL1B/MFSD2A/SORL1/TNF/ABHD5/PIK3CG/DAGLB/IRS2/SCARB1
GO:0072330	monocarboxylic acid biosynthetic process	148	0.0426471	tags=22%, list=15%, signal=19%	IL1B/SDS/IDO1/PTGS2/LIPG/DHRS9/AKR1D1/PTGES/TRIB3/CYP3A4/ALOX5AP/TBXAS1/EDN1/PNPLA8/RDH10/SLC45A3/DAGLB/ABAT/INSIG1/HACD4/OSBPL3/ABHD2/ALOX15/PTGS1/PRKAB1/FADS3/DSE/PLA2G4A/PRKAG1/OSBPL2/SCD/CH25H
GO:0050810	regulation of steroid biosynthetic process	67	0.0428781	tags=30%, list=16%, signal=25%	IL1B/VDR/SNAI1/TNF/BMP2/EGR1/NFKB1/POR/ADM/INSIG1/FDPS/TSPO/FGF1/ABCG1/SEC14L2/NFYA/LPCAT3/HMGCR/SCD/PPARGC1A
GO:1901654	response to ketone	140	0.0431019	tags=26%, list=17%, signal=22%	ARG1/ACOD1/FOS/FOSB/DUSP1/FOSL1/DDIT4/TLR2/ICAM1/PTAFR/SPP1/ERRFI1/CDKN1A/EDN1/TNFSF4/AKR1B1/CFLAR/PTGER4/ABHD2/ATP2B1/CBL/WBP2/TSPO/P2RY6/THBS1/MSN/CYBB/TGFB1/EIF4E/TNC/ADCY8/OPA1/CA9/NME1/EIF4EBP1/CYBA
GO:0030833	regulation of actin filament polymerization	128	0.0433341	tags=29%, list=18%, signal=24%	HCK/CORO1A/CSF3/AVIL/SSH2/BAIAP2L1/PTK2B/VASP/WAS/CYRIA/ICAM1/CYRIB/GMFG/HCLS1/HIP1R/NCK2/ACTR3/ARPC5/NCKAP1L/PREX1/EVL/ARPC3/ACTR2/ARHGAP18/CYFIP2/ALOX15/CARMIL2/TWF1/MTPN/TRIOBP/GRB2/SPTBN5/PYCARD/ARF6/CAPZA1/ARPC1B/AP1AR
GO:0010660	regulation of muscle cell apoptotic process	59	0.0435105	tags=44%, list=18%, signal=36%	CXCR2/SOD2/ZC3H12A/PTK2B/EDN1/HMOX1/NUPR1/MIR320A/JAK2/MIR20A/BMP7/CFLAR/MIR24-2/BNIP3/ARRB2/STK4/MAP3K5/PPP1R10/AGT/E2F3/ATF4/HMGCR/BAG3/MIR19A/ILK/MIR199A1
GO:1990845	adaptive thermogenesis	110	0.0436132	tags=31%, list=18%, signal=26%	G0S2/SORL1/CEBPB/ACSL1/KDM6B/SYK/CCR2/TLR4/VEGFA/ADAMTS5/IL4R/LCN2/ADAM17/DDIT3/GJA1/CXCR4/UCP2/JAK2/GADD45G/PLAC8/KDM1A/IL18/EPAS1/TLE3/PRKAB1/ATF4/TFE3/ADRB2/SCD/PPARGC1A/ARNTL/ACTN3/IL15/NRDC
GO:2001239	regulation of extrinsic apoptotic signaling pathway in absence of ligand	31	0.0436938	tags=16%, list=4%, signal=16%	IL1B/IL1A/TNF/INHBA/HSPA1A
GO:0034103	regulation of tissue remodeling	57	0.0437097	tags=25%, list=8%, signal=23%	IL6/ADAM8/VDR/TNFAIP3/MIR29B2/ITGB3/SYK/SPP1/INPP5D/TFRC/UBASH3B/MIR20A/MIR29B1/IL18
GO:0006458	'de novo' protein folding	30	0.0437097	tags=67%, list=27%, signal=49%	HSPA6/HSPH1/HSPA1A/DNAJB1/HSPA8/HSPA13/FKBP1B/HSPD1/DNAJB12/HSPA5/HSPA9/CHCHD4/ERO1A/PTGES3/DNAJC2/DNAJB4/BAG1/DNAJB14/HSPA14/SELENOF
GO:0072332	intrinsic apoptotic signaling pathway by p53 class mediator	55	0.0438955	tags=44%, list=23%, signal=34%	PMAIP1/DDIT4/CDKN1A/E2F2/PPP1R13B/NUPR1/CD44/BCL3/HIPK1/KDM1A/BCL2L12/IFI16/BDKRB2/HIPK2/TOPORS/PYCARD/TP53BP2/RRM2B/PML/DDX5/UBB/ATAD5/HINT1/MIF
GO:0046031	ADP metabolic process	97	0.0446403	tags=36%, list=23%, signal=28%	HK3/HK2/DDIT4/LDHA/PFKFB3/SLC2A6/NUPR1/HIF1A/GCKR/PFKFB4/NUP98/ENO1/PFKFB2/GAPDH/PGAM1/PGK1/HK1/AK2/ENO3/NUP153/PRKAG1/OGDH/PPARGC1A/TPI1/AK3/STAT3/ACTN3/NUP54/AAAS/NUP50/SEC13/HTR2A/RANBP2/NCOR1/GPI
GO:0060193	positive regulation of lipase activity	48	0.0449121	tags=38%, list=14%, signal=32%	SELE/S1PR4/CCL5/C5AR1/PTAFR/ABHD5/PLCB2/ABL2/RASGRP4/CCN1/GNA15/CD86/ARF4/AGT/P2RY6/PRKCZ/PDGFRA/GNA13
GO:0030449	regulation of complement activation	24	0.0451194	tags=21%, list=2%, signal=20%	IL1B/C5AR2/CD55/CFB/C5AR1
GO:0090050	positive regulation of cell migration involved in sprouting angiogenesis	24	0.0451194	tags=38%, list=11%, signal=33%	PTGS2/MIR132/VEGFA/HMOX1/PLK2/MIR27A/SRPX2/KDR/MIR23A
GO:0009595	detection of biotic stimulus	20	0.0451194	tags=50%, list=12%, signal=44%	NLRP3/NOD2/CLEC7A/TLR4/TLR2/PTPRJ/LY96/SCARB1/TSPO/DACH1
GO:1901099	negative regulation of signal transduction in absence of ligand	20	0.0451194	tags=20%, list=4%, signal=19%	IL1B/IL1A/TNF/HSPA1A
GO:2001240	negative regulation of extrinsic apoptotic signaling pathway in absence of ligand	20	0.0451194	tags=20%, list=4%, signal=19%	IL1B/IL1A/TNF/HSPA1A
GO:0032869	cellular response to insulin stimulus	160	0.0455116	tags=24%, list=17%, signal=20%	IL1B/SORL1/SOCS3/BAIAP2L1/PTPN1/TRIB3/ERRFI1/ESRRA/RAB8B/PRKCB/PTPRE/NDEL1/RAB31/TRIM72/TCIRG1/PTPN2/SLC39A14/IRS2/GCLC/CFLAR/INSIG1/ATP6V1C1/AGT/ATP2B1/SOCS1/PRKCZ/ATP6V1F/SLC25A33/GKAP1/RAB12/ATP6V1B2/GRB2/YWHAG/OPA1/ZFP36L1/CCND3/EIF4EBP1/LPIN2
GO:0048706	embryonic skeletal system development	66	0.045949	tags=41%, list=19%, signal=33%	BMP4/WNT5A/MKS1/DEAF1/MMP16/PBX1/MEGF8/TGFBR2/FUZ/HOXB2/TGFB3/SIX2/KIAA1217/TULP3/IFT140/COL1A1/SULF2/SLC2A10/WNT9A/OSR1/HYAL1/GLI3/COL11A1/SCX/WNT9B/WNT11/COL2A1
GO:1990748	cellular detoxification	72	0.0462796	tags=26%, list=15%, signal=22%	S100A9/PTGS2/SOD2/TNF/PIM1/ALOX5AP/SRXN1/PRXL2A/GSTM3/BMP7/PRDX6/TXNRD1/GCH1/MGST1/PTGS1/GSTO2/GPX1/CLIC2/APOM
GO:0007189	adenylate cyclase-activating G protein-coupled receptor signaling pathway	69	0.0464473	tags=30%, list=14%, signal=26%	ADGRG3/ADGRE2/ADORA2A/ADGRE1/CNR2/S1PR4/SLC9A3R1/ADGRE3/ADGRE5/PTGIR/ADM/ABCA1/S1PR3/PTGER4/ADGRL2/ADORA2B/CXCL10/PTGER3/ADGRG1/ADRB2/GNA13
GO:1904035	regulation of epithelial cell apoptotic process	64	0.0466167	tags=31%, list=11%, signal=28%	IL6/MIR132/TNFAIP3/TNF/SERPINE1/ZFP36/ICAM1/CCL2/HMOX1/WFS1/NUPR1/JAK2/ANGPTL4/CFLAR/MIR24-2/ARRB2/RGCC/CD40/KDR/PLA2R1
GO:1903322	positive regulation of protein modification by small protein conjugation or removal	109	0.0467413	tags=34%, list=24%, signal=26%	NOD2/ZC3H12A/TRIB3/SPHK1/BIRC2/TICAM1/PELI1/GNL3/ARRDC4/WFS1/TNIP1/DCUN1D3/RASSF5/TBC1D7/KDM1A/LRRK2/ARRB2/DDX3X/NMI/MYCBP2/NDFIP2/ADRB2/TOPORS/UBE2S/AIMP2/HSPA5/TRAF6/RNF40/BCL10/RNF111/BMI1/NDFIP1/UBB/CRY1/ARRDC3/PHF23/DCUN1D5
GO:0090276	regulation of peptide hormone secretion	123	0.0467892	tags=28%, list=16%, signal=23%	IL6/IL1B/TRH/GPR68/CCL5/ACSL4/FFAR2/TNF/NOS2/DPP4/RAB8B/PPARD/GJA1/TCIRG1/JAK2/RAP1A/TIAM1/HIF1A/IRS2/MIDN/ABAT/PFKFB2/SLC8B1/STX4/SLC25A5/CHD7/FKBP1B/HMGCR/SYTL4/NADK/APLN/RASL10B/ADCY8/ARNTL
GO:0045445	myoblast differentiation	59	0.0471939	tags=42%, list=18%, signal=35%	RIPOR2/CXCL14/TNF/NRG1/CMTM5/IFRD1/TNFSF14/PPARD/PLEKHM3/DDIT3/BTG1/CAPN3/IL18/KLHL41/MAP3K5/MAPK14/CXCL10/EPAS1/AKIRIN1/TGFB1/HMGCR/MBNL3/ZFP36L1/TBX3/ILK
GO:0050873	brown fat cell differentiation	32	0.0476556	tags=41%, list=16%, signal=34%	PTGS2/CEBPB/RGS2/PIM1/LAMB3/PLAC8/BMP7/BNIP3/METRNL/MAPK14/TFE3/ADRB2/PPARGC1A
GO:1902042	negative regulation of extrinsic apoptotic signaling pathway via death domain receptors	32	0.0476556	tags=28%, list=9%, signal=26%	TNFAIP3/MIR222/SERPINE1/ICAM1/FAS/TNFRSF10A/HMOX1/CFLAR/DDX3X
GO:0019933	cAMP-mediated signaling	99	0.0477313	tags=28%, list=16%, signal=24%	ADGRG3/ADGRE2/ADORA2A/ADGRE1/CNR2/S1PR4/RGS2/SLC9A3R1/ADGRE3/PRKAR2B/ADGRE5/PTGIR/ADM/ABCA1/S1PR3/PTGER4/PDE7A/ADGRL2/ADORA2B/CXCL10/PTGER3/ADGRG1/ADRB2/GNA13/UBE2B/KSR1/PDE2A/ADCY8
GO:1902991	regulation of amyloid precursor protein catabolic process	28	0.0478076	tags=32%, list=14%, signal=28%	SORL1/TNF/LYN/EPHA4/CASP3/IFNGR1/PICALM/ABCG1/GSAP
GO:0045017	glycerolipid biosynthetic process	191	0.0478176	tags=20%, list=15%, signal=17%	DGAT2/MFSD2A/ACSL1/AVIL/ACSL4/PIK3R5/MIR29B2/PIP5K1B/AGAP2/ABHD5/INPP5D/GPAT4/PIP4K2A/LPCAT2/PIK3CG/DGKD/PGS1/PIK3CD/MIR29B1/SCARB1/CDS1/PIK3CB/PIGA/MBOAT7/RAB14/STARD10/LCLAT1/BMX/PLSCR1/PLCG2/ALOX15/CDS2/GPAT3/PIGB/MTMR1/PLA2G4A/LPCAT3/SELENOI
GO:0001704	formation of primary germ layer	88	0.0488385	tags=20%, list=9%, signal=19%	DUSP2/MMP8/NR4A3/MMP9/DUSP5/DUSP1/SNAI1/ITGB3/KDM6B/ETS2/INHBA/ITGB2/LAMB3/GJA1/ITGA5/BMP7/TXNRD1/DUSP4
GO:0043488	regulation of mRNA stability	151	0.049144	tags=53%, list=35%, signal=35%	SLC11A1/ZC3H12A/NOCT/ZFP36/HSPA1A/MAPKAPK2/PSMB9/MYD88/PSMB8/MOV10/MAPK14/PSME1/RNASEL/PSME2/APEX1/HSPA8/IGF2BP3/SAMD4B/YBX3/TENT5C/CARHSP1/ZFP36L1/YWHAZ/ROCK1/METTL16/IGF2BP2/YTHDF3/PSMB3/METTL3/FASTKD2/PSMD1/RC3H2/HNRNPM/PSME4/EIF4G1/PABPC4/PSMD2/UBB/EXOSC3/PSMD12/PSMB10/PSMD14/PSMA5/RIDA/TENT5A/GIGYF2/AKT1/TAF15/HNRNPU/PSMD10/PSME3/TBRG4/EXOSC5/FXR1/PSMD11/SYNCRIP/PSMD5/RC3H1/PSMD6/MTOR/PUM1/P…
GO:0032647	regulation of interferon-alpha production	22	0.0496569	tags=55%, list=15%, signal=47%	HAVCR2/TLR4/IRF7/IFIH1/TBK1/CHUK/DDX3X/IL10/TLR9/IRF5/IRF3/HSPD1

## Sheet: GSEA Infected vs Control
ID from Gene Ontology database (GO)	Functional pathway	Gene set size	p value adjust	Leading Edge	Core Enrichment
GO:0001818	negative regulation of cytokine production	200	0.00762854	tags=36%, list=14%, signal=31%	ARG1/IL1R2/ARG2/ACOD1/IDO1/MMP8/C5AR2/LTF/MIR222/TNFAIP3/SLC11A1/CD33/NLRP3/CD274/CD84/TNF/ZC3H12A/ERRFI1/INHBA/PTPRC/BCL3/TYROBP/HAVCR2/TLR4/ZFP36/SERPINB1/RELB/HMOX1/SRGN/BCL6/MIR29B2/IKBKE/TBK1/MIR20A/NFKB1/REL/NAV3/TNFSF4/PTPN6/NLRC5/HGF/ISG15/TGFB1/RARA/PTGER4/VSIR/RGCC/HERC5/BTK/IL33/TSPO/MIR142/MIR320A/DDIT3/CARD17/JAK3/UBE2L6/FURIN/MIR24-2/ARRB2/IFIH1/SELENOS/PYCARD/TNFRSF21/TLR8/MIR199A1…
GO:1902105	regulation of leukocyte differentiation	199	0.00762854	tags=30%, list=8%, signal=28%	LIF/IL1B/IL1A/CCL3/ADAM8/TNFSF9/NFAM1/LTF/CCR1/NLRP3/TRIB1/PNP/CD101/RHOH/IL2RA/MIR223/GPR68/SYK/CEBPB/EGR3/FOS/TNF/IL4R/ZC3H12A/RUNX3/LYN/INHBA/PTPRC/TYROBP/PRDM1/SASH3/HCLS1/CCR2/TLR4/SLC46A2/RASGRP1/NFKBID/IRF7/BCL6/IL18/EVI2B/NFKBIZ/PRXL2A/RASSF2/IRF1/TNFSF4/MYC/RUNX1/PTPN6/NME1/INPP5D/TGFB1/CREB1/RARA/ATP11C/PTPN2/VSIR/BTK/UBASH3B
GO:0033673	negative regulation of kinase activity	198	0.00762854	tags=24%, list=13%, signal=21%	IL1B/DUSP2/ADORA2A/SORL1/DUSP5/TRIB3/SOCS3/TNFAIP3/RGS2/TRIB1/RHOH/PTPN1/RGS4/RGS14/PRKAR2B/BMP7/ERRFI1/LYN/PTPRC/DUSP1/GADD45A/GMFG/CDKN1A/MIR20A/DNAJA1/CASP3/GCKR/AGT/DUSP4/NPPA/PTPN6/MIDN/GADD45B/PTPN2/UBASH3B/PTPRJ/SH3BP5/HMGCR/MIR24-2/SLC8A3/PYCARD/DUSP18/YWHAG/CBL/HSPB1/STK38/CEP43
GO:0045088	regulation of innate immune response	198	0.00762854	tags=39%, list=18%, signal=33%	ARG1/CLEC4D/FCN1/ACOD1/ADAM8/TREML2/MMP12/CCL5/FFAR2/IL18RAP/SOCS3/TNFAIP3/CD226/EREG/CLEC4E/HCK/PTPN1/FGR/SYK/RAET1E/LYN/FCER1G/HAVCR2/BIRC2/TLR4/RELB/RASGRP1/IRF7/PVR/IKBKE/TBK1/PSMB9/NFKB1/VAV1/IRF1/PSMD14/PTPN6/NLRC5/PSMB8/ZBP1/PARP9/PTPN2/IFNGR1/PARP14/ABCE1/CHUK/SAMHD1/A2M/PSME2/PSMB3/ARRB2/PYCARD/LRP8/PLCG2/TLR8/PSMA5/POLR3D/PSMD1/RIOK3/IRF3/HLA-F/IKBKB/CARD9/SOCS1/POLR3F/PSMB10/IRAK3/PSMD…
GO:0051091	positive regulation of DNA-binding transcription factor activity	192	0.00762854	tags=34%, list=16%, signal=29%	IL6/S100A12/S100A8/S100A9/IL1B/ADAM8/NOD2/NFAM1/SPHK1/LTF/IL18RAP/FOSL1/NLRP3/IL1RAP/CSF3/VEGFA/ICAM1/TNF/TRAF1/TICAM1/HSPA1A/HCLS1/EDN1/TLR4/TLR2/NFKB2/TFRC/IL18/PRKCB/ITGB2/NFKB1/IRAK1/MYD88/AGT/LRRFIP1/CAPN3/TAF12/PPRC1/RGCC/BTK/IRAK2/SRF/CHUK/RAB7B/DDIT3/CFLAR/HIPK2/PYCARD/LRP8/TRIM26/RIPK3/KDM1A/ARID5B/IKBKB/SMARCA4/STAT3/IL10/LAMTOR5/KIT/MTPN/CD40/TRIM21/STK3/CIB1/IRAK3
GO:0048872	homeostasis of number of cells	193	0.00762854	tags=30%, list=14%, signal=26%	IL6/CXCR2/CXCL6/MPIG6B/MIR222/TNFAIP3/IL2RA/SLC7A11/TNFSF14/CORO1A/VEGFA/TNFSF13B/PDE4B/LYN/INHBA/PMAIP1/SASH3/SPI1/HSPA1A/HCLS1/FCER1G/CCR2/SLC46A2/ZFP36/HMOX1/ACVR1B/HIF1A/BCL6/IKZF1/ADAM17/LPCAT3/CASP3/ALAS2/SLC11A2/RASSF2/GPR183/FAS/INPP5D/ISG15/PIK3CB/PTPN2/B2M/SRF/SP3/G6PD/JAK3/TCIRG1/HIPK2/CSF1/PRDX1/LYAR/PTBP3/EPAS1/RIPK3/KITLG/DOCK10/HSPA9/STAT3
GO:0060326	cell chemotaxis	193	0.00762854	tags=35%, list=12%, signal=32%	CXCL8/IL6/S100A12/CCL20/CXCR2/S100A8/S100A9/IL1B/CSF3R/PPBP/CXCL6/CCL3/CXCL14/ADAM8/C5AR2/CNR2/ADGRE2/CCR1/CCL5/FFAR2/CCL2/XCR1/RIPOR2/VEGFC/MIR223/TNFSF14/CORO1A/C5AR1/SYK/EGR3/HBEGF/VEGFA/SERPINE1/PDE4B/LYN/CCRL2/DUSP1/FCER1G/CCR2/EDN1/RAC2/NR4A1/BIN2/PTK2B/PLXNB3/ADAM17/TRPM2/ITGB2/VAV1/GPR183/HGF/ABCC1/CXCR4/HRH1/PREX1/IL6R/CXCL16/ACKR3/FGF1/LGALS3/ARRB2/PIK3CG/RHOG/DPP4/IL17RA/EDNRB/CSF1/VAV3
GO:0070372	regulation of ERK1 and ERK2 cascade	189	0.00762854	tags=28%, list=11%, signal=25%	CCL20/LIF/IL1B/CCL3/CHI3L1/SEMA7A/C5AR2/NOD2/CCR1/ATF3/CCL5/MIR222/CCL2/TBC1D10C/PTPN1/C5AR1/SYK/RGS14/ICAM1/TNF/BMP2/SLC9A3R1/ERRFI1/LYN/PTPRC/DUSP1/MARCO/HAVCR2/TLR4/RASGRP1/PTK2B/CD44/DUSP4/TRAF7/GPR183/RAP1A/PTPN6/TGFB1/ALOX15/TNIP1/PTPN2/GCNT2/ACKR3/P2RY6/HMGCR/RAP1B/MIR24-2/CFLAR/ARRB2/MIR27A/PYCARD/MAP2K1/MIR23A
GO:0072593	reactive oxygen species metabolic process	191	0.00762854	tags=37%, list=14%, signal=32%	MMP3/IL1B/ARG2/ACOD1/HK2/PTGS2/MMP8/MIR212/SOD2/MIR132/CLEC7A/NCF1/NOS2/SYK/ICAM1/TNF/BMP7/TICAM1/ZC3H12A/PMAIP1/TYROBP/STK17A/GADD45A/NCF2/BIRC2/EDN1/TLR4/PTX3/TLR2/RAC2/PRDX6/HIF1A/PTK2B/POR/CDKN1A/GPX1/ITGB2/GLA/VAV1/ITGAM/ARF4/AGT/DDIT4/SLC7A2/TGFB1/CYP1B1/NCF4/LRRK2/TSPO/PREX1/G6PD/SH3PXD2B/CRYAB/NQO1/MIR24-2/BNIP3/CFLAR/SLC5A3/SELENOS/HBM/PRDX1/CYB5R4/MIR199A1/RIPK3/COQ7/GCH1/GRB2/STAT3/CYB…
GO:0071356	cellular response to tumor necrosis factor	188	0.00762854	tags=32%, list=16%, signal=27%	CXCL8/CCL20/CCL3/ACOD1/CHI3L1/TNFSF9/SPHK1/CCL5/TNFAIP3/CCL2/TNFSF14/NFKBIA/SYK/ICAM1/TNF/TRAF1/TNFSF13B/ZC3H12A/HSPA1A/BIRC2/EDN1/ZFP36/CASP4/LCN2/TNFSF8/PTK2B/TNFRSF1B/ADAM17/GBP2/PSMB9/NFKB1/PSMD14/TNFSF4/FAS/PSMB8/PTPN2/YBX3/CHUK/HIPK1/ADAMTS7/MIR24-2/PSME2/PSMB3/TNFSF15/PYCARD/SGMS1/TNFRSF21/TXNDC17/PSMA5/HAS2/PSMD1/LIMS1/IKBKB/CYBA/MAP3K5/TRAF3/CD40/CIB1/PSMB10/PSMD2
GO:1903532	positive regulation of secretion by cell	190	0.00762854	tags=28%, list=9%, signal=26%	IL6/IL1B/IL1A/RETN/ADORA2A/ADAM8/SORL1/TRH/CD33/CLEC4E/ACSL4/VEGFC/FGR/GPR68/CLEC5A/SYK/PTAFR/TNF/IL4R/INHBA/CD14/SPP1/FCER1G/EDN1/TLR4/UNC13D/TLR2/RAB3D/HIF1A/SDC4/RAB8B/ITGB2/PPARD/APLN/ITGAM/PFKFB2/CD38/AGT/NPPA/TNFSF4/GAPDH/PANX1/GJA1/TGFB1/CREB1/PTGER4/RGCC/IL33/CACNA1I/SEC24A/PPID/RAB27B/ADORA2B
GO:0070661	leukocyte proliferation	181	0.00762854	tags=47%, list=16%, signal=40%	IL6/ARG1/IL1B/IL1A/ARG2/IDO1/TNFSF9/CCL5/TNFAIP3/SLC11A1/PNP/CD274/IL2RA/CD55/TNFSF14/CORO1A/CTPS1/SYK/CEBPB/TNFSF13B/TICAM1/LYN/PTPRC/TYROBP/SASH3/EBI3/CCR2/HAVCR2/TLR4/RAC2/RASGRP1/CD180/TNFSF8/TFRC/SDC4/BCL6/TNFRSF1B/PELI1/DOCK2/IL27RA/TBK1/IL18/CDKN1A/SPN/NCK2/CASP3/CD38/IRF1/TNFSF4/GPR183/PTPN6/DOCK8/HPRT1/INPP5D/CD320/VSIR/BTK/VCAM1/IL33/JAK3/SLC7A1/TCIRG1/LGALS3/PYCARD/PIK3CG/CD46/TNFRSF21…
GO:0043491	protein kinase B signaling	186	0.00762854	tags=29%, list=16%, signal=25%	IL1B/CCL3/OSM/CHI3L1/TGFA/ADAM8/MIR132/F3/CCL5/MIR222/TRIB3/HPSE/PIK3R5/CCL2/EREG/CSF3/PLK3/HBEGF/TNF/PIK3AP1/SLC9A3R1/HCLS1/NRG1/RAC2/FAM110C/MIR29B2/IL18/GPX1/MIR20A/VAV1/HGF/PIK3CB/TGFB1/GCNT2/PTPRJ/DDIT3/FGF1/ARRB2/PIK3CG/RHOG/MIR199A1/KITLG/GRB2/MIR29B1/TXN/FGF18/KIT/GDF15/CD80/CD86/CD40/STK3/KDR/CIB1
GO:0051251	positive regulation of lymphocyte activation	187	0.00762854	tags=45%, list=17%, signal=38%	IL6/IL1B/IL1A/ADAM8/TNFSF9/NOD2/CLEC7A/CCL5/CCL2/NLRP3/PNP/CD274/RHOH/IL2RA/CD55/TNFSF14/CORO1A/SIRPB1/SYK/EGR3/TNFSF13B/IL4R/TICAM1/MAP3K8/RUNX3/LYN/PTPRC/TYROBP/SASH3/EBI3/CCR2/HAVCR2/TLR4/CYRIB/HSPH1/RASGRP1/NFKBID/TFRC/BCL6/TNIP2/PELI1/IL27RA/IL18/CDKN1A/NCK2/NFKBIZ/VAV1/CD38/TNFSF4/GPR183/RUNX1/PTPN6/DOCK8/INPP5D/CD320/TGFB1/RARA/ATP11C/VSIR/BTK/VCAM1/JAK3/SLC7A1/EXOSC3/PYCARD/CD46/DPP4/IGHM…
GO:0042180	cellular ketone metabolic process	171	0.00762854	tags=24%, list=13%, signal=21%	IL1B/CYP4F3/IDO1/PTGS2/DGAT2/DHRS9/MFSD2A/NR4A3/TRIB3/SLC7A11/ODC1/BMP2/SLC45A3/EGR1/CYP4F2/PSMB9/PDSS1/PPARD/RDH10/COQ10B/PSMD14/COQ6/AKR1B1/PSMB8/AZIN1/GPD2/ADM/INSIG1/OAZ1/HMGCR/NQO1/PSME2/PSMB3/HPGD/PPTC7/PSMA5/PSMD1/TPI1/SLC7A7/COQ7/FABP5
GO:0000302	response to reactive oxygen species	175	0.00762854	tags=29%, list=15%, signal=25%	IL6/MMP3/ARG1/SOD2/SPHK1/MMP9/NR4A3/IL18RAP/TNFAIP3/FOSL1/LDHA/NCF1/PLK3/FOS/TNF/BMP7/PPIF/STK26/KDM6B/DUSP1/EDN1/LCN2/HMOX1/TRPC6/PTK2B/TRPM2/GPX1/CASP3/HGF/CYP1B1/LRRK2/BTK/CHUK/CRYAB/NQO1/APEX1/BNIP3/CFLAR/NUDT15/PRDX1/PAWR/PDE8A/RIPK3/GCH1/IL10/GLRX2/TXN/KPNA4/ROMO1/MAP3K5
GO:0006469	negative regulation of protein kinase activity	184	0.00762854	tags=24%, list=13%, signal=21%	IL1B/DUSP2/ADORA2A/SORL1/DUSP5/TRIB3/SOCS3/TNFAIP3/RGS2/TRIB1/PTPN1/RGS4/RGS14/PRKAR2B/BMP7/ERRFI1/LYN/PTPRC/DUSP1/GADD45A/GMFG/CDKN1A/MIR20A/DNAJA1/CASP3/AGT/DUSP4/NPPA/PTPN6/GADD45B/PTPN2/UBASH3B/PTPRJ/SH3BP5/HMGCR/MIR24-2/SLC8A3/PYCARD/DUSP18/YWHAG/CBL/HSPB1/STK38/CEP43
GO:0022409	positive regulation of cell-cell adhesion	178	0.00762854	tags=44%, list=15%, signal=38%	IL6/IL1B/IL1A/SELE/ADAM8/TNFSF9/NOD2/NR4A3/CCL5/CCL2/PLAUR/SELP/NLRP3/PNP/CD274/RHOH/IL2RA/CD55/TNFSF14/CORO1A/SIRPB1/SYK/EGR3/PTAFR/ICAM1/TNF/BMP7/TNFSF13B/IL4R/MAP3K8/RUNX3/LYN/PTPRC/SASH3/EBI3/CCR2/HAVCR2/CYRIB/HSPH1/RASGRP1/NFKBID/TFRC/BCL6/IL27RA/MYO10/IL18/CD44/ITGB2/IRAK1/NCK2/NFKBIZ/VAV1/TNFSF4/RUNX1/PTPN6/PDPN/DOCK8/RARA/ALOX15/VSIR/VCAM1/GCNT2/JAK3/SLC7A1/PYCARD/CD46/DPP4/ADAM19/HAS2/IL…
GO:0042113	B cell activation	173	0.00762854	tags=43%, list=18%, signal=36%	IL6/IL11/SAMSN1/ADGRG3/NOD2/NFAM1/TNFAIP3/TBC1D10C/CTPS1/SYK/TNFSF13B/TICAM1/LYN/INHBA/SKAP2/PTPRC/BCL3/TYROBP/SASH3/LAT2/TLR4/RASGRP1/CD180/TFRC/PTK2B/BCL6/TNIP2/ADAM17/PELI1/IL27RA/CDKN1A/PRKCB/CASP3/CD38/TNFSF4/GPR183/PTPN6/INPP5D/CD320/TGFB1/ATP11C/PTPN2/BTK/VCAM1/SP3/PTPRJ/JAK3/TCIRG1/EXOSC3/DNAJB9/PLCG2/TNFRSF21/IGHM/PAWR/VAV3/DOCK10/CD22/LFNG/ITGA4/IL10/SH3KBP1/KIT/CD86/CD40/HSPD1/MIR19A/M…
GO:0046879	hormone secretion	178	0.00762854	tags=25%, list=14%, signal=22%	IL6/LIF/IL1B/RETN/IL11/VGF/OSM/CCL5/FFAR2/TRH/ACSL4/GPR68/NOS2/TNF/LYN/INHBA/SPP1/EDN1/HIF1A/RAB8B/PPARD/APLN/PFKFB2/CD38/AGT/NPPA/RAP1A/MIDN/GJA1/CREB1/ADM/BTK/HMGCR/TCIRG1/ARNTL/TBX3/SNAP23/DPP4/STX1A/CYB5R4/SLC25A5/STX4/NADK/TIAM1/EIPR1
GO:0046942	carboxylic acid transport	175	0.00762854	tags=31%, list=16%, signal=26%	ARG1/IL1B/EMB/ADORA2A/SLC16A3/MFSD2A/TRH/LCN1/SLC6A9/SLC11A1/RGS2/ACSL1/ACSL4/XK/SLC7A11/RGS4/NOS2/SYK/SLC9A3R1/SLC26A6/ACSL5/SLC6A6/ABCC4/EDN1/SLC7A5/SLC6A17/PNPLA8/CYP4F2/PPARD/AGT/SLC7A2/PDPN/GJA1/ABCC1/NFKBIE/SLC38A2/SLC7A1/SLC16A7/SLC25A15/SLC25A22/STX1A/RXRA/SLC7A7/SLC16A13/FABP5/SLC43A2/PPFIA1/LRRC8C/PLA2G4A/STARD10/FOLR1/SLC5A6/MIF/IRS2
GO:0050730	regulation of peptidyl-tyrosine phosphorylation	178	0.00762854	tags=37%, list=17%, signal=31%	IL6/LIF/IL11/OSM/IL22RA2/TGFA/SAMSN1/CCL5/SOCS3/EREG/CRLF1/NCF1/ITGB3/CSF3/PTPN1/SYK/HBEGF/VEGFA/ICAM1/TNF/ERRFI1/LYN/PTPRC/HCLS1/NRG1/TEC/CASS4/PTK2B/ADAM17/IL18/CD44/ITGB2/NCK2/EPHA4/AGT/PTPN6/HGF/ITGA5/PARP9/TGFB1/PTPN2/PARP14/IL6R/PTPRJ/SH3BP5/ARRB2/RAP2C/LRP8/CBL/RAP2B/CEP43/KITLG/IL15/STAT3/KIT/CD80/SOCS1/CD40/MIR19A/MIF/EFNA1/PAK2/CLCF1/HDAC2/JAK2
GO:0071216	cellular response to biotic stimulus	173	0.00762854	tags=40%, list=11%, signal=36%	CXCL8/IL6/ARG1/IL1B/IL1A/PPBP/CXCL6/CCL3/ACOD1/NOD2/LTF/TNIP3/CLEC7A/CCL5/TNFAIP3/CCL2/NLRP3/TRIB1/CD274/CSF3/HCK/CD55/NFKBIA/NOS2/SYK/CEBPB/PTAFR/ICAM1/TNF/SERPINE1/PDE4B/TICAM1/ZC3H12A/LYN/CD14/NFKBIB/HAVCR2/WFS1/TLR4/CYRIB/ZFP36/TLR2/LCN2/CD180/TNFRSF1B/TNIP2/IL18/MIR20A/SBNO2/NFKB1/IRAK1/PPARD/MYD88/TNFSF4/TGFB1/RARA/BTK/IRAK2/TSPO/LITAF/DDIT3/HSPA5/LY96/CARD17/ABCA1/SELENOS/PYCARD/SGMS1/EDNRB
GO:2001234	negative regulation of apoptotic signaling pathway	173	0.00762854	tags=22%, list=11%, signal=20%	IL1B/IL1A/PTGS2/SOD2/MMP9/MIR222/TNFAIP3/PLAUR/SNAI1/PTPN1/ICAM1/TNF/SERPINE1/PPIF/HSPA1A/WFS1/GCLC/NR4A2/TNFRSF10A/HMOX1/HIF1A/GPX1/CD44/ENO1/DNAJA1/FAS/HYOU1/HGF/DDX3X/LRRK2/YBX3/ACKR3/BCL2L12/IVNS1ABP/LGALS3/CFLAR/ARRB2/SELENOS
GO:0009914	hormone transport	183	0.00762854	tags=26%, list=14%, signal=22%	IL6/LIF/IL1B/RETN/IL11/VGF/OSM/SLCO4A1/CCL5/FFAR2/TRH/ACSL4/GPR68/NOS2/TNF/LYN/INHBA/SPP1/EDN1/SLC7A5/HIF1A/RAB8B/PPARD/APLN/PFKFB2/CD38/AGT/NPPA/RAP1A/MIDN/GJA1/CREB1/ADM/BTK/HMGCR/TCIRG1/ARNTL/TBX3/SNAP23/DPP4/STX1A/CYB5R4/SLC25A5/STX4/NADK/TIAM1/EIPR1
GO:0045637	regulation of myeloid cell differentiation	183	0.00762854	tags=27%, list=10%, signal=25%	LIF/CSF3R/CCL3/NFE2/LTF/CCR1/NR4A3/MIR222/TRIB1/CD101/CSF3/MIR223/GPR68/NFKBIA/CEBPB/FOS/TNF/MYL9/LYN/INHBA/TYROBP/SPI1/HSPA1A/HCLS1/TLR4/ZFP36/ACVR1B/IRF7/HIF1A/PTK2B/EVI2B/PRKCB/PRXL2A/RASSF2/MYC/RUNX1/NME1/INPP5D/ISG15/TGFB1/CREB1/RARA/PTPN2/B2M/UBASH3B/RAB7B/H3-3B/MOV10/LGALS3
GO:0051607	defense response to virus	172	0.00762854	tags=41%, list=19%, signal=33%	IL6/IL1B/ISG20/ACOD1/MMP12/TNFAIP3/NLRP3/IL2RA/IFIT2/TICAM1/ZC3H12A/PMAIP1/PTPRC/RNASE6/BIRC2/UNC13D/IRF7/TSPAN32/TBK1/IL10RB/DDIT4/IRF1/IFITM1/USP15/IFIT3/NLRC5/ISG15/ZBP1/PARP9/NT5C3A/HERC5/IL33/ABCE1/DTX3L/SAMHD1/MOV10/DDX21/BNIP3/IFIH1/PYCARD/BNIP3L/ZC3HAV1/SEC14L1/TLR8/POLR3D/DDX41/FAM111A/RIPK3/RIOK3/IRF3/RNF125/IL15/OAS1/CARD9/G3BP1/RSAD2/TRAF3/MLKL/FLNA/CD40/MX1/POLR3F/BST2/EIF2AK2/IFI16/…
GO:0045444	fat cell differentiation	176	0.00762854	tags=23%, list=11%, signal=21%	IL6/RETN/IL11/PTGS2/STEAP4/NR4A3/FFAR2/TRIB3/RGS2/NOCT/CEBPB/TNF/BMP7/BMP2/ZC3H12A/PIM1/EGR2/NR4A2/ZFP36/CCDC71L/NR4A1/MIR29B2/KLF5/GPX1/PPARD/MEDAG/PSMB8/LAMB3/TGFB1/CREB1/TMEM120B/INSIG1/SH3PXD2B/DDIT3/CEBPD/METRNL/ARNTL/BNIP3/ID4/STK4/CDS1
GO:0015849	organic acid transport	177	0.00762854	tags=31%, list=16%, signal=26%	ARG1/IL1B/EMB/ADORA2A/SLC16A3/MFSD2A/TRH/LCN1/SLC6A9/SLC11A1/RGS2/ACSL1/ACSL4/XK/SLC7A11/RGS4/NOS2/SYK/SLC9A3R1/SLC26A6/ACSL5/SLC6A6/ABCC4/EDN1/SLC7A5/SLC6A17/PNPLA8/CYP4F2/PPARD/AGT/SLC7A2/PDPN/GJA1/ABCC1/NFKBIE/SLC38A2/SLC7A1/SLC16A7/SLC25A15/SLC25A22/STX1A/RXRA/SLC7A7/SLC16A13/FABP5/SLC43A2/PPFIA1/LRRC8C/PLA2G4A/STARD10/FOLR1/SLC5A6/MIF/IRS2
GO:0097191	extrinsic apoptotic signaling pathway	177	0.00762854	tags=23%, list=11%, signal=20%	IL1B/IL1A/BCL2A1/G0S2/ATF3/MIR222/TNFAIP3/ICAM1/TNF/TRAF1/SERPINE1/INHBA/PMAIP1/PTPRC/HSPA1A/GCLC/LCN2/TNFRSF10A/HMOX1/ACVR1B/TNFRSF1B/GPX1/BMPR1B/CASP3/AGT/FAS/HGF/TGFB1/MLLT11/DDX3X/IL33/IL6R/HIPK1/BCL2L12/TMC8/LGALS3/NGF/CFLAR/STK4/PYCARD
GO:0016072	rRNA metabolic process	170	0.00762854	tags=55%, list=31%, signal=39%	ISG20/SLFN14/WDR74/GAR1/NPM3/MPHOSPH6/BYSL/DCAF13/TFB2M/DKC1/DDX21/TSR1/DDX52/UTP4/EXOSC3/NOP9/NOP14/RPF2/C1D/NOLC1/NVL/WDR55/DDX47/RPL14/UTP15/FBL/LYAR/RPP40/RIOK3/IMP3/NOP10/UTP20/EBNA1BP2/NOL11/CHD7/EXOSC10/PDCD11/DDX27/DDX18/PIN4/NOB1/NOL10/SHQ1/NOP58/MRTO4/NIFK/ZCCHC4/EMG1/RPP30/METTL16/HEATR1/RPS19/EIF4A3/WDR75/EXOSC4/ERI1/MPHOSPH10/EXOSC5/UTP11/GTPBP4/WDR36/UTP23/DDX54/NHP2/NOL6/ABT1/SLFN1…
GO:0051402	neuron apoptotic process	170	0.00762854	tags=21%, list=11%, signal=19%	CCL3/ADORA2A/ADAM8/SOD2/NR4A3/CCL2/CRLF1/CORO1A/C5AR1/CEBPB/TNF/DIO3/TYROBP/WFS1/GCLC/NR4A2/AGAP2/HMOX1/HIF1A/PTK2B/CASP3/ITGAM/GAPDH/FAS/HYOU1/NUPR1/EGLN3/G6PD/DDIT3/HSPA5/NQO1/NGF/BNIP3/HIPK2/ARRB2
GO:0051896	regulation of protein kinase B signaling	168	0.00762854	tags=29%, list=16%, signal=24%	CCL3/OSM/CHI3L1/TGFA/ADAM8/MIR132/F3/MIR222/TRIB3/HPSE/PIK3R5/EREG/CSF3/HBEGF/TNF/PIK3AP1/SLC9A3R1/HCLS1/NRG1/RAC2/FAM110C/MIR29B2/IL18/GPX1/MIR20A/VAV1/HGF/PIK3CB/TGFB1/GCNT2/PTPRJ/DDIT3/FGF1/ARRB2/PIK3CG/RHOG/MIR199A1/KITLG/GRB2/MIR29B1/TXN/FGF18/KIT/GDF15/CD80/CD86/STK3/CIB1
GO:0002460	adaptive immune response based on somatic recombination of immune receptors built from immunoglobulin superfamily domains	165	0.00762854	tags=41%, list=15%, signal=35%	IL6/ARG1/IL1B/IL18RAP/TNFAIP3/CD226/SLC11A1/NLRP3/CD274/CD55/ICAM1/TNF/TNFSF13B/IL4R/ZC3H12A/WAS/PTPRC/BCL3/SEMA4A/SASH3/EBI3/CTSC/FCER1G/CCR2/HAVCR2/TLR4/UNC13D/CYRIB/RELB/NFKBID/NFKB2/IRF7/C1RL/LY9/TFRC/BCL6/TNFRSF1B/PVR/ADAM17/IL27RA/IL18/SPN/NFKBIZ/TNFSF4/PTPN6/HPRT1/INPP5D/TGFB1/BTK/B2M/IL33/JAK3/TCIRG1/EXOSC3/CD46/TLR8/IGHM/IL1R1/RIPK3/HLA-F/MYO1G/STAT3/IL10/RSAD2/CD80/CD40/PLA2G4A
GO:0030217	T cell differentiation	165	0.00762854	tags=39%, list=15%, signal=34%	IL6/IL1B/IL1A/CLEC4D/ADAM8/TNFSF9/CTSL/CLEC4E/NLRP3/PNP/RHOH/IL2RA/SYK/EGR3/IL4R/ZC3H12A/RUNX3/PTPRC/BCL3/SEMA4A/PRDM1/SASH3/RUNX2/FCER1G/CCR2/SLC46A2/RELB/RASGRP1/NFKBID/TNFSF8/LY9/EGR1/BCL6/ADAM17/DOCK2/IL18/SPN/NFKBIZ/VAV1/IRF1/TNFSF4/GPR183/RUNX1/RARA/PTGER4/PTPN2/VSIR/B2M/SRF/SP3/PREX1/JAK3/TCIRG1/CD46/RIPK3/LFNG/IL15/STAT3/CD2/KIT/RSAD2/CD80/CD86/SOCS1/CHD7
GO:0032943	mononuclear cell proliferation	167	0.00762854	tags=48%, list=16%, signal=41%	IL6/ARG1/IL1B/IL1A/ARG2/IDO1/TNFSF9/CCL5/SLC11A1/PNP/CD274/IL2RA/CD55/TNFSF14/CORO1A/CTPS1/SYK/CEBPB/TNFSF13B/TICAM1/LYN/PTPRC/TYROBP/SASH3/EBI3/CCR2/HAVCR2/TLR4/RAC2/RASGRP1/CD180/TNFSF8/TFRC/SDC4/BCL6/TNFRSF1B/PELI1/DOCK2/IL27RA/TBK1/IL18/CDKN1A/SPN/NCK2/CASP3/CD38/IRF1/TNFSF4/GPR183/PTPN6/DOCK8/HPRT1/INPP5D/CD320/VSIR/BTK/VCAM1/JAK3/SLC7A1/LGALS3/PYCARD/PIK3CG/CD46/TNFRSF21/CSF1/PAWR/VAV3/RIPK…
GO:0035966	response to topologically incorrect protein	165	0.00762854	tags=45%, list=27%, signal=34%	CXCL8/ATF3/HSPA6/CCL2/PPP1R15A/PTPN1/CREB3L3/HSPA1A/WFS1/HSPH1/RNF121/PARP16/DNAJA1/NCK2/STC2/DNAJB1/HYOU1/PTPN2/YOD1/MANF/HSPA13/DDIT3/HSPA5/DNAJB11/HSPA8/SERPINH1/SELENOS/DNAJB9/HSPB1/EDEM1/TLN1/HSPA9/CALR/SRPRA/ERO1A/DNAJB12/HSPA4/HSP90B1/DDX11/HSPD1/RHBDD1/THBS1/EIF2AK2/TMBIM6/CREB3L1/BAK1/PDIA6/CANX/EIF2S1/SSR1/HSPA14/DAXX/PREB/ATF4/GFPT1/ERN1/ATP6V0D1/PDIA5/UGGT1/FICD/TMEM33/UBE2W/DNAJB5/AS…
GO:0046651	lymphocyte proliferation	165	0.00762854	tags=48%, list=16%, signal=41%	IL6/ARG1/IL1B/IL1A/ARG2/IDO1/TNFSF9/CCL5/SLC11A1/PNP/CD274/IL2RA/CD55/TNFSF14/CORO1A/CTPS1/SYK/CEBPB/TNFSF13B/TICAM1/LYN/PTPRC/TYROBP/SASH3/EBI3/CCR2/HAVCR2/TLR4/RAC2/RASGRP1/CD180/TNFSF8/TFRC/SDC4/BCL6/TNFRSF1B/PELI1/DOCK2/IL27RA/TBK1/IL18/CDKN1A/SPN/NCK2/CASP3/CD38/IRF1/TNFSF4/GPR183/PTPN6/DOCK8/HPRT1/INPP5D/CD320/VSIR/BTK/VCAM1/JAK3/SLC7A1/LGALS3/PYCARD/PIK3CG/CD46/TNFRSF21/PAWR/VAV3/RIPK3/MSN…
GO:0002833	positive regulation of response to biotic stimulus	162	0.00762854	tags=36%, list=17%, signal=30%	ARG1/CLEC4D/FCN1/ACOD1/ADAM8/MMP12/CCL5/FFAR2/IL18RAP/CD226/EREG/CLEC4E/CD274/HCK/SYK/RAET1E/LYN/FCER1G/HAVCR2/TLR4/RELB/RASGRP1/CD180/IRF7/PVR/IKBKE/TBK1/PSMB9/NFKB1/VAV1/USP15/PSMD14/NLRC5/PSMB8/ZBP1/PARP9/CHUK/LY96/PSME2/PSMB3/PYCARD/PLCG2/TLR8/PSMA5/POLR3D/PSMD1/RIOK3/IRF3/HLA-F/IKBKB/CYBA/CARD9/POLR3F/PSMB10/PSMD2/HSPD1/MIF/PAK2
GO:0006364	rRNA processing	162	0.00762854	tags=55%, list=31%, signal=39%	ISG20/WDR74/GAR1/NPM3/MPHOSPH6/BYSL/DCAF13/TFB2M/DKC1/DDX21/TSR1/DDX52/UTP4/EXOSC3/NOP9/NOP14/RPF2/C1D/NOLC1/NVL/WDR55/DDX47/RPL14/UTP15/FBL/LYAR/RPP40/RIOK3/IMP3/NOP10/UTP20/EBNA1BP2/NOL11/CHD7/EXOSC10/PDCD11/DDX27/DDX18/PIN4/NOB1/NOL10/SHQ1/NOP58/MRTO4/NIFK/ZCCHC4/EMG1/RPP30/METTL16/HEATR1/RPS19/EIF4A3/WDR75/EXOSC4/ERI1/MPHOSPH10/EXOSC5/UTP11/GTPBP4/WDR36/UTP23/DDX54/NHP2/NOL6/ABT1/UTP3/IMP4/RR…
GO:0031047	gene silencing by RNA	162	0.00762854	tags=26%, list=19%, signal=21%	IL6/MIR212/MIR132/MIR222/MIR223/PIWIL2/TNF/ZC3H12A/ZFP36/MIR29B2/MIR20A/MIR18A/TGFB1/TUT7/H3-3B/MIR142/MIR320A/MOV10/NUP98/NCBP1/MIR24-2/SNIP1/MIR27A/MAP2K1/MIR23A/POLR2K/MIR199A1/SEC13/MIRLET7G/STAT3/H3-3A/MIR29B1/NUP54/ELAVL1/MIR19A/EIF4G1/MIRLET7A1/POLR2D/AGO2/HNRNPA2B1/ERI1/DDX5
GO:0043903	regulation of symbiotic process	164	0.00762854	tags=28%, list=18%, signal=23%	CXCL8/ARG1/CXCL6/CCL3/ISG20/FCN1/LTF/CCL5/MIR222/TNF/ZC3H12A/PTX3/ZFP36/IFITM1/GAPDH/ISG15/DDX3X/TNIP1/CXCR4/PPID/HSPA8/ZC3HAV1/VPS37B/TRIM26/POLR2K/CFL1/FAM111A/CHMP2A/SNX3/SMARCA4/OAS1/CHMP4B/SUPT4H1/RSAD2/TRIM21/MX1/RAB7A/HDAC1/GTF2B/CHD1/POLR2D/BST2/EIF2AK2/IFI16/UBP1/CCNT1
GO:0050851	antigen receptor-mediated signaling pathway	162	0.00762854	tags=35%, list=19%, signal=28%	NFAM1/CD226/SYK/FYB1/PDE4B/ZC3H12A/WAS/LYN/PTPRC/LAT2/THEMIS2/TEC/NFKBID/PRKCB/LCP2/PSMB9/MIR18A/NFKB1/NFKBIZ/CD38/PAG1/PSMD14/RUNX1/PTPN6/CD247/INPP5D/PSMB8/PIK3CB/PTPN2/BTK/CHUK/PTPRJ/LGALS3/PSME2/PSMB3/PLCG2/TNFRSF21/IGHM/PAWR/VAV3/PSMA5/BMX/PSMD1/CD22/IKBKB/ELF1/PSMB10/CMTM3/PSMD2/MIR19A/PAK2/NCKAP1L/STOML2/PSMD8/PIK3CD/BTN2A2
GO:1904018	positive regulation of vasculature development	159	0.00762854	tags=33%, list=16%, signal=29%	CXCL8/CXCR2/IL1B/IL1A/HK2/PTGS2/CHI3L1/SOD2/MIR132/F3/SPHK1/VEGFC/C5AR1/VEGFA/SERPINE1/ZC3H12A/ECM1/HMOX1/HIF1A/EGR1/PTK2B/PRKCB/MIR20A/ITGB2/MIR18A/CCBE1/RUNX1/RAP1A/HGF/ITGA5/ADM/CYP1B1/BTG1/CXCR4/IL6R/PLK2/ADAM12/HIPK1/FGF1/CFLAR/HIPK2/MIR27A/MIR23A/MIR199A1/HSPB1/MIRLET7G/STAT3/IL10/FGF18/KIT/CD40/KDR/CIB1
GO:0007204	positive regulation of cytosolic calcium ion concentration	158	0.00762854	tags=35%, list=19%, signal=29%	CXCR2/CCL3/C5AR2/CCR1/S1PR4/XCR1/CD55/CORO1A/CEMIP/C5AR1/LYN/PTPRC/CCRL2/CCR2/EDN1/PTGIR/TRPC6/ABL2/PTK2B/TRPM2/CD38/AGT/PTPN6/CAPN3/DIAPH1/GJA1/ADM/GPR35/PTGER4/CXCR4/UBASH3B/S1PR3/ACKR3/P2RY6/DDIT3/SLC8A3/NPSR1/PIK3CG/EDNRB/PLCG2/MIR199A1/GNA15/CYBA/ERO1A/CHD7/LETM1/ACKR4/JAK2/TMBIM6/GNA13/PDGFRA/CCR5/SLC8B1/BAK1/GSTO1
GO:0033002	muscle cell proliferation	160	0.00762854	tags=30%, list=15%, signal=26%	IL6/PTGS2/SOD2/MMP9/NR4A3/CCL5/MIR222/TNFAIP3/EREG/TRIB1/MIR223/HBEGF/PTAFR/TNF/PIM1/ABCC4/EDN1/HMOX1/RBPMS2/PTGIR/IL18/CDKN1A/MIR20A/IRAK1/PPARD/APLN/AGT/NAMPT/AKR1B1/JARID2/GJA1/IL6R/P2RY6/HMGCR/CFLAR/MIR27A/HPGD/FOXJ2/MIR199A1/RXRA/AKIRIN1/IL15/STAT3/CYBA/IL10/AIF1/MAP3K5/ITGA2
GO:0002221	pattern recognition receptor signaling pathway	153	0.00762854	tags=41%, list=16%, signal=35%	S100A8/S100A9/FCN1/ACOD1/CD300LF/NOD2/SMPDL3B/LTF/TNIP3/FFAR2/TNFAIP3/CTSL/CLEC4E/NFKBIA/PIK3AP1/TICAM1/LYN/CD14/HSPA1A/HAVCR2/BIRC2/TLR4/SLC46A2/MAPKAPK2/TLR2/IRF7/TNIP2/PELI1/IKBKE/TBK1/ITGB2/IRAK1/MYD88/ITGAM/IRF1/USP15/DDX3X/TNIP1/BTK/IRAK2/CHUK/RAB7B/UBE2D3/LY96/TIFA/ARRB2/IFIH1/SEC14L1/TLR8/UBE2D2/RIOK3/IRF3/IKBKB/RNF125/CYBA/RSAD2/CTSS/TRAF3/CD40/HSP90B1/IRAK3/HSPD1/MIR19A
GO:0002573	myeloid leukocyte differentiation	153	0.00762854	tags=30%, list=10%, signal=28%	LIF/CCL3/OSCAR/MMP9/LTF/CCR1/BATF3/TRIB1/CD101/CSF3/SNX10/MIR223/GPR68/CEBPB/FOS/VEGFA/TNF/LYN/INHBA/JUNB/TYROBP/SPI1/HCLS1/FCER1G/TLR4/TLR2/RELB/IRF7/TFRC/EVI2B/SBNO2/PRXL2A/RASSF2/MYC/GPR183/RUNX1/NME1/INPP5D/TGFB1/CREB1/RARA/PTPN2/SP3/UBASH3B/OSTM1/TCIRG1
GO:0009636	response to toxic substance	151	0.00762854	tags=23%, list=12%, signal=21%	ARG1/S100A9/CCL3/PTGS2/SOD2/CCL5/SLC7A11/MT1X/FOS/ALOX5AP/TNF/BMP7/LYN/PIM1/MBP/KDM6B/SRXN1/TLR2/LCN2/PRDX6/CDKN1A/GPX1/PRXL2A/NUPR1/CYP1B1/BRIP1/SRF/CHUK/NQO1/TXNRD1/SELENOS/HBM/PTGS1/TXNDC17/PRDX1
GO:0038093	Fc receptor signaling pathway	151	0.00762854	tags=36%, list=19%, signal=30%	CLEC4D/NR4A3/CLEC4E/HCK/FGR/SYK/FOS/WAS/LYN/PTPRC/LAT2/FCER1G/TEC/ACTB/MYO10/CYFIP2/LCP2/PSMB9/NFKB1/VAV1/PSMD14/ACTR3/ACTG1/RAP1A/CD247/PSMB8/PIK3CB/ARPC5/BTK/CHUK/ACTR2/PTPRJ/ARPC3/PSME2/PSMB3/PLCG2/VAV3/PSMA5/PSMD1/FCGR3A/ARPC2/IKBKB/MYO1G/GRB2/ARPC1B/PPP3R1/KIT/PSMB10/PSMD2/PAK2/CDC42/NCKAP1L/PSMD8/ARPC4/WIPF2
GO:0046883	regulation of hormone secretion	151	0.00762854	tags=19%, list=7%, signal=17%	IL6/LIF/IL1B/RETN/IL11/OSM/CCL5/FFAR2/TRH/ACSL4/GPR68/NOS2/TNF/INHBA/SPP1/EDN1/HIF1A/RAB8B/PPARD/APLN/PFKFB2/CD38/AGT/NPPA/RAP1A/MIDN/GJA1/CREB1
GO:0071219	cellular response to molecule of bacterial origin	151	0.00762854	tags=42%, list=11%, signal=37%	CXCL8/IL6/ARG1/IL1B/IL1A/PPBP/CXCL6/CCL3/ACOD1/NOD2/LTF/TNIP3/CCL5/TNFAIP3/CCL2/NLRP3/TRIB1/CD274/CSF3/HCK/CD55/NFKBIA/NOS2/CEBPB/PTAFR/ICAM1/TNF/SERPINE1/PDE4B/TICAM1/ZC3H12A/LYN/CD14/NFKBIB/HAVCR2/TLR4/CYRIB/ZFP36/TLR2/LCN2/CD180/TNFRSF1B/TNIP2/IL18/MIR20A/SBNO2/NFKB1/IRAK1/PPARD/MYD88/TNFSF4/TGFB1/RARA/IRAK2/TSPO/LITAF/LY96/CARD17/ABCA1/SELENOS/PYCARD/SGMS1/EDNRB
GO:2000116	regulation of cysteine-type endopeptidase activity	153	0.00762854	tags=25%, list=11%, signal=22%	S100A8/S100A9/PTGS2/ADORA2A/F3/MMP9/LTF/CLEC7A/PLAUR/CIDEB/NLRP3/P2RX1/TNFSF14/SYK/VEGFA/TNF/PMAIP1/BIRC2/TNFRSF10A/POR/CYFIP2/GPX1/CD44/PSMB9/MYC/FAS/HGF/DDX3X/EGLN3/ATP2A3/BCL2L12/CRYAB/CASP10/NGF/CFLAR/TNFSF15/ARRB2/PYCARD
GO:1903708	positive regulation of hemopoiesis	146	0.00762854	tags=32%, list=9%, signal=29%	LIF/IL1B/IL1A/ADAM8/TNFSF9/CCR1/MIR222/NLRP3/TRIB1/PNP/CD101/RHOH/IL2RA/CSF3/GPR68/SYK/EGR3/FOS/TNF/IL4R/RUNX3/INHBA/PTPRC/TYROBP/SASH3/HSPA1A/HCLS1/ACVR1B/RASGRP1/NFKBID/HIF1A/BCL6/IL18/EVI2B/NFKBIZ/TNFSF4/RUNX1/INPP5D/ISG15/TGFB1/CREB1/RARA/ATP11C/VSIR/BTK/RAB7B
GO:0016441	posttranscriptional gene silencing	150	0.00762854	tags=25%, list=18%, signal=21%	IL6/MIR212/MIR132/MIR222/MIR223/TNF/ZC3H12A/ZFP36/MIR29B2/MIR20A/MIR18A/TGFB1/TUT7/H3-3B/MIR142/MIR320A/MOV10/NUP98/MIR24-2/SNIP1/MIR27A/MAP2K1/MIR23A/POLR2K/MIR199A1/SEC13/MIRLET7G/STAT3/H3-3A/MIR29B1/NUP54/ELAVL1/MIR19A/EIF4G1/MIRLET7A1/POLR2D/AGO2/HNRNPA2B1
GO:0070555	response to interleukin-1	150	0.00762854	tags=31%, list=12%, signal=28%	CXCL8/IL6/CCL20/IL1R2/IL1B/IL1A/CCL3/ACOD1/SELE/CHI3L1/NOD2/CCL5/CCL2/IL1RAP/NFKBIA/CEBPB/ICAM1/ZC3H12A/MAP3K8/GCLC/EDN1/LCN2/HIF1A/EGR1/TNIP2/PELI1/GBP2/PSMB9/NFKB1/IRAK1/MYD88/CD38/PSMD14/PSMB8/ZBP1/IRAK2/CHUK/MIR142/ADAMTS7/PSME2/PSMB3/MIR27A/PYCARD/PSMA5/HAS2/IL1R1/PSMD1
GO:0097305	response to alcohol	150	0.00762854	tags=25%, list=15%, signal=22%	S100A8/CCL3/FOSL1/RGS2/CSF3/RGS4/FOS/ICAM1/INHBA/CD14/FOSB/SPI1/BIRC2/PTK2B/CDKN1A/ACTC1/PSMD14/TNFSF4/RGS19/TGFB1/RARA/PTGER4/G6PD/ACTR2/P2RY6/HMGCR/NQO1/ABCA1/BLM/LRP8/HPGD/CBL/SPIDR/STAT3/CYBA/ATP2B1/GRAMD1A/TNC
GO:0002449	lymphocyte mediated immunity	145	0.00762854	tags=37%, list=14%, signal=32%	IL6/ARG1/SLAMF7/IL1B/IL18RAP/CD226/SLC11A1/NLRP3/CD55/CORO1A/ICAM1/TNF/RAET1E/IL4R/WAS/PTPRC/BCL3/SASH3/CTSC/FCER1G/CCR2/HAVCR2/UNC13D/CYRIB/RASGRP1/IRF7/C1RL/TFRC/BCL6/TNFRSF1B/PVR/IL27RA/IL18/VAV1/TNFSF4/PTPN6/HPRT1/INPP5D/TGFB1/BTK/B2M/TCIRG1/EXOSC3/ARRB2/CD46/TLR8/IGHM/PRDX1/IL1R1/RIPK3/HLA-F/MYO1G/IL10
GO:0006986	response to unfolded protein	147	0.00762854	tags=49%, list=27%, signal=36%	CXCL8/ATF3/HSPA6/CCL2/PPP1R15A/PTPN1/CREB3L3/HSPA1A/WFS1/HSPH1/RNF121/PARP16/DNAJA1/NCK2/STC2/DNAJB1/HYOU1/PTPN2/YOD1/MANF/HSPA13/DDIT3/HSPA5/DNAJB11/HSPA8/SERPINH1/SELENOS/DNAJB9/HSPB1/EDEM1/TLN1/HSPA9/CALR/SRPRA/ERO1A/HSPA4/HSP90B1/DDX11/HSPD1/RHBDD1/THBS1/EIF2AK2/TMBIM6/CREB3L1/BAK1/PDIA6/CANX/EIF2S1/SSR1/HSPA14/DAXX/PREB/ATF4/GFPT1/ERN1/ATP6V0D1/PDIA5/FICD/TMEM33/DNAJB5/ASNS/SRPRB/CTH/BAG3/VC…
GO:0035194	post-transcriptional gene silencing by RNA	148	0.00762854	tags=26%, list=18%, signal=21%	IL6/MIR212/MIR132/MIR222/MIR223/TNF/ZC3H12A/ZFP36/MIR29B2/MIR20A/MIR18A/TGFB1/TUT7/H3-3B/MIR142/MIR320A/MOV10/NUP98/MIR24-2/SNIP1/MIR27A/MAP2K1/MIR23A/POLR2K/MIR199A1/SEC13/MIRLET7G/STAT3/H3-3A/MIR29B1/NUP54/ELAVL1/MIR19A/EIF4G1/MIRLET7A1/POLR2D/AGO2/HNRNPA2B1
GO:0051651	maintenance of location in cell	145	0.00762854	tags=28%, list=16%, signal=24%	S100A8/S100A9/CCL3/HK2/SORL1/XCR1/CORO1A/CEMIP/LYN/PTPRC/BCL3/FTH1/LCN2/SRGN/PTK2B/TRPM2/SYNE1/PTPN6/CAPN3/DIAPH1/GJA1/INSIG1/TWF1/TSPO/UBASH3B/HK1/P2RY6/DDIT3/HSPA5/NPSR1/PLCG2/CALR/CYBA/TXN/ERO1A/SP100/MORC3/BARD1/CHD7/HSP90B1
GO:0060759	regulation of response to cytokine stimulus	145	0.00762854	tags=32%, list=11%, signal=29%	IL6/ARG1/IL1R2/CD300LF/SPHK1/MMP12/CCL5/SOCS3/TNFAIP3/PTPN1/SYK/TNF/TRAF1/PTPRC/HSPA1A/BIRC2/ECM1/EDN1/TLR4/TLR2/CASP4/IRF7/HIF1A/MIR29B2/ADAM17/IKBKE/TBK1/IRAK1/RUNX1/PTPN6/NLRC5/ZBP1/PARP9/PTPN2/IFNGR1/PARP14/IRAK2/CXCR4/ABCE1/CHUK/SAMHD1/HIPK1/MIR24-2/MIR27A/IFIH1/PYCARD
GO:1903039	positive regulation of leukocyte cell-cell adhesion	148	0.00762854	tags=38%, list=8%, signal=35%	IL6/IL1B/IL1A/SELE/ADAM8/TNFSF9/NOD2/NR4A3/CCL5/CCL2/SELP/NLRP3/PNP/CD274/RHOH/IL2RA/CD55/TNFSF14/CORO1A/SIRPB1/SYK/EGR3/PTAFR/ICAM1/TNF/TNFSF13B/IL4R/MAP3K8/RUNX3/LYN/PTPRC/SASH3/EBI3/CCR2/HAVCR2/CYRIB/HSPH1/RASGRP1/NFKBID/TFRC/BCL6/IL27RA/IL18/CD44/ITGB2/IRAK1/NCK2/NFKBIZ/VAV1/TNFSF4/RUNX1/PTPN6/DOCK8/RARA/VSIR/VCAM1
GO:0031348	negative regulation of defense response	155	0.00762854	tags=29%, list=14%, signal=25%	ARG1/IL1R2/ARG2/ACOD1/IL22RA2/ADORA2A/CNR2/SMPDL3B/MMP12/MIR222/SOCS3/TNFAIP3/NLRP3/TNFAIP6/IL2RA/MIR223/ZC3H12A/PTPRC/HAVCR2/TNFRSF1B/GPX1/LPCAT3/MIR20A/NFKB1/PPARD/NLRC5/HGF/PTGER4/PTPN2/PARP14/SAMHD1/A2M/LDLR/MIR142/METRNL/ARRB2/SELENOS/PYCARD/SEC14L1/WFDC1/RIOK3/HLA-F/MIRLET7G/RNF125/IL10
GO:0050920	regulation of chemotaxis	149	0.00762854	tags=38%, list=18%, signal=31%	CXCL8/IL6/CXCR2/CCL3/CXCL14/SEMA7A/C5AR2/F3/CCR1/CCL5/CCL2/RIPOR2/VEGFC/MIR223/STX3/TNFSF14/C5AR1/VEGFA/SERPINE1/LYN/SEMA4A/DUSP1/CCR2/EDN1/CYRIB/RAC2/PTK2B/ADAM17/GPR183/TGFB1/PTPN2/CXCR4/IL6R/FGF1/DPP4/CSF1/HSPB1/STX4/AKIRIN1/CALR/SEMA6B/TIAM1/FGF18/AIF1/ITGA2/KDR/MYCBP2/ZSWIM4/ZSWIM6/MIF/THBS1/NCKAP1L/PDGFRA/SLC8B1/SEMA5A/C1QBP
GO:0043523	regulation of neuron apoptotic process	144	0.00762854	tags=21%, list=11%, signal=19%	CCL3/ADORA2A/ADAM8/SOD2/NR4A3/CCL2/CRLF1/CORO1A/C5AR1/CEBPB/TNF/TYROBP/WFS1/GCLC/NR4A2/AGAP2/HMOX1/HIF1A/PTK2B/CASP3/ITGAM/HYOU1/NUPR1/EGLN3/G6PD/DDIT3/NQO1/NGF/HIPK2/ARRB2
GO:0050792	regulation of viral process	154	0.00762854	tags=30%, list=19%, signal=24%	CXCL8/CCL3/ISG20/FCN1/LTF/CCL5/MIR222/TNF/ZC3H12A/PTX3/ZFP36/IFITM1/ISG15/DDX3X/TNIP1/CXCR4/PPID/HSPA8/ZC3HAV1/VPS37B/TRIM26/POLR2K/CFL1/FAM111A/CHMP2A/SNX3/SMARCA4/OAS1/CHMP4B/SUPT4H1/RSAD2/TRIM21/MX1/RAB7A/HDAC1/GTF2B/CHD1/POLR2D/BST2/EIF2AK2/IFI16/UBP1/CCNT1/PDE12/DDX5/PPIB
GO:0051701	interaction with host	154	0.00762854	tags=32%, list=18%, signal=27%	CXCL8/FCN1/CTSL/ITGB3/ANPEP/CD55/CDHR3/ITGB7/CLEC5A/ICAM1/NECTIN1/HSPA1A/PTX3/TFRC/PVR/IFITM1/GAPDH/ITGA5/TNIP1/CXCR4/PPID/LDLR/NPC1/IDE/HIPK2/CD46/DPP4/ALYREF/VPS37B/TRIM26/CBL/RXRA/SCARB1/CHMP2A/SNX3/GRB2/KPNA3/CHMP4B/KPNA4/TCP1/CD80/CD86/ITGA2/TRIM21/RAB7A/CBLL1/EIF2AK2/GRK2/CCR5/ITGB1
GO:0030595	leukocyte chemotaxis	143	0.00762854	tags=34%, list=9%, signal=31%	CXCL8/IL6/S100A12/CCL20/CXCR2/S100A8/S100A9/IL1B/CSF3R/PPBP/CXCL6/CCL3/CXCL14/ADAM8/C5AR2/CNR2/ADGRE2/CCR1/CCL5/FFAR2/CCL2/RIPOR2/VEGFC/MIR223/TNFSF14/CORO1A/C5AR1/SYK/VEGFA/SERPINE1/PDE4B/LYN/DUSP1/FCER1G/CCR2/EDN1/RAC2/PTK2B/ADAM17/TRPM2/ITGB2/VAV1/GPR183/CXCR4/HRH1/PREX1/IL6R/CXCL16
GO:0035195	gene silencing by miRNA	143	0.00762854	tags=27%, list=18%, signal=22%	IL6/MIR212/MIR132/MIR222/MIR223/TNF/ZC3H12A/ZFP36/MIR29B2/MIR20A/MIR18A/TGFB1/TUT7/H3-3B/MIR142/MIR320A/MOV10/NUP98/MIR24-2/SNIP1/MIR27A/MAP2K1/MIR23A/POLR2K/MIR199A1/SEC13/MIRLET7G/STAT3/H3-3A/MIR29B1/NUP54/ELAVL1/MIR19A/EIF4G1/MIRLET7A1/POLR2D/AGO2/HNRNPA2B1
GO:0051924	regulation of calcium ion transport	143	0.00762854	tags=28%, list=12%, signal=25%	CCL3/PTGS2/ADORA2A/CCR1/CCL5/CCL2/CD33/P2RX1/RGS4/CORO1A/CEMIP/CD84/ICAM1/PDE4B/LYN/WFS1/TRPC6/PTK2B/STC2/TMC1/AGT/NPPA/RRAD/PTPN6/CAPN3/DIAPH1/GJA1/EHD3/GPR35/CXCR4/TSPO/UBASH3B/G6PD/CRACR2A/P2RY6/LGALS3/NPSR1/ARRB2/PIK3CG/PLCG2
GO:0071222	cellular response to lipopolysaccharide	143	0.00762854	tags=43%, list=11%, signal=39%	CXCL8/IL6/ARG1/IL1B/IL1A/PPBP/CXCL6/CCL3/ACOD1/NOD2/LTF/TNIP3/CCL5/TNFAIP3/CCL2/NLRP3/TRIB1/CD274/CSF3/HCK/CD55/NFKBIA/NOS2/CEBPB/PTAFR/ICAM1/TNF/SERPINE1/PDE4B/TICAM1/ZC3H12A/LYN/CD14/NFKBIB/HAVCR2/TLR4/ZFP36/TLR2/LCN2/CD180/TNFRSF1B/TNIP2/IL18/MIR20A/SBNO2/NFKB1/IRAK1/PPARD/MYD88/TNFSF4/TGFB1/RARA/IRAK2/TSPO/LITAF/LY96/CARD17/ABCA1/SELENOS/PYCARD/SGMS1/EDNRB
GO:0046890	regulation of lipid biosynthetic process	142	0.00762854	tags=20%, list=10%, signal=19%	IL1B/PTGS2/DGAT2/SPHK1/VDR/MFSD2A/TRIB3/SNAI1/TNF/BMP2/AVIL/SLC45A3/AGAP2/EGR1/MIR29B2/POR/SEC14L2/LPCAT3/NFKB1/SCD/RDH10/CREB1/ADM/INSIG1/TSPO/LDLR/HMGCR/FGF1/ABCG1
GO:0002440	production of molecular mediator of immune response	141	0.00762854	tags=40%, list=17%, signal=33%	IL6/ARG1/IL1B/SEMA7A/NOD2/NR4A3/FFAR2/IL18RAP/CD226/SLC11A1/NLRP3/CD55/IGLV8-61/TNF/TNFSF13B/IL4R/TICAM1/PTPRC/SASH3/FCER1G/CCR2/TLR4/TLR2/SLC7A5/HMOX1/TFRC/BCL6/TNFRSF1B/IL27RA/IL18/TNFSF4/TGFB1/BTK/B2M/IL33/SAMHD1/JAK3/TCIRG1/DDX21/EXOSC3/DNAJB9/IL1R1/STX4/CD22/HLA-F/IL10/KIT/RSAD2/CD86/CD40/IRAK3/HSPD1/MIF/BST2/CLCF1/TMBIM6
GO:0002699	positive regulation of immune effector process	141	0.00762854	tags=39%, list=10%, signal=35%	IL6/ARG1/IL1B/SEMA7A/NOD2/ADGRE2/NR4A3/FFAR2/IL18RAP/CD226/NLRP3/STXBP2/FGR/NOS2/SYK/CD84/PTAFR/TNF/RAET1E/IL4R/TICAM1/LYN/PTPRC/TYROBP/SASH3/FCER1G/CCR2/TLR4/UNC13D/CYRIB/SLC7A5/RAC2/HMOX1/RASGRP1/NFKBID/TFRC/PVR/IL18/ITGB2/NFKBIZ/VAV1/ITGAM/NPPA/USP15/TNFSF4/RAP1A/TGFB1/RARA/BTK/B2M/IL33/PTPRJ/ADORA2B/DDX21/EXOSC3
GO:0050679	positive regulation of epithelial cell proliferation	141	0.00762854	tags=19%, list=7%, signal=18%	ARG1/TGM1/TGFA/MIR132/C5AR2/NOD2/F3/NR4A3/MMP12/CCL5/TNFAIP3/ITGB3/VEGFC/C5AR1/EGR3/VEGFA/BMP2/ECM1/TLR4/HMOX1/NR4A1/HIF1A/PLXNB3/ADAM17/APLN/MYC/NME1
GO:0043281	regulation of cysteine-type endopeptidase activity involved in apoptotic process	140	0.00762854	tags=24%, list=11%, signal=22%	S100A8/S100A9/PTGS2/ADORA2A/F3/MMP9/CLEC7A/PLAUR/NLRP3/P2RX1/TNFSF14/SYK/VEGFA/TNF/PMAIP1/BIRC2/TNFRSF10A/POR/GPX1/CD44/MYC/FAS/HGF/DDX3X/EGLN3/ATP2A3/BCL2L12/CRYAB/CASP10/NGF/CFLAR/TNFSF15/ARRB2/PYCARD
GO:0070663	regulation of leukocyte proliferation	140	0.00762854	tags=49%, list=15%, signal=42%	IL6/ARG1/IL1B/IL1A/ARG2/IDO1/TNFSF9/CCL5/TNFAIP3/PNP/CD274/IL2RA/CD55/CORO1A/SYK/CEBPB/TNFSF13B/TICAM1/LYN/PTPRC/TYROBP/SASH3/EBI3/CCR2/HAVCR2/TLR4/RAC2/TNFSF8/TFRC/SDC4/BCL6/TNFRSF1B/PELI1/IL27RA/IL18/CDKN1A/SPN/NCK2/CASP3/CD38/IRF1/TNFSF4/GPR183/PTPN6/INPP5D/CD320/VSIR/BTK/VCAM1/IL33/JAK3/SLC7A1/LGALS3/PYCARD/CD46/TNFRSF21/CSF1/PAWR/VAV3/RIPK3/KITLG/CD22/IL15/IL10/AIF1/CD80/CD86/CD40
GO:0002703	regulation of leukocyte mediated immunity	134	0.00762854	tags=40%, list=11%, signal=36%	IL6/ARG1/IL1B/CXCL6/NOD2/ADGRE2/IL18RAP/CD226/NLRP3/STXBP2/FGR/NOS2/SYK/CD84/PTAFR/ICAM1/TNF/RAET1E/IL4R/TICAM1/WAS/LYN/PTPRC/TYROBP/SASH3/FCER1G/CCR2/HAVCR2/TLR4/UNC13D/CYRIB/RAC2/HMOX1/RASGRP1/TFRC/BCL6/TNFRSF1B/PVR/IL27RA/IL18/ITGB2/VAV1/ITGAM/NPPA/TNFSF4/PTPN6/TGFB1/BTK/B2M/ADORA2B/JAK3/DDX21/EXOSC3/ARRB2
GO:0035967	cellular response to topologically incorrect protein	139	0.00762854	tags=39%, list=22%, signal=31%	CXCL8/ATF3/HSPA6/CCL2/PPP1R15A/PTPN1/CREB3L3/HSPA1A/WFS1/RNF121/PARP16/NCK2/STC2/HYOU1/PTPN2/YOD1/HSPA13/DDIT3/HSPA5/DNAJB11/HSPA8/SELENOS/DNAJB9/EDEM1/TLN1/HSPA9/CALR/SRPRA/ERO1A/DNAJB12/HSP90B1/DDX11/HSPD1/RHBDD1/EIF2AK2/TMBIM6/CREB3L1/BAK1/PDIA6/CANX/EIF2S1/SSR1/HSPA14/DAXX/PREB/ATF4/GFPT1/ERN1/ATP6V0D1/PDIA5/UGGT1/FICD/TMEM33/UBE2W
GO:0045766	positive regulation of angiogenesis	139	0.00762854	tags=38%, list=18%, signal=32%	CXCL8/CXCR2/IL1B/IL1A/HK2/PTGS2/CHI3L1/MIR132/F3/SPHK1/VEGFC/C5AR1/VEGFA/SERPINE1/ZC3H12A/ECM1/HMOX1/HIF1A/PTK2B/PRKCB/MIR20A/ITGB2/CCBE1/RUNX1/HGF/ITGA5/ADM/CYP1B1/BTG1/CXCR4/PLK2/ADAM12/HIPK1/FGF1/HIPK2/MIR27A/MIR23A/MIR199A1/HSPB1/MIRLET7G/STAT3/IL10/FGF18/CD40/KDR/CIB1/THBS1/C3/AGO2/ITGB1/SEMA5A/JAK1/ERAP1
GO:2001235	positive regulation of apoptotic signaling pathway	134	0.00762854	tags=29%, list=17%, signal=24%	S100A8/S100A9/ADORA2A/G0S2/MMP9/ATF3/PLAUR/CIDEB/TNF/SLC9A3R1/INHBA/PMAIP1/PPIF/PTPRC/CTSC/NCK2/BMPR1B/PPP1R13B/AGT/TRAF7/FAS/MLLT11/NUPR1/PTPN2/DDIT3/BNIP3/STK4/PLAGL2/PYCARD/YWHAG/RIPK3/PPP3R1/YWHAZ/HIP1R/STK3/PAK2/PDIA3/THBS1/JAK2
GO:0010466	negative regulation of peptidase activity	138	0.00762854	tags=41%, list=17%, signal=35%	PTGS2/SERPINB2/ADORA2A/SORL1/TIMP1/MMP9/LTF/WFDC12/LCN1/PLAUR/TNFSF14/VEGFA/TNF/SERPINE1/BIRC2/ECM1/SERPINB1/MIR29B2/POR/GPX1/CD44/ITIH4/AGT/SERPINB10/GAPDH/HGF/DDX3X/SERPINE2/A2M/ANXA8/BCL2L12/CRYAB/CARD17/FURIN/MIR24-2/NGF/PICALM/CFLAR/ARRB2/SERPINH1/CSTB/RARRES1/TFPI2/MIR199A1/WFDC1/MICAL1/LAMTOR5/MIR29B1/TNFAIP8/PI15/LXN/SERPINB8/PAK2/THBS1/BST2/C3/IFI16
GO:0019722	calcium-mediated signaling	133	0.00762854	tags=22%, list=9%, signal=20%	CXCL8/CCL20/CXCR2/CCL3/PLEK/SELE/MCTP2/SPHK1/CCR1/XCR1/TBC1D10C/SELP/SYK/TNF/PTPRC/LAT2/CCRL2/NRG1/CCR2/EDN1/PTK2B/TRPM2/LRRK2/BTK/VCAM1/CXCR4/ACKR3/PTPRJ/P2RY6
GO:0044706	multi-multicellular organism process	133	0.00762854	tags=35%, list=11%, signal=32%	LIF/ARG1/IL1B/ACOD1/IDO1/PTGS2/TIMP1/MMP9/VDR/FOSL1/RGS2/PNOC/ACSL4/P2RX1/FOS/VEGFA/PTAFR/THBD/JUNB/PRDM1/FOSB/SPP1/HAVCR2/EDN1/VMP1/ACVR1B/MAFF/PPARD/STC2/CD38/AGT/NPPA/NAMPT/AKR1B1/ITGA5/GJA1/ADM/RARA/SERPINE2/SP3/SH3PXD2B/SLC38A2/H3-3B/ARNTL/FKBP4/ARHGDIB/HPGD
GO:0050866	negative regulation of cell activation	138	0.00762854	tags=36%, list=11%, signal=32%	ARG1/ARG2/IDO1/ADORA2A/CD300LF/SAMSN1/CNR2/TNFAIP3/TBC1D10C/RIPOR2/CD274/IL2RA/FGR/CEBPB/CD84/THBD/IL4R/ZC3H12A/RUNX3/LYN/INHBA/PTPRC/TYROBP/CCR2/HAVCR2/GCLC/HMOX1/NFKBID/SDC4/BCL6/TSPAN32/PELI1/SPN/CASP3/IRF1/PAG1/TNFSF4/RUNX1/PTPN6/INPP5D/PTPN2/VSIR/SERPINE2/BTK/UBASH3B/LDLR/JAK3/LGALS3/MIR27A
GO:0050870	positive regulation of T cell activation	133	0.00762854	tags=39%, list=11%, signal=35%	IL6/IL1B/IL1A/ADAM8/TNFSF9/NOD2/CCL5/CCL2/NLRP3/PNP/CD274/RHOH/IL2RA/CD55/TNFSF14/CORO1A/SIRPB1/SYK/EGR3/TNFSF13B/IL4R/MAP3K8/RUNX3/LYN/PTPRC/SASH3/EBI3/CCR2/HAVCR2/CYRIB/HSPH1/RASGRP1/NFKBID/TFRC/BCL6/IL27RA/IL18/NCK2/NFKBIZ/VAV1/TNFSF4/RUNX1/PTPN6/DOCK8/RARA/VSIR/VCAM1/JAK3/SLC7A1/PYCARD/CD46/DPP4
GO:0097529	myeloid leukocyte migration	133	0.00762854	tags=38%, list=12%, signal=34%	CXCL8/IL6/S100A12/CCL20/CXCR2/S100A8/S100A9/IL1B/CSF3R/PPBP/CXCL6/CCL3/ADAM8/C5AR2/ADGRE2/CCR1/CCL5/CCL2/RIPOR2/RHOH/VEGFC/MIR223/C5AR1/SYK/VEGFA/SERPINE1/PDE4B/LYN/DUSP1/FCER1G/CCR2/EDN1/RAC2/PTK2B/ITGB2/VAV1/PTGER4/HRH1/PREX1/IL6R/WDR1/MIR24-2/LGALS3/PIK3CG/RHOG/DPP4/IL17RA/EDNRB/CSF1/VAV3/IL1R1
GO:2000377	regulation of reactive oxygen species metabolic process	138	0.00762854	tags=38%, list=15%, signal=33%	MMP3/IL1B/ARG2/ACOD1/HK2/PTGS2/MMP8/MIR212/MIR132/CLEC7A/SYK/ICAM1/TNF/BMP7/TICAM1/ZC3H12A/TYROBP/STK17A/GADD45A/BIRC2/EDN1/TLR4/PTX3/RAC2/HIF1A/PTK2B/CDKN1A/ITGB2/GLA/ITGAM/ARF4/AGT/TGFB1/CYP1B1/TSPO/G6PD/CRYAB/MIR24-2/BNIP3/CFLAR/SLC5A3/SELENOS/MIR199A1/RIPK3/COQ7/GCH1/GRB2/STAT3/CYBA/IL10/AIF1/ROMO1
GO:0001959	regulation of cytokine-mediated signaling pathway	135	0.00762854	tags=35%, list=13%, signal=31%	IL6/ARG1/IL1R2/CD300LF/SPHK1/MMP12/CCL5/SOCS3/TNFAIP3/PTPN1/SYK/TNF/TRAF1/PTPRC/HSPA1A/BIRC2/ECM1/EDN1/CASP4/IRF7/HIF1A/MIR29B2/ADAM17/IKBKE/TBK1/IRAK1/RUNX1/PTPN6/NLRC5/ZBP1/PARP9/PTPN2/IFNGR1/PARP14/IRAK2/CXCR4/ABCE1/CHUK/SAMHD1/HIPK1/MIR24-2/MIR27A/PYCARD/CSF1/IL1R1/IRF3/IKBKB
GO:0002685	regulation of leukocyte migration	136	0.00762854	tags=39%, list=13%, signal=34%	CXCL8/IL6/CCL20/CXCR2/CCL3/SELE/CXCL14/ADAM8/C5AR2/CCR1/CCL5/CCL2/SELP/RIPOR2/RHOH/VEGFC/MIR223/TNFSF14/C5AR1/VEGFA/PTAFR/ICAM1/TNF/SERPINE1/LYN/DUSP1/CCR2/ECM1/EDN1/RAC2/HMOX1/PTK2B/ADAM17/IL27RA/SPN/STK10/DOCK8/PTGER4/IL33/IL6R/MIR24-2/LGALS3/PYCARD/RHOG/DPP4/CSF1/IL1R1/RIPK3/MSN/KITLG/AKIRIN1/CALR/ITGA4
GO:0045089	positive regulation of innate immune response	136	0.00762854	tags=39%, list=18%, signal=32%	CLEC4D/FCN1/ADAM8/MMP12/CCL5/FFAR2/IL18RAP/CD226/EREG/CLEC4E/HCK/SYK/RAET1E/LYN/FCER1G/HAVCR2/TLR4/RELB/RASGRP1/IRF7/PVR/IKBKE/TBK1/PSMB9/NFKB1/VAV1/PSMD14/NLRC5/PSMB8/ZBP1/PARP9/CHUK/PSME2/PSMB3/PYCARD/PLCG2/TLR8/PSMA5/POLR3D/PSMD1/RIOK3/IRF3/HLA-F/IKBKB/CARD9/POLR3F/PSMB10/PSMD2/PAK2/IFI16/RPS19/PSMD8/HEXIM1
GO:1901136	carbohydrate derivative catabolic process	136	0.00762854	tags=26%, list=14%, signal=23%	CHI3L1/CHIT1/CDA/MMP12/HPSE/CTSL/UPP1/PNP/ADAMTS9/CEMIP/PDE4B/PGM2/SDC4/PDE7A/CD44/GLA/DCTPP1/GALC/CHI3L2/HPRT1/TGFB1/MAN1B1/NT5C3A/NT5C/SAMHD1/ENTPD4/CDADC1/ADA2/NUDT15/PDE8A/ENPP4/EDEM1/PDE2A/TDG/NAGK/NEU1
GO:0017157	regulation of exocytosis	137	0.00762854	tags=30%, list=16%, signal=26%	ADORA2A/ADGRE2/STXBP2/P2RX1/FGR/SYK/CD84/PTAFR/IL4R/SEPTIN1/LYN/SYN1/FCER1G/CCR2/UNC13D/RAB3D/RAC2/HMOX1/SDC4/RAB8B/PRKCB/ITGB2/ITGAM/NPPA/RAP1A/LRRK2/CACNA1I/RAB27B/ADORA2B/RAP1B/SDCBP/VAMP1/STX1A/STX4/MICAL1/CHMP2A/HLA-F/DTNBP1/RALB/ATP2A2/RAB7A
GO:0038061	NIK/NF-kappaB signaling	137	0.00762854	tags=37%, list=15%, signal=32%	IL1B/CHI3L1/MMP8/ADGRG3/NOD2/SPHK1/NLRP3/MIR223/TNFSF14/NFKBIA/TNF/BMP7/ZC3H12A/BCL3/CD14/HAVCR2/BIRC2/EDN1/TLR4/TLR2/TNFRSF10A/RELB/NFKB2/MIR29B2/TCIM/IKBKE/IL18/PSMB9/IRAK1/RASSF2/REL/PSMD14/AKIP1/PSMB8/DDX3X/PPP4C/CHUK/LITAF/PSME2/PSMB3/TNFSF15/MIR27A/PRDX1/PSMA5/PSMD1/RIPK3/LIMS1/CALR/MIR29B1/COPS8/CD86
GO:0034614	cellular response to reactive oxygen species	132	0.00762854	tags=29%, list=15%, signal=25%	IL6/MMP3/ARG1/SOD2/SPHK1/MMP9/NR4A3/IL18RAP/TNFAIP3/NCF1/FOS/TNF/BMP7/PPIF/STK26/KDM6B/LCN2/TRPC6/TRPM2/HGF/CYP1B1/LRRK2/BTK/CHUK/NQO1/APEX1/BNIP3/CFLAR/PRDX1/PAWR/PDE8A/RIPK3/GCH1/IL10/GLRX2/TXN/ROMO1/MAP3K5
GO:0050852	T cell receptor signaling pathway	131	0.00762854	tags=48%, list=29%, signal=34%	CD226/FYB1/PDE4B/ZC3H12A/WAS/PTPRC/THEMIS2/TEC/NFKBID/LCP2/PSMB9/NFKB1/NFKBIZ/PAG1/PSMD14/PTPN6/CD247/INPP5D/PSMB8/PIK3CB/PTPN2/CHUK/PTPRJ/LGALS3/PSME2/PSMB3/PLCG2/TNFRSF21/PAWR/PSMA5/PSMD1/IKBKB/ELF1/PSMB10/PSMD2/PAK2/STOML2/PSMD8/PIK3CD/BTN2A2/CSK/PRAM1/PSMB2/PSMD4/RIPK2/PSMC6/PSMA4/PSMC4/FBXW11/CYLD/PSMD12/MAPK1/PSME3/RAB29/PSMD11/TRAF6/PSMD5/PSMD10/PSMC5/TAB2/PSMC2/PSME4/PSMD13
GO:0007187	G protein-coupled receptor signaling pathway, coupled to cyclic nucleotide second messenger	114	0.00762854	tags=24%, list=10%, signal=22%	ADORA2A/ADGRG3/CNR2/ADGRE2/ADGRE1/CCR1/S1PR4/GNAZ/CCL2/XCR1/RGS2/ADGRE3/SLC9A3R1/ADGRE5/MARCO/EDN1/PTGIR/HTR7/AGT/RGS1/HRH2/ADM/PTGER4/HRH1/S1PR3/ADORA2B/ABCA1
GO:0010565	regulation of cellular ketone metabolic process	129	0.00762854	tags=22%, list=13%, signal=20%	IL1B/PTGS2/DGAT2/MFSD2A/NR4A3/TRIB3/SLC7A11/ODC1/BMP2/SLC45A3/EGR1/PSMB9/PPARD/RDH10/PSMD14/PSMB8/AZIN1/ADM/INSIG1/OAZ1/NQO1/PSME2/PSMB3/HPGD/PPTC7/PSMA5/PSMD1/SLC7A7/FABP5
GO:0032944	regulation of mononuclear cell proliferation	130	0.00762854	tags=50%, list=15%, signal=43%	IL6/ARG1/IL1B/IL1A/ARG2/IDO1/TNFSF9/CCL5/PNP/CD274/IL2RA/CD55/CORO1A/SYK/CEBPB/TNFSF13B/TICAM1/LYN/PTPRC/TYROBP/SASH3/EBI3/CCR2/HAVCR2/TLR4/RAC2/TNFSF8/TFRC/SDC4/BCL6/TNFRSF1B/PELI1/IL27RA/IL18/CDKN1A/SPN/NCK2/CASP3/CD38/IRF1/TNFSF4/GPR183/PTPN6/INPP5D/CD320/VSIR/BTK/VCAM1/JAK3/SLC7A1/LGALS3/PYCARD/CD46/TNFRSF21/CSF1/PAWR/VAV3/RIPK3/CD22/IL15/IL10/AIF1/CD80/CD86/CD40
GO:0050670	regulation of lymphocyte proliferation	129	0.00762854	tags=50%, list=15%, signal=43%	IL6/ARG1/IL1B/IL1A/ARG2/IDO1/TNFSF9/CCL5/PNP/CD274/IL2RA/CD55/CORO1A/SYK/CEBPB/TNFSF13B/TICAM1/LYN/PTPRC/TYROBP/SASH3/EBI3/CCR2/HAVCR2/TLR4/RAC2/TNFSF8/TFRC/SDC4/BCL6/TNFRSF1B/PELI1/IL27RA/IL18/CDKN1A/SPN/NCK2/CASP3/CD38/IRF1/TNFSF4/GPR183/PTPN6/INPP5D/CD320/VSIR/BTK/VCAM1/JAK3/SLC7A1/LGALS3/PYCARD/CD46/TNFRSF21/PAWR/VAV3/RIPK3/CD22/IL15/IL10/AIF1/CD80/CD86/CD40
GO:0050714	positive regulation of protein secretion	114	0.00762854	tags=28%, list=9%, signal=26%	IL6/IL1A/ADORA2A/ADAM8/SORL1/TRH/CD33/CLEC4E/ACSL4/VEGFC/FGR/GPR68/CLEC5A/SYK/TNF/CD14/TLR4/TLR2/HIF1A/PPARD/PFKFB2/CD38/TNFSF4/GAPDH/PANX1/GJA1/TGFB1/PTGER4/RGCC/IL33/SEC24A/PPID
GO:0070374	positive regulation of ERK1 and ERK2 cascade	129	0.00762854	tags=29%, list=11%, signal=26%	CCL20/CCL3/CHI3L1/SEMA7A/C5AR2/NOD2/CCR1/CCL5/MIR222/CCL2/C5AR1/ICAM1/TNF/BMP2/PTPRC/MARCO/HAVCR2/TLR4/RASGRP1/PTK2B/CD44/GPR183/RAP1A/TGFB1/ALOX15/GCNT2/ACKR3/P2RY6/HMGCR/RAP1B/MIR24-2/CFLAR/ARRB2/MIR27A/PYCARD/MAP2K1/MIR23A
GO:0071347	cellular response to interleukin-1	129	0.00762854	tags=33%, list=12%, signal=30%	CXCL8/IL6/CCL20/IL1R2/IL1B/IL1A/CCL3/ACOD1/CHI3L1/NOD2/CCL5/CCL2/IL1RAP/NFKBIA/CEBPB/ICAM1/ZC3H12A/MAP3K8/EDN1/LCN2/HIF1A/EGR1/TNIP2/PELI1/GBP2/PSMB9/NFKB1/IRAK1/MYD88/PSMD14/PSMB8/ZBP1/IRAK2/CHUK/ADAMTS7/PSME2/PSMB3/MIR27A/PYCARD/PSMA5/HAS2/IL1R1/PSMD1
GO:0002224	toll-like receptor signaling pathway	113	0.00762854	tags=45%, list=16%, signal=38%	S100A8/S100A9/ACOD1/CD300LF/SMPDL3B/LTF/TNIP3/TNFAIP3/CTSL/NFKBIA/PIK3AP1/TICAM1/LYN/CD14/HAVCR2/BIRC2/TLR4/MAPKAPK2/TLR2/IRF7/TNIP2/PELI1/IKBKE/TBK1/ITGB2/IRAK1/MYD88/ITGAM/IRF1/DDX3X/TNIP1/BTK/IRAK2/CHUK/RAB7B/UBE2D3/LY96/ARRB2/TLR8/UBE2D2/IRF3/IKBKB/CYBA/RSAD2/CTSS/TRAF3/CD40/HSP90B1/IRAK3/HSPD1/MIR19A
GO:0010950	positive regulation of endopeptidase activity	113	0.00762854	tags=35%, list=17%, signal=30%	S100A8/S100A9/F3/CLEC7A/CIDEB/NLRP3/P2RX1/SYK/TNF/LYN/PMAIP1/MBP/TNFRSF10A/MIR29B2/CYFIP2/EPHA4/PSMD14/MYC/FAS/DDX3X/EGLN3/VSIR/ATP2A3/CASP10/PSME2/NGF/PICALM/CFLAR/TNFSF15/PYCARD/AKIRIN2/STAT3/CARD9/MIR29B1/HIP1R/MAP3K5/HSPD1/EFNA1/JAK2/IFI16
GO:0010951	negative regulation of endopeptidase activity	127	0.00762854	tags=41%, list=17%, signal=34%	PTGS2/SERPINB2/ADORA2A/SORL1/TIMP1/MMP9/LTF/WFDC12/LCN1/PLAUR/TNFSF14/VEGFA/TNF/SERPINE1/BIRC2/SERPINB1/POR/GPX1/CD44/ITIH4/AGT/SERPINB10/GAPDH/HGF/DDX3X/SERPINE2/A2M/ANXA8/BCL2L12/CRYAB/CARD17/FURIN/MIR24-2/NGF/PICALM/CFLAR/ARRB2/SERPINH1/CSTB/RARRES1/TFPI2/WFDC1/MICAL1/LAMTOR5/TNFAIP8/LXN/SERPINB8/PAK2/THBS1/BST2/C3/IFI16
GO:0010952	positive regulation of peptidase activity	127	0.00762854	tags=31%, list=17%, signal=26%	S100A8/S100A9/F3/CLEC7A/CIDEB/NLRP3/P2RX1/SYK/TNF/LYN/PMAIP1/MBP/TNFRSF10A/MIR29B2/CYFIP2/EPHA4/PSMD14/MYC/FAS/DDX3X/EGLN3/VSIR/ATP2A3/CASP10/PSME2/NGF/PICALM/CFLAR/TNFSF15/PYCARD/AKIRIN2/STAT3/CARD9/MIR29B1/HIP1R/MAP3K5/HSPD1/EFNA1/JAK2/IFI16
GO:0070304	positive regulation of stress-activated protein kinase signaling cascade	127	0.00762854	tags=31%, list=17%, signal=26%	IL1B/MMP8/NOD2/SPHK1/NCF1/PTPN1/SYK/VEGFA/TNF/TRAF1/BMP2/ZC3H12A/LYN/GADD45A/EDN1/TLR4/RASGRP1/MAP3K9/PTK2B/RASSF2/EPHA4/GADD45B/TNIK/HMGCR/SDCBP/HIPK2/PYCARD/GADD45G/TIAM1/CARD9/PRMT1/MAP3K5/TRAF3/MLKL/STK3/MAP3K2/RNF13/MAP4K2/EIF2AK2/CDC42
GO:1902107	positive regulation of leukocyte differentiation	110	0.00762854	tags=35%, list=8%, signal=32%	LIF/IL1B/IL1A/ADAM8/TNFSF9/CCR1/NLRP3/TRIB1/PNP/CD101/RHOH/IL2RA/GPR68/SYK/EGR3/FOS/TNF/IL4R/RUNX3/PTPRC/TYROBP/SASH3/HCLS1/RASGRP1/NFKBID/BCL6/IL18/EVI2B/NFKBIZ/TNFSF4/RUNX1/INPP5D/TGFB1/CREB1/RARA/ATP11C/VSIR/BTK
GO:0000187	activation of MAPK activity	112	0.00762854	tags=41%, list=23%, signal=32%	IL1B/TGFA/NOD2/DUSP5/PTPN1/C5AR1/SYK/TNF/BMP2/PTPRC/NRG1/TLR4/MAPKAPK2/MAP3K9/IRAK1/AVPI1/AGT/HGF/PIK3CB/LRRK2/IRAK2/CXCR4/ADORA2B/MAP2K3/FGF1/MAP2K1/KIT/GDF15/MAP3K5/MLKL/MAP3K2/THBS1/MAP4K2/UBE2V1/DAXX/ERN1/TAB3/MDFIC/MAPK14/MAP4K1/DBNL/RIPK2/UBB/STK39/RIPK1/DUSP6
GO:0002819	regulation of adaptive immune response	112	0.00762854	tags=44%, list=15%, signal=37%	IL6/ARG1/IL1B/SAMSN1/TNFAIP3/CD226/SLC11A1/NLRP3/CD274/TNF/TNFSF13B/IL4R/ZC3H12A/WAS/PTPRC/SASH3/CD48/FCER1G/CCR2/HAVCR2/CYRIB/NFKBID/IRF7/TFRC/BCL6/TNFRSF1B/PVR/IL27RA/IL18/NFKBIZ/IRF1/TNFSF4/PTPN6/TGFB1/ALOX15/BTK/B2M/IL33/JAK3/EXOSC3/PYCARD/IL1R1/RIPK3/HLA-F/IL10/RSAD2/CD80/CD40/PLA2G4A
GO:0003018	vascular process in circulatory system	115	0.00762854	tags=26%, list=9%, signal=24%	CXCR2/PTGS2/ADORA2A/SOD2/MFSD2A/P2RY2/RGS2/P2RX1/VEGFA/PTAFR/ICAM1/GCLC/EDN1/HMOX1/DOCK5/GPX1/HTR7/PPARD/APLN/CD38/AGT/NPPA/HRH2/GJA1/TGFB1/ADM/HRH1/PTPRJ/ADORA2B/HMGCR
GO:0007584	response to nutrient	115	0.00762854	tags=30%, list=17%, signal=25%	ARG1/PTGS2/LIPG/NOD2/VDR/LDHA/ACSL1/ACSL4/BMP7/PIM1/SPP1/GCLC/HMOX1/POR/PPARD/STC2/RARA/BRIP1/SRF/TSPO/HMGCR/NQO1/ABCA1/IL15/COX4I1/ATP2B1/CD40/ITGA2/TNC/CYP26B1/FOLR1/AHCY/SLC6A4/STAR
GO:0046165	alcohol biosynthetic process	115	0.00762854	tags=34%, list=20%, signal=28%	IL1B/PLEK/SPHK1/VDR/PTAFR/TNF/IPMK/BMP2/CYP3A4/PTK2B/POR/SEC14L2/LPCAT3/NFKB1/SCD/ACAT2/AKR1B1/HSD17B7/INSIG1/HRH1/G6PD/P2RY6/HMGCR/FGF1/ABCG1/PLCG2/GCH1/PTS/DHDDS/SQLE/PCBD2/MVK/NUS1/IDI1/FDPS/NFYA/GGPS1/ACLY/ITPKC
GO:0048660	regulation of smooth muscle cell proliferation	115	0.00762854	tags=36%, list=15%, signal=31%	IL6/PTGS2/SOD2/MMP9/NR4A3/CCL5/MIR222/TNFAIP3/EREG/TRIB1/MIR223/HBEGF/PTAFR/TNF/ABCC4/EDN1/HMOX1/RBPMS2/PTGIR/IL18/CDKN1A/MIR20A/IRAK1/PPARD/APLN/AGT/NAMPT/AKR1B1/GJA1/IL6R/P2RY6/HMGCR/MIR27A/HPGD/FOXJ2/IL15/CYBA/IL10/AIF1/MAP3K5/ITGA2
GO:0071346	cellular response to interferon-gamma	112	0.00762854	tags=47%, list=18%, signal=39%	CCL20/ARG1/CCL3/ACOD1/CCL5/SOCS3/CCL2/STXBP2/HCK/NOS2/PTAFR/ICAM1/WAS/SLC26A6/EDN1/TLR4/TLR2/IRF7/GBP2/CD44/ZYX/IRF1/GAPDH/ACTR3/ACTG1/NLRC5/PARP9/PTPN2/IFNGR1/PARP14/B2M/VCAM1/RAB7B/ACTR2/TRIM26/STX4/IRF3/HLA-F/OAS1/EVL/SP100/AIF1/SOCS1/TRIM21/NMI/STAR/IFNGR2/JAK2/CDC42/GBP6/JAK1/PDE12/IFI30
GO:0007565	female pregnancy	119	0.00762854	tags=31%, list=9%, signal=29%	LIF/ARG1/IL1B/ACOD1/IDO1/PTGS2/TIMP1/MMP9/VDR/FOSL1/RGS2/PNOC/ACSL4/FOS/VEGFA/THBD/JUNB/PRDM1/FOSB/SPP1/HAVCR2/VMP1/ACVR1B/PPARD/STC2/CD38/AGT/NPPA/NAMPT/AKR1B1/ITGA5/GJA1/ADM/RARA/SP3/SLC38A2/H3-3B
GO:0014065	phosphatidylinositol 3-kinase signaling	117	0.00762854	tags=23%, list=8%, signal=21%	OSM/IER3/CCL5/PIK3R5/SELP/NCF1/CSF3/FGR/TNF/HCST/PIK3AP1/SLC9A3R1/LYN/HCLS1/EDN1/RASGRP1/IL18/PIP5K1B/MIR20A/PIP4K2A/PPARD/AGT/PTPN6/HGF/PIK3CB/PRR5L/SERPINE2
GO:0032479	regulation of type I interferon production	109	0.00762854	tags=39%, list=16%, signal=33%	ACOD1/TNFAIP3/SYK/TICAM1/CD14/HAVCR2/TLR4/TLR2/RELB/NFKB2/IRF7/IKBKE/TBK1/NFKB1/IRAK1/MYD88/IRF1/REL/LRRFIP1/NLRC5/ISG15/ZBP1/DDX3X/HERC5/CHUK/UBE2L6/IFIH1/PYCARD/PLCG2/TLR8/POLR3D/POLR2K/DDX41/RIOK3/IRF3/RNF125/IL10/TRAF3/TRIM21/POLR3F/HSPD1/NMI
GO:0032606	type I interferon production	111	0.00762854	tags=39%, list=16%, signal=33%	ACOD1/TNFAIP3/SYK/TICAM1/CD14/HAVCR2/TLR4/TLR2/RELB/NFKB2/IRF7/IKBKE/TBK1/NFKB1/IRAK1/MYD88/IRF1/REL/LRRFIP1/NLRC5/ISG15/ZBP1/DDX3X/HERC5/CHUK/UBE2L6/IFIH1/PYCARD/PLCG2/TLR8/POLR3D/POLR2K/DDX41/RIOK3/IRF3/RNF125/IL10/G3BP1/TRAF3/TRIM21/POLR3F/HSPD1/NMI
GO:0042542	response to hydrogen peroxide	109	0.00762854	tags=31%, list=15%, signal=27%	IL6/ARG1/SPHK1/NR4A3/IL18RAP/TNFAIP3/FOSL1/LDHA/PPIF/STK26/KDM6B/DUSP1/LCN2/HMOX1/TRPC6/PTK2B/TRPM2/GPX1/CASP3/HGF/CYP1B1/LRRK2/CRYAB/NQO1/APEX1/BNIP3/PAWR/PDE8A/RIPK3/IL10/GLRX2/TXN/KPNA4/MAP3K5
GO:0048659	smooth muscle cell proliferation	117	0.00762854	tags=35%, list=15%, signal=30%	IL6/PTGS2/SOD2/MMP9/NR4A3/CCL5/MIR222/TNFAIP3/EREG/TRIB1/MIR223/HBEGF/PTAFR/TNF/ABCC4/EDN1/HMOX1/RBPMS2/PTGIR/IL18/CDKN1A/MIR20A/IRAK1/PPARD/APLN/AGT/NAMPT/AKR1B1/GJA1/IL6R/P2RY6/HMGCR/MIR27A/HPGD/FOXJ2/IL15/CYBA/IL10/AIF1/MAP3K5/ITGA2
GO:0051048	negative regulation of secretion	109	0.00762854	tags=22%, list=10%, signal=20%	LIF/IL1B/IL11/OSM/TRH/CD84/INHBA/NRG1/CCR2/EDN1/RHBDF2/HMOX1/SRGN/TNFRSF1B/MIR29B2/CYP4F2/RAP1A/MIDN/GJA1/PTGER4/RGCC/IL33/HMGCR/RAP1B
GO:0052126	movement in host environment	117	0.00762854	tags=32%, list=16%, signal=28%	CXCL8/FCN1/CTSL/ITGB3/ANPEP/CD55/CDHR3/ITGB7/CLEC5A/ICAM1/NECTIN1/HSPA1A/PTX3/TFRC/PVR/IFITM1/ITGA5/CXCR4/PPID/LDLR/NPC1/IDE/CD46/DPP4/VPS37B/TRIM26/CBL/SCARB1/CHMP2A/SNX3/GRB2/KPNA3/CHMP4B/CD80/CD86/ITGA2/TRIM21/RAB7A
GO:0071901	negative regulation of protein serine/threonine kinase activity	111	0.00762854	tags=28%, list=13%, signal=25%	IL1B/DUSP2/SORL1/DUSP5/TNFAIP3/RGS2/PTPN1/RGS4/RGS14/PRKAR2B/BMP7/LYN/DUSP1/GADD45A/CDKN1A/MIR20A/DNAJA1/CASP3/AGT/DUSP4/NPPA/PTPN6/PTPRJ/HMGCR/MIR24-2/SLC8A3/PYCARD/DUSP18/YWHAG/HSPB1/STK38
GO:0001659	temperature homeostasis	126	0.00762854	tags=28%, list=14%, signal=24%	IL1B/IL1A/PTGS2/G0S2/ACSL1/SYK/CEBPB/VEGFA/TNF/IL4R/KDM6B/CCR2/TLR4/LCN2/ADAMTS5/EGR1/ADAM17/TRPM2/IL18/GPX1/UCP2/SCD/APLN/GJA1/CXCR4/DDIT3/ARNTL/EDNRB/EPAS1/GADD45G/FABP5/KDM1A/TFE3/IL15/STAT3
GO:0022408	negative regulation of cell-cell adhesion	126	0.00762854	tags=36%, list=15%, signal=31%	ARG1/ARG2/IDO1/ADORA2A/MIR222/RIPOR2/CD274/IL2RA/CEBPB/VEGFA/BMP2/IL4R/ZC3H12A/RUNX3/MBP/HAVCR2/NFKBID/SDC4/BCL6/PELI1/SPN/CASP3/AKNA/IRF1/PAG1/TNFSF4/RUNX1/PTPN6/TGFB1/PTPN2/VSIR/SERPINE2/RGCC/UBASH3B/JAK3/LGALS3/MIR27A/TNFRSF21/PAWR/CCM2L/MIRLET7G/IL10/CD80/CD86/SOCS1
GO:0033209	tumor necrosis factor-mediated signaling pathway	120	0.00762854	tags=32%, list=16%, signal=27%	TNFSF9/SPHK1/TNFAIP3/TNFSF14/NFKBIA/SYK/TNF/TRAF1/TNFSF13B/HSPA1A/BIRC2/CASP4/TNFSF8/PTK2B/TNFRSF1B/ADAM17/PSMB9/PSMD14/TNFSF4/FAS/PSMB8/PTPN2/CHUK/HIPK1/MIR24-2/PSME2/PSMB3/TNFSF15/PYCARD/TXNDC17/PSMA5/PSMD1/LIMS1/IKBKB/TRAF3/CD40/PSMB10/PSMD2
GO:0051092	positive regulation of NF-kappaB transcription factor activity	120	0.00762854	tags=28%, list=9%, signal=25%	S100A12/S100A8/S100A9/IL1B/ADAM8/NOD2/SPHK1/LTF/IL18RAP/NLRP3/IL1RAP/ICAM1/TNF/TRAF1/TICAM1/HSPA1A/TLR4/TLR2/NFKB2/TFRC/IL18/PRKCB/ITGB2/NFKB1/IRAK1/MYD88/AGT/LRRFIP1/CAPN3/BTK/IRAK2/CHUK/RAB7B
GO:1903034	regulation of response to wounding	116	0.00762854	tags=27%, list=9%, signal=25%	PLEK/SERPINB2/F3/CLEC7A/MIR222/TNFAIP3/HPSE/PLAUR/SELP/PLAU/SYK/HBEGF/TNF/SERPINE1/THBD/LYN/SPP1/FCER1G/EDN1/TLR4/TEC/MIR29B2/EPHA4/ACTG1/PDPN/GJA1/SERPINE2/CXCR4/UBASH3B/NDEL1/HMGCR
GO:0002262	myeloid cell homeostasis	125	0.00762854	tags=41%, list=19%, signal=33%	IL6/CXCR2/MPIG6B/MIR222/SLC7A11/VEGFA/PDE4B/LYN/INHBA/SPI1/HSPA1A/HCLS1/FCER1G/CCR2/ZFP36/HMOX1/ACVR1B/HIF1A/BCL6/IKZF1/ADAM17/CASP3/ALAS2/SLC11A2/INPP5D/ISG15/PIK3CB/PTPN2/B2M/SRF/SP3/G6PD/JAK3/HIPK2/PRDX1/LYAR/PTBP3/EPAS1/KITLG/HSPA9/STAT3/KIT/PRMT1/JAK2/NCKAP1L/BPGM/SLC25A38/RPS19/ZFP36L1/BAK1/PIK3CD
GO:0002285	lymphocyte activation involved in immune response	121	0.00762854	tags=40%, list=15%, signal=34%	IL6/CLEC4D/SLC11A1/CLEC4E/NLRP3/CORO1A/ICAM1/IL4R/ZC3H12A/LCP1/PTPRC/BCL3/SEMA4A/FCER1G/HAVCR2/TLR4/UNC13D/RELB/NFKBID/CD180/LY9/TFRC/PTK2B/BCL6/IL27RA/IL18/SPN/NFKBIZ/ITGAL/TNFSF4/GPR183/APBB1IP/TGFB1/RARA/PTGER4/JAK3/LGALS3/EXOSC3/CD46/PLCG2/DOCK10/HLA-F/LFNG/STAT3/IL10/CD80/CD86/CD40
GO:0002695	negative regulation of leukocyte activation	121	0.00762854	tags=37%, list=11%, signal=34%	ARG1/ARG2/IDO1/ADORA2A/CD300LF/SAMSN1/CNR2/TNFAIP3/TBC1D10C/RIPOR2/CD274/IL2RA/FGR/CEBPB/CD84/IL4R/ZC3H12A/RUNX3/LYN/INHBA/PTPRC/TYROBP/CCR2/HAVCR2/HMOX1/NFKBID/SDC4/BCL6/TSPAN32/PELI1/SPN/CASP3/IRF1/PAG1/TNFSF4/RUNX1/PTPN6/INPP5D/PTPN2/VSIR/BTK/LDLR/JAK3/LGALS3/MIR27A
GO:0048771	tissue remodeling	121	0.00762854	tags=22%, list=7%, signal=21%	IL6/LIF/ARG1/IL1A/ADAM8/TIMP1/VDR/TNFAIP3/ITGB3/SNX10/SYK/SPP1/CCR2/RAB3D/RAC2/TFRC/HIF1A/PTK2B/MIR29B2/IL18/MIR20A/RASSF2/CD38/AGT/INPP5D/GJA1/TGFB1
GO:2001236	regulation of extrinsic apoptotic signaling pathway	124	0.00762854	tags=23%, list=11%, signal=21%	IL1B/IL1A/G0S2/ATF3/MIR222/TNFAIP3/ICAM1/TNF/TRAF1/SERPINE1/INHBA/PMAIP1/PTPRC/HSPA1A/GCLC/TNFRSF10A/HMOX1/GPX1/BMPR1B/AGT/FAS/HGF/DDX3X/BCL2L12/TMC8/LGALS3/CFLAR/STK4/PYCARD
GO:2001242	regulation of intrinsic apoptotic signaling pathway	125	0.00762854	tags=34%, list=17%, signal=29%	S100A8/S100A9/PTGS2/SOD2/MMP9/PLAUR/SNAI1/PTPN1/SLC9A3R1/PMAIP1/PPIF/HSPA1A/WFS1/HIF1A/GPX1/CD44/ENO1/DNAJA1/NCK2/HYOU1/NUPR1/DDX3X/PTPN2/LRRK2/YBX3/ACKR3/BCL2L12/DDIT3/IVNS1ABP/SELENOS/PLAGL2/PYCARD/SGMS1/HSPB1/RIPK3/KDM1A/PTPMT1/OPA1/HDAC1/MIF/TMBIM6/CREB3L1/TAF9
GO:0002793	positive regulation of peptide secretion	122	0.00762854	tags=29%, list=9%, signal=27%	IL6/S100A8/IL1A/ADORA2A/ADAM8/SORL1/TRH/CD33/CLEC4E/ACSL4/VEGFC/FGR/GPR68/CLEC5A/SYK/TNF/CD14/TLR4/TLR2/HIF1A/RAB8B/PPARD/APLN/PFKFB2/CD38/TNFSF4/GAPDH/PANX1/GJA1/TGFB1/PTGER4/RGCC/IL33/SEC24A/PPID
GO:0008360	regulation of cell shape	128	0.00762854	tags=31%, list=16%, signal=26%	CCL3/RND1/CCL2/RHOH/HCK/FGR/CORO1A/ARHGAP15/VEGFA/ICAM1/SLC9A3R1/FGD3/SEMA4A/PARVB/RAC2/PTK2B/PLXNB3/PLEKHO1/MYO10/ITGB2/FMNL1/PDPN/DIAPH1/STRIP2/WDR1/RHOG/RND3/CDC42SE1/MSN/FMNL3/SH3KBP1/MYH9/MARK2/KIT/RHOD/KDR/PLXNC1/PLXNA1/FGD4/BRWD3
GO:0030168	platelet activation	122	0.00762854	tags=39%, list=15%, signal=34%	IL6/PLEK/GP6/MPIG6B/TREML1/PIK3R5/SELP/CLEC1B/ITGB3/SLC7A11/P2RX1/GP9/SYK/MYL9/THBD/LYN/FERMT3/FCER1G/TLR4/TEC/ACTB/TRPC6/TSPAN32/PRKCB/LCP2/VAV1/ACTG1/PTPN6/PDPN/PIK3CB/SERPINE2/SRF/UBASH3B/DGKD/ARRB2/MYL12A/PIK3CG/PLCG2/VAV3/RAP2B/HSPB1/TLN1/GNA15/YWHAZ/MYH9/FLNA/CD40/PLA2G4A
GO:0034341	response to interferon-gamma	123	0.00762854	tags=48%, list=18%, signal=40%	CCL20/ARG1/CCL3/ACOD1/CCL5/SOCS3/CCL2/SLC11A1/STXBP2/HCK/NOS2/PTAFR/ICAM1/WAS/SLC26A6/EDN1/TLR4/TLR2/IRF7/GBP2/CD44/ZYX/IRF1/IFITM1/GAPDH/ACTR3/ACTG1/NLRC5/PARP9/PTPN2/IFNGR1/PARP14/B2M/VCAM1/RAB7B/ACTR2/CXCL16/TRIM26/STX4/IRF3/HLA-F/GCH1/OAS1/EVL/SP100/AIF1/SOCS1/CD40/TRIM21/NMI/STAR/IFNGR2/BST2/JAK2/CDC42/GBP6/JAK1/PDE12/IFI30
GO:0034620	cellular response to unfolded protein	122	0.00762854	tags=42%, list=22%, signal=33%	CXCL8/ATF3/HSPA6/CCL2/PPP1R15A/PTPN1/CREB3L3/HSPA1A/WFS1/RNF121/PARP16/NCK2/STC2/HYOU1/PTPN2/YOD1/HSPA13/DDIT3/HSPA5/DNAJB11/HSPA8/SELENOS/DNAJB9/EDEM1/TLN1/HSPA9/CALR/SRPRA/ERO1A/HSP90B1/DDX11/HSPD1/RHBDD1/EIF2AK2/TMBIM6/CREB3L1/BAK1/PDIA6/CANX/EIF2S1/SSR1/HSPA14/DAXX/PREB/ATF4/GFPT1/ERN1/ATP6V0D1/PDIA5/FICD/TMEM33
GO:0042098	T cell proliferation	123	0.00762854	tags=47%, list=15%, signal=41%	IL6/ARG1/IL1B/IL1A/ARG2/IDO1/TNFSF9/CCL5/SLC11A1/PNP/CD274/IL2RA/CD55/TNFSF14/CORO1A/CTPS1/SYK/CEBPB/TNFSF13B/PTPRC/SASH3/EBI3/CCR2/HAVCR2/RAC2/RASGRP1/TNFSF8/TFRC/SDC4/TNFRSF1B/PELI1/DOCK2/IL27RA/IL18/SPN/NCK2/CASP3/IRF1/TNFSF4/PTPN6/DOCK8/VSIR/VCAM1/JAK3/SLC7A1/LGALS3/PYCARD/PIK3CG/CD46/TNFRSF21/PAWR/RIPK3/MSN/IL15/IL10/AIF1/CD80/CD86
GO:0043409	negative regulation of MAPK cascade	128	0.00762854	tags=24%, list=9%, signal=22%	LIF/IL1B/DUSP2/SORL1/DUSP5/ATF3/TBC1D10C/RGS2/PTPN1/RGS4/RGS14/BMP7/SLC9A3R1/ERRFI1/LYN/PTPRC/DUSP1/RNF149/TLR4/MIR29B2/MIR20A/DNAJA1/AGT/DUSP4/NPPA/MYC/PTPN6/TNIP1/PTPN2/PTPRJ/HMGCR
GO:0043433	negative regulation of DNA-binding transcription factor activity	123	0.00762854	tags=31%, list=16%, signal=26%	ACOD1/ADGRG3/TNFAIP3/NLRP3/TRIB1/NFKBIA/BMP7/ZC3H12A/PIM1/NFKBIB/HAVCR2/WFS1/HMOX1/NFKBID/PELI1/IRAK1/TNFSF4/NLRC5/NUPR1/CYP1B1/BHLHE40/IRAK2/CHUK/NFKBIE/DDIT3/HES6/ARRB2/MIR27A/PYCARD/RNF2/BRMS1/KDM1A/IL10/SP100/TRAF3/FLNA/TRIM21/IRAK3
GO:0045619	regulation of lymphocyte differentiation	122	0.00762854	tags=29%, list=8%, signal=27%	IL1B/IL1A/ADAM8/TNFSF9/NFAM1/NLRP3/PNP/RHOH/IL2RA/SYK/EGR3/IL4R/ZC3H12A/RUNX3/INHBA/PTPRC/PRDM1/SASH3/CCR2/SLC46A2/RASGRP1/NFKBID/BCL6/IL18/NFKBIZ/IRF1/TNFSF4/RUNX1/PTPN6/INPP5D/RARA/ATP11C/PTPN2/VSIR/BTK
GO:0050731	positive regulation of peptidyl-tyrosine phosphorylation	123	0.00762854	tags=30%, list=9%, signal=28%	IL6/LIF/IL11/OSM/TGFA/CCL5/SOCS3/EREG/CRLF1/NCF1/ITGB3/CSF3/PTPN1/SYK/HBEGF/VEGFA/ICAM1/TNF/LYN/PTPRC/HCLS1/NRG1/TEC/CASS4/PTK2B/ADAM17/IL18/CD44/EPHA4/AGT/HGF/ITGA5/PARP9/TGFB1/PARP14/IL6R/PTPRJ
GO:0051897	positive regulation of protein kinase B signaling	123	0.00762854	tags=33%, list=15%, signal=29%	CCL3/OSM/CHI3L1/TGFA/ADAM8/MIR132/F3/MIR222/HPSE/PIK3R5/EREG/CSF3/HBEGF/TNF/PIK3AP1/HCLS1/NRG1/RAC2/FAM110C/IL18/GPX1/VAV1/HGF/PIK3CB/TGFB1/GCNT2/PTPRJ/FGF1/ARRB2/PIK3CG/RHOG/MIR199A1/KITLG/GRB2/TXN/FGF18/KIT/GDF15/CD80/CD86/STK3
GO:0030968	endoplasmic reticulum unfolded protein response	107	0.00762854	tags=38%, list=22%, signal=30%	CXCL8/ATF3/CCL2/PPP1R15A/PTPN1/CREB3L3/WFS1/RNF121/PARP16/NCK2/STC2/HYOU1/PTPN2/YOD1/DDIT3/HSPA5/DNAJB11/SELENOS/DNAJB9/EDEM1/TLN1/CALR/SRPRA/ERO1A/HSP90B1/DDX11/EIF2AK2/CREB3L1/BAK1/PDIA6/CANX/EIF2S1/SSR1/PREB/ATF4/GFPT1/ERN1/ATP6V0D1/PDIA5/FICD/TMEM33
GO:0034605	cellular response to heat	104	0.00762854	tags=34%, list=22%, signal=27%	IL1A/PTGS2/HSPA6/LYN/HSPA1A/MAPKAPK2/HSPH1/HMOX1/IER5/TCIM/CDKN1A/IRAK1/DNAJB1/TFEC/CRYAB/NUP98/FGF1/HSPA8/FKBP4/SEC13/PTGES3/NUP54/ATP2A2/HSPD1/POLR2D/THBS1/HDAC2/CHORDC1/EIF2S1/CXCL10/DAXX/BAG1/DNAJC2/RPA2/DNAJB6
GO:0045598	regulation of fat cell differentiation	106	0.00762854	tags=25%, list=11%, signal=22%	IL6/PTGS2/TRIB3/NOCT/CEBPB/TNF/BMP7/BMP2/ZC3H12A/PIM1/ZFP36/CCDC71L/MIR29B2/KLF5/PPARD/MEDAG/TGFB1/CREB1/INSIG1/SH3PXD2B/DDIT3/METRNL/ARNTL/ID4/STK4/CDS1
GO:0034101	erythrocyte homeostasis	105	0.00762854	tags=38%, list=18%, signal=31%	MPIG6B/MIR222/VEGFA/LYN/INHBA/SPI1/HSPA1A/HCLS1/ZFP36/HMOX1/ACVR1B/HIF1A/BCL6/IKZF1/CASP3/ALAS2/SLC11A2/INPP5D/ISG15/PTPN2/B2M/SRF/SP3/G6PD/JAK3/HIPK2/PRDX1/LYAR/PTBP3/EPAS1/HSPA9/STAT3/KIT/PRMT1/JAK2/NCKAP1L/BPGM/SLC25A38/RPS19/ZFP36L1
GO:1903900	regulation of viral life cycle	105	0.00762854	tags=30%, list=19%, signal=25%	CXCL8/ISG20/FCN1/LTF/CCL5/MIR222/TNF/ZC3H12A/PTX3/IFITM1/ISG15/DDX3X/TNIP1/PPID/HSPA8/ZC3HAV1/VPS37B/TRIM26/FAM111A/CHMP2A/SNX3/OAS1/CHMP4B/RSAD2/TRIM21/MX1/BST2/EIF2AK2/IFI16/PDE12/DDX5/PPIB
GO:0045834	positive regulation of lipid metabolic process	103	0.00762854	tags=24%, list=10%, signal=22%	IL1B/PTGS2/DGAT2/NOD2/MFSD2A/NR4A3/FGR/TNF/ABHD5/LYN/SLC45A3/AGAP2/PTK2B/MIR29B2/POR/DAGLB/PPARD/RDH10/AGT/TGFB1/CREB1/ADM/LDLR/FGF1/ABCG1
GO:0050728	negative regulation of inflammatory response	103	0.00762854	tags=28%, list=11%, signal=25%	IL1R2/ACOD1/IL22RA2/ADORA2A/CNR2/SMPDL3B/MIR222/SOCS3/TNFAIP3/NLRP3/TNFAIP6/IL2RA/MIR223/ZC3H12A/PTPRC/TNFRSF1B/GPX1/LPCAT3/MIR20A/NFKB1/PPARD/HGF/PTGER4/PTPN2/LDLR/MIR142/METRNL/SELENOS/PYCARD
GO:1903707	negative regulation of hemopoiesis	103	0.00762854	tags=25%, list=10%, signal=23%	CCL3/LTF/MIR222/TRIB1/GPR68/NFKBIA/IL4R/ZC3H12A/RUNX3/LYN/INHBA/TLR4/ZFP36/NFKBID/PTK2B/BCL6/IRF1/TNFSF4/MYC/RUNX1/NME1/INPP5D/RARA/PTPN2/UBASH3B/JAK3
GO:0051250	negative regulation of lymphocyte activation	101	0.00762854	tags=44%, list=15%, signal=37%	ARG1/ARG2/IDO1/ADORA2A/SAMSN1/TNFAIP3/TBC1D10C/RIPOR2/CD274/IL2RA/FGR/CEBPB/IL4R/ZC3H12A/RUNX3/LYN/INHBA/TYROBP/HAVCR2/NFKBID/SDC4/BCL6/PELI1/SPN/CASP3/IRF1/PAG1/TNFSF4/RUNX1/PTPN6/INPP5D/PTPN2/VSIR/BTK/JAK3/LGALS3/MIR27A/TNFRSF21/PAWR/HLA-F/IL10/CD80/CD86/SOCS1
GO:0050729	positive regulation of inflammatory response	94	0.00762854	tags=46%, list=9%, signal=42%	IL6/S100A12/S100A8/S100A9/IL1B/CCL3/IDO1/PTGS2/OSM/ADAM8/MMP8/NOD2/CLEC7A/FFAR2/NFKBIA/CEBPB/TNF/SERPINE1/TICAM1/CREB3L3/CTSC/FCER1G/CCR2/TLR4/TLR2/IL18/NFKBIZ/MYD88/AGT/NPPA/TNFSF4/ZBP1/ABCC1/NUPR1/TNIP1/PTGER4/OSMR/LRRK2/BTK/IL33/LDLR/ADORA2B/MIR142
GO:0050921	positive regulation of chemotaxis	94	0.00762854	tags=35%, list=15%, signal=30%	CXCL8/IL6/CXCR2/CCL3/CXCL14/F3/CCR1/CCL5/RIPOR2/VEGFC/STX3/TNFSF14/C5AR1/VEGFA/SERPINE1/CCR2/EDN1/RAC2/PTK2B/ADAM17/TGFB1/CXCR4/IL6R/CSF1/HSPB1/STX4/AKIRIN1/CALR/TIAM1/FGF18/AIF1/ITGA2/KDR
GO:1905952	regulation of lipid localization	94	0.00762854	tags=29%, list=13%, signal=25%	IL6/IL1B/RETN/LIPG/ITGB3/NFKBIA/SYK/TNF/ABHD5/ZC3H12A/SPP1/ACSL5/EDN1/IKBKE/CYP4F2/LPCAT3/NFKB1/PPARD/AGT/PTPN2/TSPO/ABCG1/ABCA1/MIR27A/MSR1/PLIN3/SCARB1
GO:0006959	humoral immune response	93	0.00762854	tags=39%, list=9%, signal=36%	CXCL8/IL6/S100A12/S100A8/S100A9/TREM1/IL1B/PPBP/CXCL6/FCN1/ACOD1/CXCL14/C5AR2/LTF/WFDC12/CCL2/SLC11A1/FCN2/CD55/C5AR1/TNF/PTPRC/BCL3/EBI3/RNASE6/CCR2/LCN2/GNLY/C1RL/CFB/GAPDH/GPR183/PTPN6/RGCC/A2M/CFD
GO:0019079	viral genome replication	93	0.00762854	tags=31%, list=19%, signal=25%	CXCL8/ISG20/LTF/CCL5/MIR222/CCL2/TNF/ZC3H12A/IFITM1/ISG15/DDX3X/TNIP1/PPID/HSPA8/ZC3HAV1/FAM111A/OAS1/LAMTOR5/RSAD2/MX1/BST2/EIF2AK2/CDC42/GRK2/IFI16/PDE12/DDX5/PCBP1/PPIB
GO:1901568	fatty acid derivative metabolic process	93	0.00762854	tags=29%, list=11%, signal=26%	IL1B/CYP4F3/PTGS2/DGAT2/ACSL1/ACSL4/SYK/PTGES/ALOX5AP/TBXAS1/ACSL5/EDN1/MAPKAPK2/TLR2/PNPLA8/DAGLB/CYP4F2/GPX1/SCD/PTGES2/ABCC1/CYP1B1/ALOX15/GGTLC2/LYPLA2/HPGD/PTGS1
GO:0015718	monocarboxylic acid transport	91	0.00762854	tags=21%, list=6%, signal=20%	IL1B/EMB/SLC16A3/MFSD2A/TRH/LCN1/ACSL1/ACSL4/NOS2/SYK/SLC9A3R1/SLC26A6/ACSL5/SLC6A6/ABCC4/EDN1/PNPLA8/CYP4F2/PPARD
GO:0050864	regulation of B cell activation	91	0.00762854	tags=51%, list=18%, signal=42%	IL6/SAMSN1/NOD2/NFAM1/TNFAIP3/TBC1D10C/SYK/TNFSF13B/TICAM1/LYN/INHBA/PTPRC/TYROBP/SASH3/TLR4/TFRC/BCL6/TNIP2/PELI1/IL27RA/CDKN1A/CASP3/CD38/TNFSF4/GPR183/PTPN6/INPP5D/CD320/TGFB1/ATP11C/BTK/EXOSC3/TNFRSF21/IGHM/PAWR/VAV3/CD22/IL10/SH3KBP1/CD40/MIF/IRS2/CLCF1/NCKAP1L/NDFIP1/ZFP36L1
GO:0055076	transition metal ion homeostasis	91	0.00762854	tags=26%, list=12%, signal=23%	S100A8/S100A9/STEAP4/LTF/SLC11A1/MT1X/FTH1/LCN2/HMOX1/CP/TFRC/HIF1A/SLC39A8/STEAP3/ALAS2/SLC11A2/SLC39A14/MYC/B2M/TMC8/PICALM/CCDC115/EPAS1/SLC30A5
GO:0061041	regulation of wound healing	91	0.00762854	tags=30%, list=9%, signal=27%	PLEK/SERPINB2/F3/CLEC7A/TNFAIP3/HPSE/PLAUR/SELP/PLAU/SYK/HBEGF/TNF/SERPINE1/THBD/LYN/FCER1G/EDN1/TLR4/TEC/MIR29B2/ACTG1/PDPN/GJA1/SERPINE2/CXCR4/UBASH3B/HMGCR
GO:0002687	positive regulation of leukocyte migration	92	0.00762854	tags=28%, list=6%, signal=27%	CXCL8/IL6/CCL20/CXCR2/CCL3/SELE/CXCL14/ADAM8/CCR1/CCL5/SELP/RIPOR2/VEGFC/TNFSF14/C5AR1/VEGFA/PTAFR/ICAM1/TNF/SERPINE1/CCR2/EDN1/RAC2/PTK2B/ADAM17/SPN
GO:0002822	regulation of adaptive immune response based on somatic recombination of immune receptors built from immunoglobulin superfamily domains	100	0.00762854	tags=43%, list=15%, signal=37%	IL6/ARG1/IL1B/TNFAIP3/CD226/SLC11A1/NLRP3/CD274/TNF/TNFSF13B/IL4R/ZC3H12A/WAS/PTPRC/SASH3/FCER1G/CCR2/HAVCR2/CYRIB/NFKBID/TFRC/BCL6/TNFRSF1B/PVR/IL27RA/IL18/NFKBIZ/TNFSF4/PTPN6/TGFB1/BTK/B2M/IL33/JAK3/EXOSC3/IL1R1/RIPK3/HLA-F/IL10/RSAD2/CD80/CD40/PLA2G4A
GO:0007259	receptor signaling pathway via JAK-STAT	90	0.00762854	tags=48%, list=17%, signal=40%	IL6/LIF/OSM/IL22RA2/CCL5/SOCS3/CCL2/CRLF1/TNF/LYN/PTPRC/BCL3/HCLS1/GADD45A/CCR2/CRLF3/PTK2B/IL18/IL10RB/AGT/AKR1B1/PARP9/CYP1B1/PTPN2/PARP14/IL6R/DOT1L/IL10RA/JAK3/NLK/IL15/STAT3/IL10/KIT/SOCS1/CD40/IFNAR1/NMI/MIR19A/VHL/CLCF1/HDAC2/JAK2
GO:0030218	erythrocyte differentiation	100	0.00762854	tags=38%, list=18%, signal=31%	MPIG6B/MIR222/VEGFA/LYN/INHBA/SPI1/HSPA1A/HCLS1/ZFP36/ACVR1B/HIF1A/BCL6/IKZF1/CASP3/ALAS2/SLC11A2/INPP5D/ISG15/PTPN2/B2M/SRF/SP3/G6PD/JAK3/HIPK2/LYAR/PTBP3/EPAS1/HSPA9/STAT3/KIT/PRMT1/JAK2/NCKAP1L/BPGM/SLC25A38/RPS19/ZFP36L1
GO:0042742	defense response to bacterium	100	0.00762854	tags=42%, list=6%, signal=40%	IL6/S100A12/CCL20/S100A8/S100A9/ARG2/PPBP/CXCL6/CLEC4D/VGF/NOD2/LTF/WFDC12/SLC11A1/SELP/CLEC4E/NLRP3/FCN2/MIR223/FGR/C5AR1/NOS2/SYK/CEBPB/TNF/SERPINE1/BCL3/RNASE6/FCER1G/HAVCR2/TLR4/TLR2/LCN2/GNLY/ADAMTS5/TNFSF8/ADAM17/IL27RA/TBK1/GBP2/SPN/MYD88
GO:0043618	regulation of transcription from RNA polymerase II promoter in response to stress	92	0.00762854	tags=54%, list=29%, signal=39%	ATF3/CEBPB/VEGFA/CREB3L3/HSPA1A/HMOX1/HIF1A/EGR1/PSMB9/NCK2/PSMD14/DNAJB1/PSMB8/BACH1/EGLN3/DDIT3/HSPA5/PSME2/PSMB3/PSMA5/PSMD1/EPAS1/PSMB10/PSMD2/VHL/TMBIM6/CREB3L1/PSMD8/ATF4/CUL2/PSMB2/PSMD4/PSMC6/UBB/PSMA4/ELOC/PSMC4/BAG3/PSMD12/PSME3/PSMD11/HIGD1A/PSMD5/PSMD10/INO80/PSMC5/PSMC2/ELOB/PSME4/PSMD13
GO:0044409	entry into host	100	0.00762854	tags=33%, list=15%, signal=28%	CXCL8/FCN1/CTSL/ITGB3/ANPEP/CD55/CDHR3/ITGB7/CLEC5A/ICAM1/NECTIN1/HSPA1A/PTX3/TFRC/PVR/IFITM1/ITGA5/CXCR4/LDLR/NPC1/IDE/CD46/DPP4/TRIM26/CBL/SCARB1/SNX3/GRB2/KPNA3/CD80/CD86/ITGA2/TRIM21
GO:0046631	alpha-beta T cell activation	90	0.00762854	tags=42%, list=10%, signal=38%	IL6/ARG2/ADORA2A/CTSL/NLRP3/PNP/CD274/CD55/SYK/IL4R/ZC3H12A/RUNX3/PTPRC/BCL3/SEMA4A/PRDM1/SASH3/EBI3/CCR2/HSPH1/RELB/NFKBID/TNFSF8/LY9/BCL6/DOCK2/IL18/SPN/NFKBIZ/IRF1/TNFSF4/GPR183/RUNX1/RARA/PTGER4/VSIR/JAK3/TCIRG1
GO:0046683	response to organophosphorus	90	0.00762854	tags=29%, list=10%, signal=26%	IL1B/PTGS2/VGF/SELL/P2RY2/FOSL1/LDHA/P2RX1/FOS/PTAFR/THBD/FOSB/DUSP1/SLC26A6/BIRC2/PTK2B/KCNQ1/RAP1A/PANX1/NME1/MMP19/P2RY6/HSPA5/APEX1/RAP1B/SLC8A3
GO:0002218	activation of innate immune response	98	0.00762854	tags=55%, list=29%, signal=39%	CLEC4D/FCN1/FFAR2/CLEC4E/HCK/SYK/LYN/FCER1G/TLR4/RELB/TBK1/PSMB9/NFKB1/PSMD14/PSMB8/ZBP1/CHUK/PSME2/PSMB3/PYCARD/PLCG2/PSMA5/PSMD1/IKBKB/CARD9/PSMB10/PSMD2/PAK2/IFI16/PSMD8/HEXIM1/TAB3/PSMB2/PSMD4/PSMC6/PSMA4/PSMC4/FBXW11/SFPQ/PSMD12/XRCC5/PSME3/XRCC6/PSMD11/TRAF6/NRAS/PSMD5/PSMD10/PRKCD/PSMC5/TAB2/PSMC2/PSME4/PSMD13
GO:0002700	regulation of production of molecular mediator of immune response	98	0.00762854	tags=45%, list=17%, signal=37%	IL6/ARG1/IL1B/SEMA7A/NOD2/NR4A3/FFAR2/CD226/NLRP3/TNF/IL4R/TICAM1/PTPRC/SASH3/FCER1G/CCR2/TLR4/SLC7A5/HMOX1/TFRC/BCL6/TNFRSF1B/IL27RA/IL18/TNFSF4/TGFB1/BTK/B2M/IL33/JAK3/DDX21/EXOSC3/IL1R1/STX4/CD22/HLA-F/IL10/RSAD2/CD40/IRAK3/MIF/BST2/CLCF1/TMBIM6
GO:0008643	carbohydrate transport	98	0.00762854	tags=24%, list=13%, signal=22%	IL1B/PPBP/HK2/MFSD2A/SLC2A5/NR4A3/TRIB3/MIR223/TNF/SLC26A6/EDN1/SLC45A3/SLC2A6/PRKCB/PPARD/MFSD12/RAP1A/MFSD2B/SLC35A3/SLC5A3/SELENOS/SLC35B1/FABP5/SLC45A4
GO:0014074	response to purine-containing compound	99	0.00762854	tags=28%, list=10%, signal=26%	IL1B/PTGS2/VGF/SELL/ADORA2A/P2RY2/FOSL1/LDHA/P2RX1/FOS/PTAFR/THBD/FOSB/DUSP1/SLC26A6/BIRC2/PTK2B/TRPM2/KCNQ1/RAP1A/PANX1/NME1/MMP19/P2RY6/HSPA5/APEX1/RAP1B/SLC8A3
GO:0032635	interleukin-6 production	95	0.00762854	tags=48%, list=16%, signal=41%	IL6/IL1B/IL1A/MMP8/C5AR2/NOD2/CLEC7A/IL18RAP/TNFAIP3/EREG/NOS2/SYK/TNF/TICAM1/ZC3H12A/TYROBP/MBP/FCER1G/HAVCR2/TLR4/MAPKAPK2/TLR2/IL18/MYD88/TNFSF4/PTPN6/HGF/IL33/RAB7B/IL6R/ADORA2B/ARRB2/IFIH1/SELENOS/PYCARD/IL17RA/TLR8/AKIRIN2/STAT3/CYBA/IL10/CARD9/AIF1/IRAK3/HSPD1/MIR19A
GO:0033135	regulation of peptidyl-serine phosphorylation	98	0.00762854	tags=26%, list=12%, signal=23%	IL6/LIF/IL11/PTGS2/OSM/MIR212/MIR132/CSF3/VEGFA/TNF/HCLS1/GADD45A/TFRC/TBK1/CD44/NCK2/RASSF2/DDIT4/HGF/TGFB1/NGF/ARRB2/STK4/CAMK1/CNKSR3
GO:0042129	regulation of T cell proliferation	99	0.00762854	tags=51%, list=15%, signal=43%	IL6/ARG1/IL1B/IL1A/ARG2/IDO1/TNFSF9/CCL5/PNP/CD274/IL2RA/CD55/CORO1A/SYK/CEBPB/TNFSF13B/PTPRC/SASH3/EBI3/CCR2/HAVCR2/RAC2/TNFSF8/TFRC/SDC4/TNFRSF1B/PELI1/IL27RA/IL18/SPN/NCK2/CASP3/IRF1/TNFSF4/PTPN6/VSIR/VCAM1/JAK3/SLC7A1/LGALS3/PYCARD/CD46/TNFRSF21/PAWR/RIPK3/IL15/IL10/AIF1/CD80/CD86
GO:0045580	regulation of T cell differentiation	99	0.00762854	tags=29%, list=8%, signal=27%	IL1B/IL1A/ADAM8/TNFSF9/NLRP3/PNP/RHOH/IL2RA/SYK/EGR3/IL4R/ZC3H12A/RUNX3/PTPRC/PRDM1/SASH3/CCR2/SLC46A2/RASGRP1/NFKBID/BCL6/IL18/NFKBIZ/IRF1/TNFSF4/RUNX1/RARA/PTPN2/VSIR
GO:0050777	negative regulation of immune response	95	0.00762854	tags=37%, list=11%, signal=33%	ARG1/ARG2/ACOD1/SAMSN1/MMP12/TNFAIP3/IL2RA/CD55/CD84/TNF/IL4R/ZC3H12A/LYN/PTPRC/CCR2/HAVCR2/HMOX1/BCL6/IL27RA/GPX1/TNFSF4/PTPN6/NLRC5/INPP5D/TGFB1/ALOX15/PTPN2/PARP14/IL33/SAMHD1/A2M/JAK3/LGALS3/ARRB2/SELENOS
GO:1903531	negative regulation of secretion by cell	98	0.00762854	tags=31%, list=16%, signal=26%	LIF/IL1B/IL11/OSM/TRH/CD84/INHBA/CCR2/EDN1/RHBDF2/HMOX1/SRGN/TNFRSF1B/MIR29B2/RAP1A/MIDN/GJA1/PTGER4/RGCC/IL33/HMGCR/RAP1B/MIR199A1/CD22/HLA-F/MIR29B1/RSAD2/PNKD/RAB7A/MIR19A
GO:0002576	platelet degranulation	97	0.00762854	tags=32%, list=10%, signal=29%	PPBP/PLEK/TUBA4A/TIMP1/LY6G6F/F13A1/SELP/F5/ITGB3/STXBP2/P2RX1/VEGFC/SYK/VEGFA/SERPINE1/LYN/FERMT3/FCER1G/ABCC4/ECM1/CYRIB/SRGN/ITIH4/HGF/TGFB1/MANF/A2M/CFD/RAB27B/WDR1/TAGLN2
GO:0014066	regulation of phosphatidylinositol 3-kinase signaling	97	0.00762854	tags=27%, list=8%, signal=25%	OSM/IER3/CCL5/PIK3R5/SELP/NCF1/CSF3/FGR/TNF/HCST/PIK3AP1/SLC9A3R1/LYN/HCLS1/RASGRP1/IL18/PIP5K1B/MIR20A/PIP4K2A/PPARD/AGT/PTPN6/HGF/PIK3CB/PRR5L/SERPINE2
GO:0030183	B cell differentiation	89	0.00762854	tags=38%, list=18%, signal=31%	IL6/IL11/ADGRG3/NFAM1/SYK/INHBA/PTPRC/BCL3/PTK2B/BCL6/ADAM17/GPR183/PTPN6/INPP5D/ATP11C/PTPN2/BTK/VCAM1/SP3/PTPRJ/JAK3/TCIRG1/DNAJB9/PLCG2/DOCK10/LFNG/ITGA4/IL10/KIT/CLCF1/NCKAP1L/ITGB1/ZFP36L1/BAK1
GO:0062013	positive regulation of small molecule metabolic process	97	0.00762854	tags=26%, list=10%, signal=23%	IL1B/PTGS2/DGAT2/NR4A3/NOS2/PTAFR/TNF/PMAIP1/SLC45A3/HIF1A/POR/ENO1/NFKB1/PPARD/RDH10/PFKFB2/ADM/PTPN2/HRH1/PFKFB4/PFKFB3/ADORA2B/P2RY6/FGF1/ABCG1
GO:0002705	positive regulation of leukocyte mediated immunity	87	0.00762854	tags=40%, list=10%, signal=36%	IL6/ARG1/IL1B/NOD2/IL18RAP/CD226/NLRP3/FGR/NOS2/SYK/PTAFR/TNF/RAET1E/IL4R/TICAM1/PTPRC/TYROBP/SASH3/FCER1G/CYRIB/RASGRP1/TFRC/PVR/IL18/ITGB2/VAV1/ITGAM/NPPA/TNFSF4/TGFB1/BTK/B2M/ADORA2B/DDX21/EXOSC3
GO:0002706	regulation of lymphocyte mediated immunity	87	0.00762854	tags=45%, list=17%, signal=37%	IL6/ARG1/IL1B/IL18RAP/CD226/NLRP3/TNF/RAET1E/WAS/PTPRC/SASH3/FCER1G/CCR2/HAVCR2/CYRIB/RASGRP1/TFRC/BCL6/TNFRSF1B/PVR/IL27RA/IL18/VAV1/TNFSF4/PTPN6/TGFB1/BTK/B2M/EXOSC3/ARRB2/IL1R1/RIPK3/HLA-F/IL10/RSAD2/CD40/HSPD1/CLCF1/C3
GO:0038095	Fc-epsilon receptor signaling pathway	96	0.00762854	tags=53%, list=29%, signal=38%	NR4A3/SYK/FOS/LYN/LAT2/FCER1G/TEC/LCP2/PSMB9/NFKB1/VAV1/PSMD14/PSMB8/PIK3CB/BTK/CHUK/PSME2/PSMB3/PLCG2/VAV3/PSMA5/PSMD1/IKBKB/GRB2/PPP3R1/PSMB10/PSMD2/PAK2/PSMD8/TAB3/GAB2/PSMB2/PSMD4/RAC1/PSMC6/PSMA4/PSMC4/FBXW11/MAPK8/PSMD12/MAPK1/PSME3/PSMD11/TRAF6/PSMD5/PSMD10/PSMC5/TAB2/PSMC2/PSME4/PSMD13
GO:0043620	regulation of DNA-templated transcription in response to stress	96	0.00762854	tags=54%, list=29%, signal=39%	ATF3/CEBPB/VEGFA/RGS14/CREB3L3/HSPA1A/HMOX1/HIF1A/EGR1/TCIM/PSMB9/NCK2/PSMD14/DNAJB1/PSMB8/BACH1/EGLN3/DDIT3/HSPA5/PSME2/PSMB3/PSMA5/PSMD1/EPAS1/PSMB10/PSMD2/VHL/TMBIM6/CREB3L1/PSMD8/ATF4/CUL2/PSMB2/PSMD4/PSMC6/UBB/PSMA4/ELOC/PSMC4/BAG3/PSMD12/PSME3/PSMD11/HIGD1A/PSMD5/PSMD10/INO80/PSMC5/PSMC2/ELOB/PSME4/PSMD13
GO:0070665	positive regulation of leukocyte proliferation	87	0.00762854	tags=56%, list=17%, signal=47%	IL6/IL1B/IL1A/TNFSF9/CCL5/PNP/CD274/IL2RA/CD55/CORO1A/SYK/TNFSF13B/TICAM1/LYN/PTPRC/SASH3/EBI3/CCR2/HAVCR2/TLR4/TFRC/BCL6/PELI1/IL27RA/IL18/CDKN1A/NCK2/CD38/TNFSF4/GPR183/CD320/VCAM1/JAK3/SLC7A1/PYCARD/CD46/CSF1/VAV3/KITLG/IL15/AIF1/CD80/CD86/CD40/MIF/IRS2/BST2/CLCF1/NCKAP1L
GO:0097530	granulocyte migration	87	0.00762854	tags=45%, list=12%, signal=40%	CXCL8/S100A12/CCL20/CXCR2/S100A8/S100A9/IL1B/CSF3R/PPBP/CXCL6/CCL3/ADAM8/C5AR2/ADGRE2/CCL5/CCL2/RIPOR2/RHOH/MIR223/C5AR1/SYK/PDE4B/FCER1G/EDN1/RAC2/ITGB2/VAV1/PTGER4/HRH1/PREX1/WDR1/LGALS3/PIK3CG/RHOG/DPP4/IL17RA/CSF1/VAV3/IL1R1
GO:0097696	receptor signaling pathway via STAT	96	0.00762854	tags=45%, list=17%, signal=37%	IL6/LIF/OSM/IL22RA2/CCL5/SOCS3/CCL2/CRLF1/TNF/LYN/PTPRC/BCL3/HCLS1/GADD45A/CCR2/CRLF3/PTK2B/IL18/IL10RB/AGT/AKR1B1/PARP9/CYP1B1/PTPN2/PARP14/IL6R/DOT1L/IL10RA/JAK3/NLK/IL15/STAT3/IL10/KIT/SOCS1/CD40/IFNAR1/NMI/MIR19A/VHL/CLCF1/HDAC2/JAK2
GO:0032675	regulation of interleukin-6 production	86	0.00762854	tags=50%, list=16%, signal=42%	IL6/IL1B/IL1A/MMP8/C5AR2/NOD2/CLEC7A/TNFAIP3/EREG/SYK/TNF/TICAM1/ZC3H12A/TYROBP/MBP/FCER1G/HAVCR2/TLR4/MAPKAPK2/TLR2/MYD88/TNFSF4/PTPN6/HGF/IL33/RAB7B/IL6R/ADORA2B/ARRB2/IFIH1/SELENOS/PYCARD/IL17RA/TLR8/AKIRIN2/STAT3/CYBA/IL10/CARD9/AIF1/IRAK3/HSPD1/MIR19A
GO:0070498	interleukin-1-mediated signaling pathway	86	0.00762854	tags=30%, list=12%, signal=27%	IL6/IL1R2/IL1B/IL1A/NOD2/IL1RAP/NFKBIA/MAP3K8/EGR1/TNIP2/PELI1/PSMB9/NFKB1/IRAK1/MYD88/PSMD14/PSMB8/ZBP1/IRAK2/CHUK/PSME2/PSMB3/MIR27A/PSMA5/IL1R1/PSMD1
GO:1903038	negative regulation of leukocyte cell-cell adhesion	86	0.00762854	tags=42%, list=15%, signal=36%	ARG1/ARG2/IDO1/ADORA2A/MIR222/RIPOR2/CD274/IL2RA/CEBPB/IL4R/ZC3H12A/RUNX3/HAVCR2/NFKBID/SDC4/BCL6/PELI1/SPN/CASP3/IRF1/PAG1/TNFSF4/RUNX1/PTPN6/PTPN2/VSIR/JAK3/LGALS3/MIR27A/TNFRSF21/PAWR/MIRLET7G/IL10/CD80/CD86/SOCS1
GO:1901222	regulation of NIK/NF-kappaB signaling	84	0.00762854	tags=33%, list=8%, signal=31%	IL1B/CHI3L1/MMP8/ADGRG3/NOD2/SPHK1/NLRP3/MIR223/TNFSF14/NFKBIA/TNF/BMP7/ZC3H12A/BCL3/CD14/HAVCR2/BIRC2/EDN1/TLR4/TLR2/TNFRSF10A/MIR29B2/TCIM/IL18/IRAK1/RASSF2/AKIP1/DDX3X
GO:1903409	reactive oxygen species biosynthetic process	84	0.00762854	tags=38%, list=15%, signal=33%	IL1B/ARG2/PTGS2/MMP8/MIR212/MIR132/CLEC7A/NOS2/ICAM1/TNF/TICAM1/ZC3H12A/EDN1/TLR4/PTX3/PTK2B/ITGB2/GLA/AGT/SLC7A2/CYP1B1/TSPO/NQO1/MIR24-2/CFLAR/SLC5A3/MIR199A1/GCH1/STAT3/CYBA/IL10/AIF1
GO:0002761	regulation of myeloid leukocyte differentiation	85	0.00762854	tags=34%, list=8%, signal=31%	LIF/CCL3/LTF/CCR1/TRIB1/CD101/MIR223/GPR68/CEBPB/FOS/TNF/LYN/INHBA/TYROBP/HCLS1/TLR4/IRF7/EVI2B/PRXL2A/RASSF2/MYC/RUNX1/NME1/INPP5D/TGFB1/CREB1/RARA/PTPN2/UBASH3B
GO:0002698	negative regulation of immune effector process	83	0.00762854	tags=39%, list=18%, signal=32%	ARG1/IL2RA/CD55/CD84/TNF/IL4R/ZC3H12A/PTPRC/CCR2/HAVCR2/HMOX1/BCL6/TNFSF4/PTPN6/TGFB1/IL33/A2M/JAK3/LGALS3/ARRB2/SEC14L1/RIOK3/CD22/HLA-F/RNF125/IL10/IRAK3/BST2/TMBIM6/RPS19/NDFIP1/C1QBP
GO:0071706	tumor necrosis factor superfamily cytokine production	82	0.00762854	tags=38%, list=11%, signal=34%	ARG2/CCL3/ADAM8/C5AR2/NOD2/LTF/TNFAIP3/CD33/CD274/PTAFR/TICAM1/ZC3H12A/PTPRC/CD14/SASH3/FCER1G/HAVCR2/TLR4/ZFP36/MAPKAPK2/TLR2/RASGRP1/PTPN6/RARA/VSIR/TSPO/PTPRJ/LY96/ARRB2/SELENOS/PYCARD
GO:0071887	leukocyte apoptotic process	81	0.00762854	tags=47%, list=16%, signal=39%	IL6/CXCR2/ARG2/IDO1/ADAM8/NOD2/NR4A3/CCL5/CTSL/CD274/IL2RA/SLC7A11/LYN/HCLS1/FCER1G/SLC46A2/NFKBID/IRF7/HIF1A/BCL6/ADAM17/CASP3/FAS/DOCK8/PIK3CB/BTK/JAK3/LGALS3/SELENOS/TNFRSF21/RIPK3/KITLG/IRF3/IL10/TCP1/MIF/IRS2/EFNA1
GO:0002377	immunoglobulin production	79	0.00762854	tags=41%, list=22%, signal=32%	IL6/IGLV8-61/TNF/TNFSF13B/IL4R/PTPRC/SASH3/TFRC/BCL6/IL27RA/TNFSF4/TGFB1/BTK/IL33/SAMHD1/TCIRG1/EXOSC3/DNAJB9/STX4/CD22/IL10/CD86/CD40/HSPD1/CLCF1/TMBIM6/NDFIP1/GPI/TREX1/POLB/ATAD5/SUPT6H
GO:0002688	regulation of leukocyte chemotaxis	79	0.00762854	tags=29%, list=5%, signal=28%	CXCL8/IL6/CXCR2/CCL3/CXCL14/C5AR2/CCR1/CCL5/CCL2/RIPOR2/VEGFC/MIR223/TNFSF14/C5AR1/VEGFA/SERPINE1/LYN/DUSP1/CCR2/EDN1/RAC2/PTK2B/ADAM17
GO:0002758	innate immune response-activating signal transduction	79	0.00762854	tags=57%, list=29%, signal=40%	CLEC4D/FCN1/FFAR2/CLEC4E/HCK/SYK/LYN/FCER1G/RELB/PSMB9/NFKB1/PSMD14/PSMB8/CHUK/PSME2/PSMB3/PLCG2/PSMA5/PSMD1/IKBKB/CARD9/PSMB10/PSMD2/PAK2/PSMD8/TAB3/PSMB2/PSMD4/PSMC6/PSMA4/PSMC4/FBXW11/PSMD12/PSME3/PSMD11/TRAF6/NRAS/PSMD5/PSMD10/PRKCD/PSMC5/TAB2/PSMC2/PSME4/PSMD13
GO:0006865	amino acid transport	79	0.00762854	tags=34%, list=15%, signal=29%	ARG1/ADORA2A/TRH/SLC6A9/SLC11A1/RGS2/XK/SLC7A11/RGS4/SLC9A3R1/SLC6A6/SLC7A5/SLC6A17/AGT/SLC7A2/PDPN/GJA1/NFKBIE/SLC38A2/SLC7A1/SLC25A15/SLC25A22/STX1A/SLC7A7/SLC43A2/PPFIA1/LRRC8C
GO:0014013	regulation of gliogenesis	80	0.00762854	tags=32%, list=12%, signal=29%	IL6/LIF/IL1B/CCL3/MIR222/TNF/BMP2/LYN/EGR2/CCR2/TLR2/SLC45A3/TNFRSF1B/EPHA4/GPR183/TGFB1/CREB1/SERPINE2/CXCR4/TSPO/LDLR/WDR1/MIR142/ID4/TNFRSF21/CSF1
GO:0032640	tumor necrosis factor production	80	0.00762854	tags=46%, list=17%, signal=39%	ARG2/CCL3/C5AR2/NOD2/LTF/TNFAIP3/CD33/PTAFR/TICAM1/ZC3H12A/PTPRC/CD14/SASH3/FCER1G/HAVCR2/TLR4/ZFP36/MAPKAPK2/TLR2/RASGRP1/PTPN6/RARA/VSIR/TSPO/PTPRJ/LY96/ARRB2/SELENOS/PYCARD/CYBA/IL10/CARD9/CD2/IRAK3/MIF/HDAC2/JAK2
GO:0032946	positive regulation of mononuclear cell proliferation	79	0.00762854	tags=58%, list=17%, signal=48%	IL6/IL1B/IL1A/TNFSF9/CCL5/PNP/CD274/IL2RA/CD55/CORO1A/SYK/TNFSF13B/TICAM1/PTPRC/SASH3/EBI3/CCR2/HAVCR2/TLR4/TFRC/BCL6/PELI1/IL27RA/IL18/CDKN1A/NCK2/CD38/TNFSF4/GPR183/CD320/VCAM1/JAK3/SLC7A1/PYCARD/CD46/CSF1/VAV3/IL15/AIF1/CD80/CD86/CD40/MIF/IRS2/CLCF1/NCKAP1L
GO:0002220	innate immune response activating cell surface receptor signaling pathway	78	0.00762854	tags=58%, list=30%, signal=41%	CLEC4D/FCN1/FFAR2/CLEC4E/SYK/LYN/FCER1G/RELB/PSMB9/NFKB1/PSMD14/PSMB8/CHUK/PSME2/PSMB3/PLCG2/PSMA5/PSMD1/IKBKB/CARD9/PSMB10/PSMD2/PAK2/PSMD8/TAB3/PSMB2/PSMD4/PSMC6/PSMA4/PSMC4/FBXW11/PSMD12/PSME3/PSMD11/TRAF6/NRAS/PSMD5/PSMD10/PRKCD/PSMC5/TAB2/PSMC2/PSME4/PSMD13/PSME1
GO:0002474	antigen processing and presentation of peptide antigen via MHC class I	78	0.00762854	tags=68%, list=30%, signal=48%	NCF1/FCER1G/NCF2/PSMB9/PSMD14/PSMB8/NCF4/B2M/ERAP2/CHUK/SEC24A/TAP1/PSME2/PSMB3/SNAP23/IDE/SAR1B/TAP2/PSMA5/PSMD1/SEC13/HLA-F/IKBKB/CALR/CYBA/PSMB10/PSMD2/PDIA3/PSMD8/ERAP1/IFI30/CANX/ITGAV/PSMB2/PSMD4/CYBB/SEC23A/MFSD6/PSMC6/PSMA4/SEC22B/SEC24D/PSMC4/PSMD12/PSME3/PSMD11/PSMD5/PSMD10/PSMC5/PSMC2/PSME4/PSMD13/PSME1
GO:0048661	positive regulation of smooth muscle cell proliferation	78	0.00762854	tags=41%, list=15%, signal=35%	IL6/PTGS2/MMP9/NR4A3/CCL5/MIR222/EREG/HBEGF/PTAFR/TNF/ABCC4/EDN1/HMOX1/RBPMS2/IL18/MIR20A/IRAK1/AGT/NAMPT/AKR1B1/GJA1/IL6R/P2RY6/HMGCR/MIR27A/HPGD/FOXJ2/CYBA/IL10/AIF1/MAP3K5/ITGA2
GO:0050671	positive regulation of lymphocyte proliferation	78	0.00762854	tags=58%, list=17%, signal=48%	IL6/IL1B/IL1A/TNFSF9/CCL5/PNP/CD274/IL2RA/CD55/CORO1A/SYK/TNFSF13B/TICAM1/PTPRC/SASH3/EBI3/CCR2/HAVCR2/TLR4/TFRC/BCL6/PELI1/IL27RA/IL18/CDKN1A/NCK2/CD38/TNFSF4/GPR183/CD320/VCAM1/JAK3/SLC7A1/PYCARD/CD46/VAV3/IL15/AIF1/CD80/CD86/CD40/MIF/IRS2/CLCF1/NCKAP1L
GO:1904892	regulation of receptor signaling pathway via STAT	78	0.00762854	tags=50%, list=17%, signal=42%	IL6/LIF/OSM/IL22RA2/CCL5/SOCS3/CRLF1/TNF/LYN/PTPRC/BCL3/HCLS1/GADD45A/CRLF3/PTK2B/IL18/IL10RB/AGT/AKR1B1/PARP9/CYP1B1/PTPN2/PARP14/IL6R/DOT1L/IL10RA/JAK3/NLK/IL15/STAT3/IL10/KIT/SOCS1/CD40/MIR19A/VHL/CLCF1/HDAC2/JAK2
GO:1990823	response to leukemia inhibitory factor	78	0.00762854	tags=27%, list=13%, signal=24%	HK2/SOCS3/SNX10/VEGFC/ICAM1/TFRC/PARP16/MSC/KLF5/SBNO2/JARID2/CREB1/GFPT2/LAPTM5/PIGA/SRM/B3GNT2/SRSF3/SLC25A5/SMARCA5/ARID5B
GO:1990830	cellular response to leukemia inhibitory factor	78	0.00762854	tags=27%, list=13%, signal=24%	HK2/SOCS3/SNX10/VEGFC/ICAM1/TFRC/PARP16/MSC/KLF5/SBNO2/JARID2/CREB1/GFPT2/LAPTM5/PIGA/SRM/B3GNT2/SRSF3/SLC25A5/SMARCA5/ARID5B
GO:1903555	regulation of tumor necrosis factor superfamily cytokine production	77	0.00762854	tags=40%, list=11%, signal=36%	ARG2/CCL3/ADAM8/C5AR2/NOD2/LTF/TNFAIP3/CD33/CD274/PTAFR/TICAM1/ZC3H12A/PTPRC/CD14/SASH3/FCER1G/HAVCR2/TLR4/ZFP36/MAPKAPK2/TLR2/RASGRP1/PTPN6/RARA/VSIR/TSPO/PTPRJ/LY96/ARRB2/SELENOS/PYCARD
GO:2001243	negative regulation of intrinsic apoptotic signaling pathway	77	0.00762854	tags=39%, list=17%, signal=32%	PTGS2/SOD2/MMP9/PLAUR/SNAI1/PTPN1/PPIF/HSPA1A/WFS1/HIF1A/GPX1/CD44/ENO1/DNAJA1/HYOU1/DDX3X/LRRK2/YBX3/ACKR3/BCL2L12/IVNS1ABP/SELENOS/HSPB1/KDM1A/OPA1/HDAC1/MIF/TMBIM6/CREB3L1/TAF9
GO:0002223	stimulatory C-type lectin receptor signaling pathway	76	0.00762854	tags=57%, list=30%, signal=40%	CLEC4D/CLEC4E/SYK/LYN/FCER1G/RELB/PSMB9/NFKB1/PSMD14/PSMB8/CHUK/PSME2/PSMB3/PLCG2/PSMA5/PSMD1/IKBKB/CARD9/PSMB10/PSMD2/PAK2/PSMD8/TAB3/PSMB2/PSMD4/PSMC6/PSMA4/PSMC4/FBXW11/PSMD12/PSME3/PSMD11/TRAF6/NRAS/PSMD5/PSMD10/PRKCD/PSMC5/TAB2/PSMC2/PSME4/PSMD13/PSME1
GO:0002367	cytokine production involved in immune response	73	0.00762854	tags=41%, list=10%, signal=37%	IL6/ARG1/IL1B/SEMA7A/NOD2/NR4A3/FFAR2/IL18RAP/CD226/SLC11A1/NLRP3/CD55/TNF/TICAM1/SASH3/FCER1G/CCR2/TLR4/TLR2/SLC7A5/HMOX1/BCL6/TNFRSF1B/IL18/TNFSF4/TGFB1/BTK/B2M/JAK3/DDX21
GO:0002821	positive regulation of adaptive immune response	73	0.00762854	tags=47%, list=17%, signal=39%	IL6/IL1B/CD226/SLC11A1/NLRP3/CD274/TNF/TNFSF13B/PTPRC/SASH3/FCER1G/CCR2/CYRIB/NFKBID/TFRC/PVR/IL27RA/IL18/NFKBIZ/TNFSF4/TGFB1/BTK/B2M/EXOSC3/PYCARD/IL1R1/HLA-F/RSAD2/CD80/CD40/PLA2G4A/HSPD1/CLCF1/C3
GO:0006638	neutral lipid metabolic process	76	0.00762854	tags=29%, list=13%, signal=25%	DGAT2/LIPG/SORL1/MFSD2A/ACSL1/ACSL4/ABHD5/APOBR/AVIL/MIR29B2/DAGLB/GPAT4/GPX1/ABHD2/INSIG1/DGKD/LDLR/PGS1/LYPLA2/PIK3CG/SCARB1/FABP5
GO:0006639	acylglycerol metabolic process	76	0.00762854	tags=29%, list=13%, signal=25%	DGAT2/LIPG/SORL1/MFSD2A/ACSL1/ACSL4/ABHD5/APOBR/AVIL/MIR29B2/DAGLB/GPAT4/GPX1/ABHD2/INSIG1/DGKD/LDLR/PGS1/LYPLA2/PIK3CG/SCARB1/FABP5
GO:0015749	monosaccharide transmembrane transport	73	0.00762854	tags=19%, list=7%, signal=18%	IL1B/PPBP/HK2/SLC2A5/NR4A3/TRIB3/MIR223/TNF/EDN1/SLC45A3/SLC2A6/PRKCB/PPARD/RAP1A
GO:0045621	positive regulation of lymphocyte differentiation	73	0.00762854	tags=36%, list=8%, signal=33%	IL1B/IL1A/ADAM8/TNFSF9/NLRP3/PNP/RHOH/IL2RA/SYK/EGR3/IL4R/RUNX3/PTPRC/SASH3/RASGRP1/NFKBID/BCL6/IL18/NFKBIZ/TNFSF4/RUNX1/INPP5D/RARA/ATP11C/VSIR/BTK
GO:0046425	regulation of receptor signaling pathway via JAK-STAT	73	0.00762854	tags=53%, list=17%, signal=45%	IL6/LIF/OSM/IL22RA2/CCL5/SOCS3/CRLF1/TNF/LYN/PTPRC/BCL3/HCLS1/GADD45A/CRLF3/PTK2B/IL18/IL10RB/AGT/AKR1B1/PARP9/CYP1B1/PTPN2/PARP14/IL6R/DOT1L/IL10RA/JAK3/NLK/IL15/STAT3/IL10/KIT/SOCS1/CD40/MIR19A/VHL/CLCF1/HDAC2/JAK2
GO:0050868	negative regulation of T cell activation	76	0.00762854	tags=45%, list=15%, signal=38%	ARG1/ARG2/IDO1/ADORA2A/RIPOR2/CD274/IL2RA/CEBPB/IL4R/ZC3H12A/RUNX3/HAVCR2/NFKBID/SDC4/BCL6/PELI1/SPN/CASP3/IRF1/PAG1/TNFSF4/RUNX1/PTPN6/PTPN2/VSIR/JAK3/LGALS3/MIR27A/TNFRSF21/PAWR/IL10/CD80/CD86/SOCS1
GO:0070301	cellular response to hydrogen peroxide	76	0.00762854	tags=32%, list=15%, signal=27%	IL6/ARG1/SPHK1/NR4A3/IL18RAP/TNFAIP3/PPIF/STK26/KDM6B/LCN2/TRPC6/TRPM2/HGF/CYP1B1/LRRK2/NQO1/APEX1/BNIP3/PAWR/PDE8A/RIPK3/IL10/TXN/MAP3K5
GO:0071621	granulocyte chemotaxis	76	0.00762854	tags=33%, list=6%, signal=31%	CXCL8/S100A12/CCL20/CXCR2/S100A8/S100A9/IL1B/CSF3R/PPBP/CXCL6/CCL3/C5AR2/ADGRE2/CCL5/CCL2/RIPOR2/MIR223/C5AR1/SYK/PDE4B/FCER1G/EDN1/RAC2/ITGB2/VAV1
GO:2000379	positive regulation of reactive oxygen species metabolic process	73	0.00762854	tags=40%, list=15%, signal=34%	IL1B/ACOD1/PTGS2/MMP8/CLEC7A/SYK/ICAM1/TNF/TICAM1/ZC3H12A/TYROBP/GADD45A/EDN1/TLR4/PTX3/PTK2B/CDKN1A/ITGB2/ITGAM/AGT/TGFB1/TSPO/MIR24-2/SLC5A3/RIPK3/GRB2/CYBA/AIF1/ROMO1
GO:0008625	extrinsic apoptotic signaling pathway via death domain receptors	71	0.00762854	tags=30%, list=13%, signal=26%	ATF3/MIR222/TNFAIP3/ICAM1/TNF/SERPINE1/PMAIP1/TNFRSF10A/HMOX1/GPX1/BMPR1B/FAS/HGF/DDX3X/TMC8/LGALS3/NGF/CFLAR/STK4/DDX47/STX4
GO:1902106	negative regulation of leukocyte differentiation	71	0.00762854	tags=31%, list=10%, signal=28%	CCL3/LTF/TRIB1/GPR68/IL4R/ZC3H12A/RUNX3/LYN/INHBA/TLR4/NFKBID/BCL6/IRF1/TNFSF4/MYC/RUNX1/NME1/INPP5D/RARA/PTPN2/UBASH3B/JAK3
GO:1903426	regulation of reactive oxygen species biosynthetic process	71	0.00762854	tags=38%, list=15%, signal=33%	IL1B/ARG2/PTGS2/MMP8/MIR212/MIR132/CLEC7A/ICAM1/TNF/TICAM1/ZC3H12A/EDN1/TLR4/PTX3/PTK2B/ITGB2/GLA/AGT/TSPO/MIR24-2/CFLAR/SLC5A3/MIR199A1/STAT3/CYBA/IL10/AIF1
GO:0002431	Fc receptor mediated stimulatory signaling pathway	72	0.00762854	tags=40%, list=14%, signal=35%	NR4A3/CD226/HCK/FGR/SYK/WAS/LYN/PTPRC/FCER1G/ACTB/MYO10/CYFIP2/VAV1/ACTR3/ACTG1/RAP1A/CD247/PIK3CB/ARPC5/ACTR2/PTPRJ/ARPC3/PLCG2/VAV3/FCGR3A/ARPC2/MYO1G/GRB2/ARPC1B
GO:0008645	hexose transmembrane transport	72	0.00762854	tags=19%, list=7%, signal=18%	IL1B/PPBP/HK2/SLC2A5/NR4A3/TRIB3/MIR223/TNF/EDN1/SLC45A3/SLC2A6/PRKCB/PPARD/RAP1A
GO:0032680	regulation of tumor necrosis factor production	75	0.00762854	tags=49%, list=17%, signal=41%	ARG2/CCL3/C5AR2/NOD2/LTF/TNFAIP3/CD33/PTAFR/TICAM1/ZC3H12A/PTPRC/CD14/SASH3/FCER1G/HAVCR2/TLR4/ZFP36/MAPKAPK2/TLR2/RASGRP1/PTPN6/RARA/VSIR/TSPO/PTPRJ/LY96/ARRB2/SELENOS/PYCARD/CYBA/IL10/CARD9/CD2/IRAK3/MIF/HDAC2/JAK2
GO:0034219	carbohydrate transmembrane transport	75	0.00762854	tags=19%, list=7%, signal=18%	IL1B/PPBP/HK2/SLC2A5/NR4A3/TRIB3/MIR223/TNF/EDN1/SLC45A3/SLC2A6/PRKCB/PPARD/RAP1A
GO:0045639	positive regulation of myeloid cell differentiation	75	0.00762854	tags=29%, list=9%, signal=27%	LIF/CCR1/MIR222/TRIB1/CD101/CSF3/GPR68/FOS/TNF/INHBA/TYROBP/HSPA1A/HCLS1/ACVR1B/HIF1A/EVI2B/RUNX1/INPP5D/ISG15/TGFB1/CREB1/RAB7B
GO:0051341	regulation of oxidoreductase activity	75	0.00762854	tags=21%, list=6%, signal=20%	IL1B/IL1A/MIR212/MIR132/NOD2/CNR2/VDR/TNF/EDN1/HIF1A/ABL2/PTK2B/POR/GLA/NFKB1/AGT
GO:0030316	osteoclast differentiation	70	0.00762854	tags=33%, list=10%, signal=30%	CCL3/OSCAR/LTF/CCR1/SNX10/GPR68/CEBPB/FOS/TNF/JUNB/TYROBP/FCER1G/TLR4/TFRC/SBNO2/PRXL2A/RASSF2/GPR183/INPP5D/CREB1/UBASH3B/OSTM1/TCIRG1
GO:0033138	positive regulation of peptidyl-serine phosphorylation	70	0.00762854	tags=24%, list=11%, signal=22%	IL6/LIF/IL11/PTGS2/OSM/CSF3/VEGFA/TNF/HCLS1/TFRC/TBK1/CD44/TGFB1/NGF/ARRB2/STK4/CAMK1
GO:0038094	Fc-gamma receptor signaling pathway	70	0.00762854	tags=41%, list=14%, signal=36%	CLEC4D/CLEC4E/HCK/FGR/SYK/WAS/LYN/PTPRC/FCER1G/ACTB/MYO10/CYFIP2/VAV1/ACTR3/ACTG1/RAP1A/CD247/PIK3CB/ARPC5/ACTR2/PTPRJ/ARPC3/PLCG2/VAV3/FCGR3A/ARPC2/MYO1G/GRB2/ARPC1B
GO:0042116	macrophage activation	70	0.00762854	tags=41%, list=9%, signal=38%	IL6/CCL3/MMP8/SPHK1/SLC11A1/C5AR1/SYK/TNF/IL4R/TICAM1/ZC3H12A/PTPRC/TYROBP/CTSC/HAVCR2/TLR4/CD93/TLR2/TNIP2/ITGB2/SBNO2/ITGAM/SLC7A2/NAMPT/IFNGR1/LRRK2/IL33/LDLR/MIR142
GO:0045069	regulation of viral genome replication	70	0.00762854	tags=34%, list=19%, signal=28%	CXCL8/ISG20/LTF/CCL5/MIR222/TNF/ZC3H12A/IFITM1/ISG15/DDX3X/TNIP1/PPID/HSPA8/ZC3HAV1/FAM111A/OAS1/RSAD2/MX1/BST2/EIF2AK2/IFI16/PDE12/DDX5/PPIB
GO:0046632	alpha-beta T cell differentiation	70	0.00762854	tags=37%, list=8%, signal=34%	IL6/CTSL/NLRP3/PNP/SYK/IL4R/ZC3H12A/RUNX3/BCL3/SEMA4A/PRDM1/SASH3/RELB/NFKBID/TNFSF8/LY9/BCL6/IL18/SPN/NFKBIZ/IRF1/TNFSF4/GPR183/RUNX1/RARA/PTGER4
GO:1904659	glucose transmembrane transport	70	0.00762854	tags=19%, list=7%, signal=17%	IL1B/PPBP/HK2/SLC2A5/NR4A3/TRIB3/MIR223/TNF/EDN1/SLC2A6/PRKCB/PPARD/RAP1A
GO:0002824	positive regulation of adaptive immune response based on somatic recombination of immune receptors built from immunoglobulin superfamily domains	69	0.00762854	tags=48%, list=17%, signal=40%	IL6/IL1B/CD226/SLC11A1/NLRP3/CD274/TNF/TNFSF13B/PTPRC/SASH3/FCER1G/CCR2/CYRIB/NFKBID/TFRC/PVR/IL27RA/IL18/NFKBIZ/TNFSF4/TGFB1/BTK/B2M/EXOSC3/IL1R1/HLA-F/RSAD2/CD80/CD40/PLA2G4A/HSPD1/CLCF1/C3
GO:0014068	positive regulation of phosphatidylinositol 3-kinase signaling	69	0.00762854	tags=28%, list=8%, signal=26%	OSM/CCL5/PIK3R5/SELP/NCF1/CSF3/FGR/TNF/HCST/PIK3AP1/LYN/HCLS1/IL18/PPARD/AGT/PTPN6/HGF/PIK3CB/PRR5L
GO:1990266	neutrophil migration	69	0.00762854	tags=38%, list=6%, signal=36%	CXCL8/S100A12/CCL20/CXCR2/S100A8/S100A9/IL1B/CSF3R/PPBP/CXCL6/CCL3/ADAM8/C5AR2/CCL5/CCL2/RIPOR2/RHOH/MIR223/C5AR1/SYK/PDE4B/FCER1G/EDN1/RAC2/ITGB2/VAV1
GO:0016064	immunoglobulin mediated immune response	74	0.00762854	tags=39%, list=18%, signal=32%	CD226/CD55/TNF/IL4R/PTPRC/BCL3/FCER1G/IRF7/C1RL/TFRC/BCL6/IL27RA/TNFSF4/PTPN6/INPP5D/TGFB1/BTK/TCIRG1/EXOSC3/CD46/TLR8/IGHM/IL10/CD40/HSPD1/CLCF1/C3/NDFIP1/C1QBP
GO:0019724	B cell mediated immunity	74	0.00762854	tags=39%, list=18%, signal=32%	CD226/CD55/TNF/IL4R/PTPRC/BCL3/FCER1G/IRF7/C1RL/TFRC/BCL6/IL27RA/TNFSF4/PTPN6/INPP5D/TGFB1/BTK/TCIRG1/EXOSC3/CD46/TLR8/IGHM/IL10/CD40/HSPD1/CLCF1/C3/NDFIP1/C1QBP
GO:0046660	female sex differentiation	74	0.00762854	tags=32%, list=15%, signal=28%	RETN/VGF/EREG/CEBPB/VEGFA/ICAM1/INHBA/PTX3/ACVR1B/BMPR1B/FST/CASP3/NUPR1/MMP19/HSPA5/TBX3/ARRB2/DACH1/KITLG/ARID5B/LFNG/KIT/CHD7/ZNF830
GO:0046916	cellular transition metal ion homeostasis	74	0.00762854	tags=22%, list=7%, signal=20%	S100A8/S100A9/LTF/SLC11A1/MT1X/FTH1/LCN2/HMOX1/CP/TFRC/HIF1A/SLC39A8/ALAS2/SLC11A2/SLC39A14/MYC
GO:0048010	vascular endothelial growth factor receptor signaling pathway	74	0.00762854	tags=35%, list=17%, signal=29%	IL1B/NCF1/ITGB3/VEGFC/PTPN1/VEGFA/NCF2/MAPKAPK2/HIF1A/PTK2B/CYFIP2/PRKCB/NCK2/VAV1/PIK3CB/ITGA5/NCF4/VAV3/HSPB1/CYBA/FGF18/KDR/PAK2/NIBAN2/CDC42/NCKAP1L
GO:0062207	regulation of pattern recognition receptor signaling pathway	74	0.00762854	tags=39%, list=17%, signal=33%	ACOD1/CD300LF/SMPDL3B/LTF/TNFAIP3/TICAM1/LYN/CD14/HSPA1A/BIRC2/TLR4/SLC46A2/TLR2/IRF7/PELI1/IRF1/USP15/DDX3X/RAB7B/LY96/ARRB2/SEC14L1/RIOK3/RNF125/CYBA/RSAD2/IRAK3/MIR19A/WDFY1
GO:0002690	positive regulation of leukocyte chemotaxis	61	0.00762854	tags=30%, list=5%, signal=28%	CXCL8/IL6/CXCR2/CCL3/CXCL14/CCR1/CCL5/RIPOR2/VEGFC/TNFSF14/C5AR1/VEGFA/SERPINE1/CCR2/EDN1/RAC2/PTK2B/ADAM17
GO:0046634	regulation of alpha-beta T cell activation	61	0.00762854	tags=41%, list=8%, signal=38%	ARG2/ADORA2A/NLRP3/PNP/CD274/CD55/SYK/IL4R/ZC3H12A/RUNX3/PTPRC/PRDM1/SASH3/EBI3/CCR2/HSPH1/NFKBID/BCL6/IL18/NFKBIZ/IRF1/TNFSF4/RUNX1/RARA/VSIR
GO:0050871	positive regulation of B cell activation	61	0.00762854	tags=49%, list=17%, signal=41%	IL6/NOD2/SYK/TNFSF13B/TICAM1/PTPRC/SASH3/TLR4/TFRC/BCL6/TNIP2/PELI1/CDKN1A/CD38/TNFSF4/GPR183/INPP5D/CD320/TGFB1/ATP11C/BTK/EXOSC3/IGHM/VAV3/SH3KBP1/CD40/MIF/IRS2/CLCF1/NCKAP1L
GO:0120254	olefinic compound metabolic process	61	0.00762854	tags=30%, list=8%, signal=27%	CYP4F3/PTGS2/DHRS9/ACSL1/PTGES/BMP2/TBXAS1/EGR1/PNPLA8/DAGLB/CYP4F2/GPX1/RDH10/ALDH1A3/PTGES2/ADM/CYP1B1/ALOX15
GO:2000106	regulation of leukocyte apoptotic process	61	0.00762854	tags=51%, list=16%, signal=43%	CXCR2/ARG2/IDO1/ADAM8/NOD2/NR4A3/CCL5/CD274/SLC7A11/LYN/HCLS1/FCER1G/SLC46A2/NFKBID/IRF7/HIF1A/BCL6/ADAM17/DOCK8/PIK3CB/BTK/JAK3/LGALS3/SELENOS/RIPK3/KITLG/IL10/TCP1/MIF/IRS2/EFNA1
GO:0006809	nitric oxide biosynthetic process	60	0.00762854	tags=38%, list=9%, signal=35%	IL1B/ARG2/PTGS2/MMP8/MIR212/MIR132/CLEC7A/NOS2/ICAM1/TNF/TICAM1/ZC3H12A/EDN1/TLR4/PTX3/PTK2B/ITGB2/GLA/AGT/SLC7A2/CYP1B1/TSPO/NQO1
GO:0032637	interleukin-8 production	60	0.00762854	tags=33%, list=4%, signal=32%	IL6/IL1B/FCN1/CHI3L1/C5AR2/NOD2/F3/CLEC7A/FFAR2/CD33/NOS2/SYK/TNF/SERPINE1/PTPRC/BCL3/CD14/HSPA1A/TLR4/TLR2
GO:1901606	alpha-amino acid catabolic process	60	0.00762854	tags=10%, list=2%, signal=10%	SDS/ARG1/ARG2/IDO1/HAL/NOS2
GO:0001776	leukocyte homeostasis	62	0.00762854	tags=42%, list=13%, signal=37%	IL6/CXCR2/CXCL6/TNFAIP3/IL2RA/SLC7A11/TNFSF14/CORO1A/TNFSF13B/PDE4B/LYN/PMAIP1/FCER1G/CCR2/SLC46A2/HIF1A/ADAM17/CASP3/GPR183/FAS/PIK3CB/JAK3/TCIRG1/RIPK3/KITLG/DOCK10
GO:0002708	positive regulation of lymphocyte mediated immunity	62	0.00762854	tags=45%, list=17%, signal=38%	IL6/IL1B/IL18RAP/CD226/NLRP3/TNF/RAET1E/PTPRC/SASH3/FCER1G/CYRIB/RASGRP1/TFRC/PVR/IL18/VAV1/TNFSF4/TGFB1/BTK/B2M/EXOSC3/IL1R1/HLA-F/RSAD2/CD40/HSPD1/CLCF1/C3
GO:0019915	lipid storage	62	0.00762854	tags=32%, list=13%, signal=28%	IL6/IL1B/DGAT2/FFAR2/ITGB3/NFKBIA/TNF/ABHD5/ZC3H12A/IKBKE/NFKB1/PPARD/SOAT1/PTPN2/ABCG1/ABCA1/CDS1/MSR1/PLIN3/SCARB1
GO:0032609	interferon-gamma production	62	0.00762854	tags=58%, list=14%, signal=50%	IL1B/CLEC7A/IL18RAP/CD226/SLC11A1/CD274/TNF/PDE4B/ZC3H12A/INHBA/BCL3/CD14/SASH3/EBI3/CCR2/HAVCR2/TLR4/CYRIB/SLC7A5/RASGRP1/IL27RA/IL18/SPN/TNFSF4/ISG15/RARA/VSIR/IL33/DDIT3/MIR24-2/PYCARD/TLR8/IL1R1/RIPK3/IL10/CD2
GO:0034109	homotypic cell-cell adhesion	62	0.00762854	tags=40%, list=15%, signal=34%	PLEK/CCL5/PLAUR/ITGB3/SLC7A11/SYK/MYL9/LYN/FERMT3/ACTB/TSPAN32/ACTG1/PTPN6/PDPN/PIK3CB/SERPINE2/UBASH3B/MYL12A/PIK3CG/RAP2B/CCM2L/HSPB1/TLN1/MYH9/FLNA
GO:0042590	antigen processing and presentation of exogenous peptide antigen via MHC class I	62	0.00762854	tags=71%, list=30%, signal=50%	NCF1/FCER1G/NCF2/PSMB9/PSMD14/PSMB8/NCF4/B2M/CHUK/TAP1/PSME2/PSMB3/SNAP23/TAP2/PSMA5/PSMD1/HLA-F/IKBKB/CALR/CYBA/PSMB10/PSMD2/PDIA3/PSMD8/IFI30/ITGAV/PSMB2/PSMD4/CYBB/MFSD6/PSMC6/PSMA4/SEC22B/PSMC4/PSMD12/PSME3/PSMD11/PSMD5/PSMD10/PSMC5/PSMC2/PSME4/PSMD13/PSME1
GO:0045582	positive regulation of T cell differentiation	62	0.00762854	tags=37%, list=8%, signal=34%	IL1B/IL1A/ADAM8/TNFSF9/NLRP3/PNP/RHOH/IL2RA/SYK/EGR3/IL4R/RUNX3/PTPRC/SASH3/RASGRP1/NFKBID/BCL6/IL18/NFKBIZ/TNFSF4/RUNX1/RARA/VSIR
GO:0045638	negative regulation of myeloid cell differentiation	62	0.00762854	tags=26%, list=8%, signal=24%	CCL3/LTF/TRIB1/GPR68/NFKBIA/LYN/INHBA/TLR4/ZFP36/PTK2B/MYC/NME1/INPP5D/RARA/PTPN2/UBASH3B
GO:1901570	fatty acid derivative biosynthetic process	62	0.00762854	tags=40%, list=18%, signal=33%	IL1B/PTGS2/ACSL1/ACSL4/SYK/PTGES/ALOX5AP/TBXAS1/ACSL5/EDN1/PNPLA8/DAGLB/SCD/PTGES2/ALOX15/GGTLC2/HPGD/PTGS1/FABP5/PTGES3/ELOVL4/PLA2G4A/MIF/FADS1/LTC4S
GO:2000117	negative regulation of cysteine-type endopeptidase activity	62	0.00762854	tags=40%, list=17%, signal=34%	PTGS2/ADORA2A/MMP9/LTF/PLAUR/TNFSF14/VEGFA/TNF/BIRC2/POR/GPX1/CD44/HGF/DDX3X/BCL2L12/CRYAB/NGF/CFLAR/ARRB2/MICAL1/LAMTOR5/TNFAIP8/PAK2/THBS1/IFI16
GO:0001906	cell killing	67	0.00762854	tags=45%, list=7%, signal=42%	S100A12/ARG1/SLAMF7/CXCL6/LTF/CLEC7A/IL18RAP/CD226/STXBP2/CD55/CORO1A/NOS2/SYK/ICAM1/RAET1E/PTPRC/TYROBP/CTSC/HAVCR2/UNC13D/CYRIB/GNLY/RASGRP1/PVR/IL18/VAV1/ITGAM/GAPDH/PTPN6/HPRT1
GO:0002433	immune response-regulating cell surface receptor signaling pathway involved in phagocytosis	67	0.00762854	tags=39%, list=14%, signal=34%	HCK/FGR/SYK/WAS/LYN/PTPRC/ACTB/MYO10/CYFIP2/VAV1/ACTR3/ACTG1/RAP1A/CD247/PIK3CB/ARPC5/ACTR2/PTPRJ/ARPC3/PLCG2/VAV3/FCGR3A/ARPC2/MYO1G/GRB2/ARPC1B
GO:0002832	negative regulation of response to biotic stimulus	67	0.00762854	tags=28%, list=13%, signal=25%	ARG1/ARG2/ACOD1/LTF/MMP12/TNFAIP3/TRIB1/IL2RA/HAVCR2/NLRC5/PTPN2/PARP14/SAMHD1/A2M/ARRB2/SEC14L1/RIOK3/HLA-F/RNF125
GO:0032368	regulation of lipid transport	67	0.00762854	tags=25%, list=11%, signal=23%	IL1B/RETN/LIPG/ITGB3/NFKBIA/SYK/SPP1/ACSL5/EDN1/CYP4F2/LPCAT3/NFKB1/AGT/TSPO/ABCG1/ABCA1/MIR27A
GO:0032481	positive regulation of type I interferon production	67	0.00762854	tags=40%, list=17%, signal=34%	SYK/TICAM1/CD14/TLR4/TLR2/NFKB2/IRF7/TBK1/NFKB1/IRAK1/MYD88/IRF1/LRRFIP1/ZBP1/DDX3X/CHUK/IFIH1/PLCG2/TLR8/POLR3D/POLR2K/DDX41/RIOK3/IRF3/POLR3F/HSPD1/IFI16
GO:0038096	Fc-gamma receptor signaling pathway involved in phagocytosis	67	0.00762854	tags=39%, list=14%, signal=34%	HCK/FGR/SYK/WAS/LYN/PTPRC/ACTB/MYO10/CYFIP2/VAV1/ACTR3/ACTG1/RAP1A/CD247/PIK3CB/ARPC5/ACTR2/PTPRJ/ARPC3/PLCG2/VAV3/FCGR3A/ARPC2/MYO1G/GRB2/ARPC1B
GO:0050810	regulation of steroid biosynthetic process	67	0.00762854	tags=37%, list=19%, signal=30%	IL1B/VDR/SNAI1/TNF/BMP2/EGR1/POR/SEC14L2/LPCAT3/NFKB1/SCD/ADM/INSIG1/TSPO/HMGCR/FGF1/ABCG1/SQLE/MVK/STAR/ATP1A1/IDI1/FDPS/NFYA/GGPS1
GO:2001057	reactive nitrogen species metabolic process	67	0.00762854	tags=37%, list=9%, signal=34%	IL1B/ARG2/PTGS2/MMP8/MIR212/MIR132/CLEC7A/NOS2/ICAM1/TNF/TICAM1/ZC3H12A/EDN1/TLR4/PTX3/TLR2/PTK2B/POR/ITGB2/GLA/AGT/SLC7A2/CYP1B1/TSPO/NQO1
GO:0002702	positive regulation of production of molecular mediator of immune response	66	0.00762854	tags=39%, list=13%, signal=34%	IL6/IL1B/SEMA7A/NOD2/NR4A3/FFAR2/CD226/NLRP3/IL4R/TICAM1/PTPRC/SASH3/FCER1G/TLR4/SLC7A5/TFRC/IL18/TNFSF4/TGFB1/B2M/IL33/DDX21/EXOSC3/IL1R1/STX4/HLA-F
GO:0034340	response to type I interferon	66	0.00762854	tags=48%, list=17%, signal=40%	ISG20/MMP12/PTPN1/IFIT2/IRF7/EGR1/IKBKE/TBK1/GBP2/IRAK1/MYD88/IRF1/IFITM1/IFIT3/PTPN6/NLRC5/ISG15/PSMB8/ZBP1/PTPN2/ABCE1/SAMHD1/IFI35/SHMT2/IRF3/HLA-F/OAS1/SP100/RSAD2/MX1/IFNAR1/BST2
GO:0046545	development of primary female sexual characteristics	66	0.00762854	tags=33%, list=15%, signal=28%	RETN/VGF/EREG/CEBPB/VEGFA/ICAM1/INHBA/PTX3/ACVR1B/BMPR1B/FST/CASP3/NUPR1/MMP19/HSPA5/ARRB2/DACH1/KITLG/ARID5B/LFNG/KIT/ZNF830
GO:0048525	negative regulation of viral process	66	0.00762854	tags=39%, list=17%, signal=33%	CCL3/ISG20/FCN1/LTF/CCL5/MIR222/TNF/ZC3H12A/PTX3/ZFP36/IFITM1/ISG15/TNIP1/ZC3HAV1/TRIM26/FAM111A/SNX3/OAS1/RSAD2/TRIM21/MX1/HDAC1/BST2/EIF2AK2/IFI16/UBP1
GO:0050764	regulation of phagocytosis	66	0.00762854	tags=47%, list=14%, signal=41%	IL1B/CD300LF/SPHK1/IL2RG/CLEC7A/CCL2/SLC11A1/HCK/FGR/SIRPB1/SYK/TNF/IL15RA/PTPRC/FCER1G/PTX3/IL2RB/TLR2/DOCK2/MIR20A/RAB31/RAP1A/ALOX15/PTPRJ/PYCARD/LYAR/SCARB1/SNX3/CALR/IL15/CYBA
GO:0071260	cellular response to mechanical stimulus	66	0.00762854	tags=42%, list=17%, signal=35%	IL1B/PTGS2/RIPOR2/TNFSF14/GADD45A/GCLC/TLR4/TNFRSF10A/CNN2/NFKB1/MYD88/AGT/IRF1/NPPA/KCNJ2/FAS/GJA1/PTGER4/SLC38A2/BNIP3/TLR8/PDE2A/CYBA/MTPN/CD40/ITGA2/MAP3K2/ATP1A1
GO:0002312	B cell activation involved in immune response	57	0.00762854	tags=37%, list=18%, signal=30%	IL6/PTPRC/BCL3/TLR4/CD180/TFRC/PTK2B/BCL6/IL27RA/TNFSF4/GPR183/TGFB1/EXOSC3/PLCG2/DOCK10/LFNG/IL10/CD40/HSPD1/CLCF1/NDFIP1
GO:0006690	icosanoid metabolic process	57	0.00762854	tags=49%, list=18%, signal=41%	IL1B/CYP4F3/PTGS2/SYK/PTGES/ALOX5AP/TBXAS1/EDN1/MAPKAPK2/TLR2/PNPLA8/DAGLB/CYP4F2/GPX1/PTGES2/ABCC1/CYP1B1/ALOX15/GGTLC2/LYPLA2/HPGD/PTGS1/FABP5/PTGES3/PLA2G4A/MIF/FADS1/LTC4S
GO:0032677	regulation of interleukin-8 production	57	0.00762854	tags=32%, list=4%, signal=30%	IL6/IL1B/FCN1/C5AR2/NOD2/F3/CLEC7A/FFAR2/CD33/SYK/TNF/SERPINE1/PTPRC/BCL3/CD14/HSPA1A/TLR4/TLR2
GO:0032755	positive regulation of interleukin-6 production	57	0.00762854	tags=53%, list=15%, signal=45%	IL6/IL1B/IL1A/MMP8/NOD2/CLEC7A/EREG/SYK/TNF/TICAM1/TYROBP/MBP/FCER1G/TLR4/TLR2/MYD88/TNFSF4/IL33/RAB7B/IL6R/ADORA2B/IFIH1/PYCARD/IL17RA/TLR8/AKIRIN2/STAT3/CYBA/CARD9/AIF1
GO:0043154	negative regulation of cysteine-type endopeptidase activity involved in apoptotic process	57	0.00762854	tags=32%, list=11%, signal=28%	PTGS2/ADORA2A/MMP9/PLAUR/TNFSF14/VEGFA/TNF/BIRC2/POR/GPX1/CD44/HGF/DDX3X/BCL2L12/CRYAB/NGF/CFLAR/ARRB2
GO:0060761	negative regulation of response to cytokine stimulus	57	0.00762854	tags=25%, list=11%, signal=22%	IL6/ARG1/IL1R2/MMP12/CCL5/PTPRC/ECM1/MIR29B2/NLRC5/PTPN2/PARP14/SAMHD1/MIR24-2/MIR27A
GO:0072676	lymphocyte migration	65	0.00762854	tags=42%, list=13%, signal=36%	CCL20/CCL3/CXCL14/ADAM8/CCL5/CCL2/RIPOR2/TNFSF14/ITGB7/ICAM1/CCR2/ECM1/PTK2B/ADAM17/IL27RA/SPN/ITGAL/GPR183/STK10/DOCK8/CXCL16/PYCARD/PIK3CG/RIPK3/MSN/MYO1G/ITGA4
GO:0002479	antigen processing and presentation of exogenous peptide antigen via MHC class I, TAP-dependent	58	0.00762854	tags=71%, list=30%, signal=50%	NCF1/NCF2/PSMB9/PSMD14/PSMB8/NCF4/B2M/CHUK/TAP1/PSME2/PSMB3/SNAP23/TAP2/PSMA5/PSMD1/HLA-F/IKBKB/CALR/CYBA/PSMB10/PSMD2/PDIA3/PSMD8/ITGAV/PSMB2/PSMD4/CYBB/PSMC6/PSMA4/SEC22B/PSMC4/PSMD12/PSME3/PSMD11/PSMD5/PSMD10/PSMC5/PSMC2/PSME4/PSMD13/PSME1
GO:0008585	female gonad development	63	0.00762854	tags=32%, list=15%, signal=27%	RETN/VGF/EREG/CEBPB/VEGFA/ICAM1/INHBA/PTX3/BMPR1B/FST/CASP3/NUPR1/MMP19/HSPA5/ARRB2/KITLG/ARID5B/LFNG/KIT/ZNF830
GO:0032088	negative regulation of NF-kappaB transcription factor activity	63	0.00762854	tags=38%, list=16%, signal=32%	ACOD1/TNFAIP3/NLRP3/NFKBIA/BMP7/ZC3H12A/NFKBIB/HAVCR2/NFKBID/PELI1/IRAK1/NLRC5/CYP1B1/IRAK2/CHUK/DDIT3/ARRB2/MIR27A/PYCARD/BRMS1/IL10/TRAF3/TRIM21/IRAK3
GO:0032418	lysosome localization	58	0.00762854	tags=41%, list=14%, signal=36%	ADGRE2/NR4A3/STXBP2/FGR/SYK/CD84/IL4R/LYN/LAT2/FCER1G/UNC13D/RAC2/HMOX1/RASGRP1/NPPA/BTK/ADORA2B/NDEL1/SNAP23/PIK3CG/FAM98A/CBL/MYH9/KIT
GO:0032612	interleukin-1 production	58	0.00762854	tags=48%, list=14%, signal=42%	IL6/IL1B/CCL3/NOD2/SPHK1/CLEC7A/TNFAIP3/CD33/NLRP3/TNF/ZC3H12A/ERRFI1/TYROBP/HAVCR2/TLR4/SERPINB1/EGR1/PANX1/S1PR3/MIR142/CARD17/ABCA1/ARRB2/PYCARD/TLR8/HSPB1/STAT3/IL10
GO:0032649	regulation of interferon-gamma production	58	0.00762854	tags=59%, list=14%, signal=51%	IL1B/CLEC7A/CD226/SLC11A1/CD274/TNF/PDE4B/ZC3H12A/INHBA/BCL3/CD14/SASH3/EBI3/CCR2/HAVCR2/TLR4/CYRIB/SLC7A5/RASGRP1/IL27RA/IL18/TNFSF4/ISG15/RARA/VSIR/IL33/DDIT3/MIR24-2/PYCARD/TLR8/IL1R1/RIPK3/IL10/CD2
GO:0035710	CD4-positive, alpha-beta T cell activation	63	0.00762854	tags=43%, list=10%, signal=39%	IL6/ARG2/CTSL/NLRP3/CD274/CD55/IL4R/ZC3H12A/RUNX3/BCL3/SEMA4A/SASH3/RELB/NFKBID/LY9/BCL6/IL18/SPN/NFKBIZ/TNFSF4/GPR183/RUNX1/RARA/PTGER4/VSIR/JAK3/TCIRG1
GO:0043407	negative regulation of MAP kinase activity	58	0.00762854	tags=31%, list=9%, signal=28%	IL1B/DUSP2/SORL1/DUSP5/RGS2/PTPN1/RGS4/RGS14/BMP7/LYN/DUSP1/DNAJA1/AGT/DUSP4/NPPA/PTPN6/PTPRJ/HMGCR
GO:0045833	negative regulation of lipid metabolic process	58	0.00762854	tags=16%, list=3%, signal=15%	IL1B/DGAT2/SORL1/SPHK1/MFSD2A/TRIB3/SNAI1/TNF/BMP2
GO:0048708	astrocyte differentiation	58	0.00762854	tags=29%, list=11%, signal=26%	IL6/LIF/S100A8/S100A9/IL1B/ADORA2A/C5AR1/TNF/BMP2/TLR4/EPHA4/IFNGR1/SERPINE2/LDLR/MIR142/ID4/MAP2K1
GO:0060337	type I interferon signaling pathway	63	0.00762854	tags=49%, list=17%, signal=41%	ISG20/MMP12/PTPN1/IFIT2/IRF7/EGR1/IKBKE/TBK1/GBP2/IRAK1/MYD88/IRF1/IFITM1/IFIT3/PTPN6/NLRC5/ISG15/PSMB8/ZBP1/PTPN2/ABCE1/SAMHD1/IFI35/IRF3/HLA-F/OAS1/SP100/RSAD2/MX1/IFNAR1/BST2
GO:0062014	negative regulation of small molecule metabolic process	63	0.00762854	tags=19%, list=8%, signal=18%	PLEK/DGAT2/CDA/MFSD2A/TRIB3/SNAI1/BMP2/NFKB1/DDIT4/TGFB1/NUPR1/INSIG1
GO:0071357	cellular response to type I interferon	63	0.00762854	tags=49%, list=17%, signal=41%	ISG20/MMP12/PTPN1/IFIT2/IRF7/EGR1/IKBKE/TBK1/GBP2/IRAK1/MYD88/IRF1/IFITM1/IFIT3/PTPN6/NLRC5/ISG15/PSMB8/ZBP1/PTPN2/ABCE1/SAMHD1/IFI35/IRF3/HLA-F/OAS1/SP100/RSAD2/MX1/IFNAR1/BST2
GO:1902930	regulation of alcohol biosynthetic process	58	0.00762854	tags=29%, list=10%, signal=27%	IL1B/PLEK/VDR/PTAFR/TNF/BMP2/PTK2B/POR/SEC14L2/LPCAT3/NFKB1/SCD/HRH1/P2RY6/HMGCR/FGF1/ABCG1
GO:0002286	T cell activation involved in immune response	64	0.00762854	tags=45%, list=11%, signal=41%	IL6/CLEC4D/SLC11A1/CLEC4E/NLRP3/ICAM1/IL4R/ZC3H12A/LCP1/BCL3/SEMA4A/FCER1G/HAVCR2/RELB/NFKBID/LY9/BCL6/IL18/SPN/NFKBIZ/ITGAL/TNFSF4/GPR183/APBB1IP/RARA/PTGER4/JAK3/LGALS3/CD46
GO:0002456	T cell mediated immunity	59	0.00762854	tags=42%, list=13%, signal=37%	IL6/ARG1/IL1B/IL18RAP/SLC11A1/NLRP3/CD55/ICAM1/WAS/PTPRC/SASH3/CTSC/CCR2/CYRIB/TNFRSF1B/PVR/IL18/TNFSF4/HPRT1/B2M/CD46/IL1R1/RIPK3/HLA-F/MYO1G
GO:0002718	regulation of cytokine production involved in immune response	59	0.00762854	tags=44%, list=10%, signal=40%	IL6/ARG1/IL1B/SEMA7A/NOD2/NR4A3/FFAR2/CD226/NLRP3/TNF/TICAM1/SASH3/FCER1G/CCR2/TLR4/SLC7A5/HMOX1/BCL6/TNFRSF1B/IL18/TNFSF4/TGFB1/BTK/B2M/JAK3/DDX21
GO:0030593	neutrophil chemotaxis	59	0.00762854	tags=41%, list=6%, signal=39%	CXCL8/S100A12/CCL20/CXCR2/S100A8/S100A9/IL1B/CSF3R/PPBP/CXCL6/CCL3/C5AR2/CCL5/CCL2/RIPOR2/MIR223/C5AR1/SYK/PDE4B/FCER1G/EDN1/RAC2/ITGB2/VAV1
GO:0033238	regulation of cellular amine metabolic process	59	0.00762854	tags=69%, list=31%, signal=49%	SLC7A11/ODC1/NR4A2/PSMB9/ITGB2/ITGAM/PSMD14/HPRT1/PSMB8/AZIN1/OAZ1/NQO1/PSME2/PSMB3/PSMA5/PSMD1/SLC7A7/PDE1B/PNKD/PSMB10/PSMD2/PSMD8/PSMB2/PSMD4/PSMC6/PSMA4/MAOB/PSMC4/PSMD12/PSME3/PSMD11/ABAT/PSMD5/PARK7/PSMD10/PSMC5/PSMC2/PSME4/PSMD13/PSME1/OAZ2
GO:0033559	unsaturated fatty acid metabolic process	64	0.00762854	tags=42%, list=18%, signal=35%	IL1B/CYP4F3/PTGS2/ACSL1/PTGES/ALOX5AP/TBXAS1/EDN1/PNPLA8/DAGLB/CYP4F2/GPX1/SCD/PTGES2/CYP1B1/ALOX15/FADS3/LYPLA2/HPGD/PTGS1/FABP5/PTGES3/ELOVL4/PLA2G4A/MIF/FADS1/LTC4S
GO:0046209	nitric oxide metabolic process	64	0.00762854	tags=39%, list=9%, signal=36%	IL1B/ARG2/PTGS2/MMP8/MIR212/MIR132/CLEC7A/NOS2/ICAM1/TNF/TICAM1/ZC3H12A/EDN1/TLR4/PTX3/TLR2/PTK2B/POR/ITGB2/GLA/AGT/SLC7A2/CYP1B1/TSPO/NQO1
GO:0060333	interferon-gamma-mediated signaling pathway	59	0.00762854	tags=49%, list=19%, signal=40%	ARG1/SOCS3/HCK/PTAFR/ICAM1/IRF7/GBP2/CD44/IRF1/NLRC5/PARP9/PTPN2/IFNGR1/PARP14/B2M/VCAM1/TRIM26/IRF3/HLA-F/OAS1/SP100/SOCS1/TRIM21/NMI/IFNGR2/JAK2/JAK1/IFI30/IRF8
GO:0140029	exocytic process	59	0.00762854	tags=27%, list=13%, signal=24%	PLEK/STX11/STXBP2/P2RX1/STX3/SYK/LYN/FCER1G/RAB3D/RAB8B/NPPA/BTK/SNAP23/VAMP1/STX1A/STX4
GO:1901224	positive regulation of NIK/NF-kappaB signaling	59	0.00762854	tags=27%, list=6%, signal=26%	IL1B/CHI3L1/MMP8/NOD2/SPHK1/TNFSF14/TNF/CD14/HAVCR2/EDN1/TLR4/TLR2/TNFRSF10A/TCIM/IL18/IRAK1
GO:0002753	cytoplasmic pattern recognition receptor signaling pathway	56	0.00762854	tags=30%, list=13%, signal=26%	NOD2/TNFAIP3/NFKBIA/HSPA1A/BIRC2/TLR4/SLC46A2/IRF7/IRAK1/USP15/IRAK2/TIFA/IFIH1/SEC14L1/RIOK3/IRF3/RNF125
GO:0006919	activation of cysteine-type endopeptidase activity involved in apoptotic process	56	0.00762854	tags=29%, list=11%, signal=26%	S100A8/S100A9/F3/NLRP3/P2RX1/TNF/PMAIP1/TNFRSF10A/FAS/EGLN3/ATP2A3/CASP10/NGF/CFLAR/TNFSF15/PYCARD
GO:0050818	regulation of coagulation	56	0.00762854	tags=32%, list=8%, signal=30%	PLEK/SERPINB2/F3/HPSE/PLAUR/SELP/PLAU/SYK/SERPINE1/THBD/LYN/FCER1G/EDN1/TLR4/TEC/PDPN/SERPINE2/UBASH3B
GO:1903201	regulation of oxidative stress-induced cell death	56	0.00762854	tags=30%, list=14%, signal=26%	MMP3/SOD2/NR4A3/SLC7A11/STK26/TLR4/HIF1A/MIR29B2/GPX1/HGF/LRRK2/PAWR/PDE8A/HSPB1/IL10/MIR29B1/TXN
GO:0015908	fatty acid transport	55	0.00762854	tags=24%, list=6%, signal=22%	IL1B/MFSD2A/LCN1/ACSL1/ACSL4/NOS2/SYK/ACSL5/ABCC4/EDN1/PNPLA8/CYP4F2/PPARD
GO:0042102	positive regulation of T cell proliferation	55	0.00762854	tags=49%, list=11%, signal=44%	IL6/IL1B/IL1A/TNFSF9/CCL5/PNP/CD274/IL2RA/CD55/CORO1A/SYK/TNFSF13B/PTPRC/SASH3/EBI3/CCR2/HAVCR2/TFRC/IL27RA/IL18/NCK2/TNFSF4/VCAM1/JAK3/SLC7A1/PYCARD/CD46
GO:0044070	regulation of anion transport	55	0.00762854	tags=24%, list=6%, signal=22%	ARG1/IL1B/ADORA2A/TRH/RGS2/RGS4/SYK/CEBPB/PTAFR/ACSL5/EDN1/CYP4F2/AGT
GO:0050688	regulation of defense response to virus	55	0.00762854	tags=31%, list=15%, signal=26%	IL1B/MMP12/TNFAIP3/IL2RA/ZC3H12A/BIRC2/TSPAN32/USP15/PARP9/HERC5/DTX3L/PYCARD/SEC14L1/RIOK3/RNF125/IL15/TRAF3
GO:0051702	interaction with symbiont	55	0.00762854	tags=33%, list=16%, signal=27%	ARG1/CXCL6/CCL3/LTF/CCL5/MIR222/ZC3H12A/PTX3/GPX1/GAPDH/HSPA8/CFL1/SMARCA4/ROMO1/HDAC1/HSPD1/GTF2B/CHD1
GO:1905954	positive regulation of lipid localization	55	0.00762854	tags=31%, list=13%, signal=27%	IL1B/RETN/LIPG/NFKBIA/ZC3H12A/SPP1/ACSL5/EDN1/IKBKE/CYP4F2/LPCAT3/NFKB1/ABCG1/ABCA1/MSR1/PLIN3/SCARB1
GO:0001960	negative regulation of cytokine-mediated signaling pathway	53	0.00762854	tags=26%, list=11%, signal=24%	IL6/ARG1/IL1R2/MMP12/CCL5/PTPRC/ECM1/MIR29B2/NLRC5/PTPN2/PARP14/SAMHD1/MIR24-2/MIR27A
GO:0002532	production of molecular mediator involved in inflammatory response	53	0.00762854	tags=45%, list=11%, signal=40%	IL6/IL1R2/IDO1/NOD2/CLEC7A/MIR222/P2RX1/NOS2/SYK/TNF/SERPINE1/IL4R/TICAM1/ZC3H12A/LYN/FCER1G/TLR4/MYD88/SLC7A2/NPPA/BTK/SNAP23/PYCARD/IL17RA
GO:0014015	positive regulation of gliogenesis	53	0.00762854	tags=32%, list=9%, signal=29%	IL6/LIF/IL1B/CCL3/MIR222/TNF/BMP2/LYN/EGR2/CCR2/TLR2/TNFRSF1B/TGFB1/SERPINE2/CXCR4/TSPO/MIR142
GO:0030193	regulation of blood coagulation	53	0.00762854	tags=34%, list=8%, signal=31%	PLEK/SERPINB2/F3/HPSE/PLAUR/SELP/PLAU/SYK/SERPINE1/THBD/LYN/FCER1G/EDN1/TLR4/TEC/PDPN/SERPINE2/UBASH3B
GO:0033627	cell adhesion mediated by integrin	53	0.00762854	tags=45%, list=18%, signal=37%	LIF/CCL5/ITGB3/PLAU/ITGB7/SYK/ICAM1/SERPINE1/LYN/FERMT3/ADAM17/ITGB2/PTPN6/ITGA5/CYP1B1/PIK3CG/DPP4/ITGA4/ITGA2/CIB1/EFNA1/NCKAP1L/ITGB1/ADAM9
GO:0034121	regulation of toll-like receptor signaling pathway	53	0.00762854	tags=34%, list=11%, signal=31%	ACOD1/CD300LF/SMPDL3B/LTF/TNFAIP3/TICAM1/LYN/CD14/BIRC2/TLR4/TLR2/IRF7/PELI1/IRF1/DDX3X/RAB7B/LY96/ARRB2
GO:0043367	CD4-positive, alpha-beta T cell differentiation	53	0.00762854	tags=51%, list=15%, signal=44%	IL6/CTSL/NLRP3/IL4R/ZC3H12A/RUNX3/BCL3/SEMA4A/SASH3/RELB/NFKBID/LY9/BCL6/IL18/SPN/NFKBIZ/TNFSF4/GPR183/RUNX1/RARA/PTGER4/JAK3/STAT3/RSAD2/CD80/CD86/SOCS1
GO:0051781	positive regulation of cell division	53	0.00762854	tags=15%, list=2%, signal=15%	IL1B/IL1A/PPBP/OSM/TGFA/EREG/VEGFC/VEGFA
GO:1903901	negative regulation of viral life cycle	53	0.00762854	tags=42%, list=17%, signal=34%	ISG20/FCN1/LTF/CCL5/MIR222/TNF/ZC3H12A/PTX3/IFITM1/ISG15/TNIP1/ZC3HAV1/TRIM26/FAM111A/SNX3/OAS1/RSAD2/TRIM21/MX1/BST2/EIF2AK2/IFI16
GO:0002526	acute inflammatory response	54	0.00762854	tags=54%, list=11%, signal=48%	IL6/CXCR2/S100A8/TREM1/IL1B/IL1A/PTGS2/OSM/ADAM8/F3/FFAR2/NLRP3/HPR/CEBPB/PTGES/ICAM1/TNF/CREB3L3/FCER1G/ITIH4/TNFSF4/NUPR1/OSMR/BTK/IL6R/CD163/SELENOS/PIK3CG/EDNRB
GO:0071674	mononuclear cell migration	54	0.00762854	tags=24%, list=4%, signal=23%	IL6/S100A12/CCL20/CCL3/CCR1/CCL5/CCL2/C5AR1/TNF/SERPINE1/LYN/DUSP1/CCR2
GO:1900046	regulation of hemostasis	54	0.00762854	tags=33%, list=8%, signal=31%	PLEK/SERPINB2/F3/HPSE/PLAUR/SELP/PLAU/SYK/SERPINE1/THBD/LYN/FCER1G/EDN1/TLR4/TEC/PDPN/SERPINE2/UBASH3B
GO:0006879	cellular iron ion homeostasis	50	0.00762854	tags=26%, list=7%, signal=24%	LTF/SLC11A1/FTH1/LCN2/HMOX1/CP/TFRC/HIF1A/SLC39A8/ALAS2/SLC11A2/SLC39A14/MYC
GO:0032611	interleukin-1 beta production	50	0.00762854	tags=50%, list=14%, signal=43%	IL6/IL1B/CCL3/NOD2/SPHK1/CLEC7A/TNFAIP3/CD33/NLRP3/TNF/ZC3H12A/ERRFI1/TYROBP/TLR4/SERPINB1/EGR1/PANX1/S1PR3/CARD17/ABCA1/ARRB2/PYCARD/TLR8/HSPB1/STAT3
GO:0038034	signal transduction in absence of ligand	50	0.00762854	tags=18%, list=7%, signal=17%	IL1B/IL1A/BCL2A1/TNF/INHBA/HSPA1A/LCN2/CASP3/FAS
GO:0042100	B cell proliferation	50	0.00762854	tags=62%, list=17%, signal=51%	CTPS1/TNFSF13B/TICAM1/LYN/PTPRC/TYROBP/SASH3/TLR4/RASGRP1/CD180/TFRC/BCL6/PELI1/CDKN1A/CASP3/CD38/GPR183/INPP5D/CD320/BTK/TNFRSF21/PAWR/VAV3/CD22/IL10/CD40/HSPD1/MIF/IRS2/CLCF1/NCKAP1L
GO:0050663	cytokine secretion	50	0.00762854	tags=40%, list=8%, signal=37%	S100A12/IL1A/SORL1/NOD2/CLEC4E/NLRP3/FGR/CLEC5A/SYK/TNF/LYN/CD14/TLR2/SRGN/LCP2/AGT/GAPDH/PANX1/PTGER4/RGCC
GO:0070664	negative regulation of leukocyte proliferation	50	0.00762854	tags=38%, list=8%, signal=35%	ARG1/ARG2/IDO1/TNFAIP3/CD274/IL2RA/CEBPB/LYN/TYROBP/HAVCR2/SDC4/PELI1/SPN/CASP3/PTPN6/INPP5D/VSIR/BTK/IL33
GO:0097192	extrinsic apoptotic signaling pathway in absence of ligand	50	0.00762854	tags=18%, list=7%, signal=17%	IL1B/IL1A/BCL2A1/TNF/INHBA/HSPA1A/LCN2/CASP3/FAS
GO:1904705	regulation of vascular associated smooth muscle cell proliferation	50	0.00762854	tags=34%, list=12%, signal=30%	SOD2/MMP9/NR4A3/MIR222/MIR223/TNF/EDN1/HMOX1/CDKN1A/MIR20A/APLN/AGT/GJA1/P2RY6/MIR27A/HPGD/FOXJ2
GO:1990874	vascular associated smooth muscle cell proliferation	50	0.00762854	tags=34%, list=12%, signal=30%	SOD2/MMP9/NR4A3/MIR222/MIR223/TNF/EDN1/HMOX1/CDKN1A/MIR20A/APLN/AGT/GJA1/P2RY6/MIR27A/HPGD/FOXJ2
GO:0001909	leukocyte mediated cytotoxicity	52	0.00762854	tags=46%, list=8%, signal=43%	ARG1/SLAMF7/CXCL6/IL18RAP/CD226/STXBP2/CORO1A/NOS2/ICAM1/RAET1E/PTPRC/TYROBP/CTSC/HAVCR2/UNC13D/CYRIB/RASGRP1/PVR/IL18/VAV1/ITGAM/PTPN6/HPRT1/B2M
GO:0022617	extracellular matrix disassembly	52	0.00762854	tags=38%, list=11%, signal=34%	IL6/MMP3/ADAM8/MMP8/ADAMTS4/TIMP1/MMP9/MMP12/CTSL/LCP1/ADAMTS5/CD44/PDPN/TGFB1/MMP19/A2M/SH3PXD2B/FURIN/FSCN1/DPP4
GO:0032652	regulation of interleukin-1 production	52	0.00762854	tags=50%, list=14%, signal=43%	IL6/CCL3/NOD2/SPHK1/CLEC7A/TNFAIP3/CD33/NLRP3/TNF/ZC3H12A/ERRFI1/TYROBP/HAVCR2/TLR4/SERPINB1/EGR1/PANX1/S1PR3/MIR142/CARD17/ARRB2/PYCARD/TLR8/HSPB1/STAT3/IL10
GO:0045428	regulation of nitric oxide biosynthetic process	51	0.00762854	tags=33%, list=6%, signal=31%	IL1B/PTGS2/MMP8/MIR212/MIR132/CLEC7A/ICAM1/TNF/TICAM1/ZC3H12A/EDN1/TLR4/PTX3/PTK2B/ITGB2/GLA/AGT
GO:0045454	cell redox homeostasis	52	0.00762854	tags=48%, list=19%, signal=39%	SLC11A1/NCF1/NOS2/NCF2/GLRX/GCLC/RAC2/PRDX6/GPX1/NCF4/DDIT3/NQO1/APEX1/TXNRD1/SELENOS/PRDX1/PDIA4/CYBA/GLRX2/TXN/ERO1A/PDIA3/TMX3/TXNL1/PDIA6
GO:0070227	lymphocyte apoptotic process	52	0.00762854	tags=42%, list=16%, signal=36%	ARG2/IDO1/ADAM8/CCL5/CD274/IL2RA/LYN/SLC46A2/NFKBID/HIF1A/BCL6/FAS/DOCK8/BTK/JAK3/LGALS3/TNFRSF21/RIPK3/IL10/MIF/IRS2/EFNA1
GO:0070373	negative regulation of ERK1 and ERK2 cascade	51	0.00762854	tags=27%, list=8%, signal=25%	LIF/ATF3/TBC1D10C/PTPN1/RGS14/SLC9A3R1/ERRFI1/LYN/PTPRC/DUSP1/TLR4/DUSP4/TNIP1/PTPN2
GO:0150076	neuroinflammatory response	51	0.00762854	tags=51%, list=9%, signal=47%	IL6/MMP3/IL1B/CCL3/PTGS2/ADORA2A/MMP8/SPHK1/MMP9/C5AR1/TNF/PTPRC/TYROBP/CTSC/TLR2/TNFRSF1B/IL18/ITGB2/ITGAM/NAMPT/NUPR1/IFNGR1/LRRK2/IL33/LDLR/MIR142
GO:0006521	regulation of cellular amino acid metabolic process	49	0.00762854	tags=67%, list=31%, signal=47%	SLC7A11/ODC1/PSMB9/PSMD14/PSMB8/AZIN1/OAZ1/NQO1/PSME2/PSMB3/PSMA5/PSMD1/SLC7A7/PSMB10/PSMD2/PSMD8/PSMB2/PSMD4/PSMC6/PSMA4/PSMC4/PSMD12/PSME3/PSMD11/PSMD5/PARK7/PSMD10/PSMC5/PSMC2/PSME4/PSMD13/PSME1/OAZ2
GO:0006801	superoxide metabolic process	49	0.00762854	tags=45%, list=14%, signal=39%	SOD2/CLEC7A/NCF1/NOS2/SYK/TNF/BMP7/TYROBP/NCF2/EDN1/ITGB2/ITGAM/AGT/TGFB1/NCF4/PREX1/SH3PXD2B/NQO1/PRDX1/CYB5R4/GCH1/CYBA
GO:0070059	intrinsic apoptotic signaling pathway in response to endoplasmic reticulum stress	49	0.00762854	tags=49%, list=20%, signal=39%	TRIB3/PPP1R15A/PTPN1/CEBPB/PMAIP1/HSPA1A/WFS1/CASP4/NCK2/HYOU1/PTPN2/LRRK2/ATP2A3/DDIT3/SELENOS/ERO1A/OPA1/MAP3K5/TMBIM6/CREB3L1/BAK1/TMEM117/ATF4/ERN1
GO:1902041	regulation of extrinsic apoptotic signaling pathway via death domain receptors	49	0.00762854	tags=41%, list=15%, signal=35%	ATF3/MIR222/TNFAIP3/ICAM1/SERPINE1/PMAIP1/TNFRSF10A/HMOX1/GPX1/BMPR1B/FAS/HGF/DDX3X/TMC8/LGALS3/CFLAR/STK4/STX4/SP100/STK3
GO:0002292	T cell differentiation involved in immune response	48	0.00762854	tags=52%, list=15%, signal=45%	IL6/CLEC4D/CLEC4E/NLRP3/IL4R/ZC3H12A/BCL3/SEMA4A/FCER1G/RELB/NFKBID/LY9/BCL6/IL18/SPN/NFKBIZ/TNFSF4/GPR183/RARA/PTGER4/JAK3/CD46/STAT3/CD80/CD86
GO:0002637	regulation of immunoglobulin production	48	0.00762854	tags=48%, list=22%, signal=38%	IL6/TNF/IL4R/PTPRC/SASH3/TFRC/BCL6/IL27RA/TNFSF4/TGFB1/IL33/EXOSC3/STX4/CD22/IL10/CD40/CLCF1/TMBIM6/NDFIP1/GPI/TREX1/ATAD5/SUPT6H
GO:0007260	tyrosine phosphorylation of STAT protein	48	0.00762854	tags=52%, list=17%, signal=43%	IL6/LIF/OSM/IL22RA2/CCL5/SOCS3/CRLF1/TNF/LYN/HCLS1/IL18/PARP9/PTPN2/PARP14/IL6R/JAK3/IL15/STAT3/KIT/SOCS1/CD40/MIR19A/CLCF1/HDAC2/JAK2
GO:0010517	regulation of phospholipase activity	48	0.00762854	tags=27%, list=9%, signal=25%	SELE/S1PR4/CCL5/RGS2/C5AR1/PTAFR/ABL2/RASGRP4/PLCB2/ARF4/AGT/ANXA8/P2RY6
GO:0031663	lipopolysaccharide-mediated signaling pathway	48	0.00762854	tags=50%, list=9%, signal=46%	IL1B/CCL3/ACOD1/LTF/CCL5/TNFAIP3/CCL2/TRIB1/HCK/CD55/NFKBIA/PTAFR/TNF/TICAM1/LYN/CD14/TLR4/TLR2/CD180/IL18/IRAK1/TGFB1/IRAK2/LY96
GO:0033077	T cell differentiation in thymus	48	0.00762854	tags=25%, list=8%, signal=23%	IL1B/IL1A/ADAM8/EGR3/PTPRC/RASGRP1/NFKBID/ADAM17/DOCK2/PTPN2/B2M/SRF
GO:0045123	cellular extravasation	48	0.00762854	tags=46%, list=13%, signal=40%	SELE/SELL/ADAM8/CCL2/SELP/RIPOR2/ITGB7/PTAFR/ICAM1/TNF/CCR2/IL27RA/ITGB2/SPN/ITGAL/PTGER4/VCAM1/PIK3CG/IL1R1/RIPK3/GCNT1/ITGA4
GO:0050766	positive regulation of phagocytosis	48	0.00762854	tags=48%, list=14%, signal=42%	IL1B/CD300LF/IL2RG/CLEC7A/CCL2/SLC11A1/SIRPB1/TNF/IL15RA/PTPRC/FCER1G/PTX3/IL2RB/DOCK2/MIR20A/RAB31/RAP1A/PTPRJ/PYCARD/LYAR/CALR/IL15/CYBA
GO:0051785	positive regulation of nuclear division	48	0.00762854	tags=21%, list=11%, signal=19%	IL1B/IL1A/TGFA/SPHK1/EREG/PIWIL2/EDN1/RGCC/CDT1/RANBP1
GO:0060193	positive regulation of lipase activity	48	0.00762854	tags=23%, list=6%, signal=22%	SELE/S1PR4/CCL5/C5AR1/PTAFR/ABHD5/ABL2/RASGRP4/PLCB2/ARF4/AGT
GO:1903036	positive regulation of response to wounding	48	0.00762854	tags=29%, list=9%, signal=27%	PLEK/F3/CLEC7A/MIR222/HPSE/SELP/HBEGF/SERPINE1/THBD/TLR4/ACTG1/PDPN/CXCR4/NDEL1
GO:1904894	positive regulation of receptor signaling pathway via STAT	48	0.00762854	tags=62%, list=17%, signal=52%	IL6/LIF/OSM/CCL5/SOCS3/CRLF1/TNF/LYN/HCLS1/CRLF3/PTK2B/IL18/IL10RB/AGT/AKR1B1/PARP9/CYP1B1/PARP14/IL6R/IL10RA/IL15/STAT3/IL10/KIT/SOCS1/CD40/MIR19A/CLCF1/HDAC2/JAK2
GO:1990868	response to chemokine	48	0.00762854	tags=46%, list=9%, signal=42%	CXCL8/CCL20/CXCR2/PPBP/CXCL6/CCL3/CCR1/CCL5/CCL2/XCR1/RIPOR2/ZC3H12A/CCRL2/DUSP1/CCR2/EDN1/HIF1A/PTK2B/DOCK8/GPR35/CXCR4/ACKR3
GO:1990869	cellular response to chemokine	48	0.00762854	tags=46%, list=9%, signal=42%	CXCL8/CCL20/CXCR2/PPBP/CXCL6/CCL3/CCR1/CCL5/CCL2/XCR1/RIPOR2/ZC3H12A/CCRL2/DUSP1/CCR2/EDN1/HIF1A/PTK2B/DOCK8/GPR35/CXCR4/ACKR3
GO:0007586	digestion	47	0.00762854	tags=30%, list=7%, signal=28%	CHIT1/MGAM/NOD2/VDR/SLC2A5/AKR1D1/SNX10/SGK1/SLC26A6/TLR4/UGCG/LPCAT3/KCNQ1/HRH2
GO:0032945	negative regulation of mononuclear cell proliferation	47	0.00762854	tags=47%, list=15%, signal=40%	ARG1/ARG2/IDO1/CD274/IL2RA/CEBPB/LYN/TYROBP/HAVCR2/SDC4/PELI1/SPN/CASP3/PTPN6/INPP5D/VSIR/BTK/TNFRSF21/PAWR/IL10/CD80/CD86
GO:0046427	positive regulation of receptor signaling pathway via JAK-STAT	47	0.00762854	tags=64%, list=17%, signal=53%	IL6/LIF/OSM/CCL5/SOCS3/CRLF1/TNF/LYN/HCLS1/CRLF3/PTK2B/IL18/IL10RB/AGT/AKR1B1/PARP9/CYP1B1/PARP14/IL6R/IL10RA/IL15/STAT3/IL10/KIT/SOCS1/CD40/MIR19A/CLCF1/HDAC2/JAK2
GO:0050672	negative regulation of lymphocyte proliferation	47	0.00762854	tags=47%, list=15%, signal=40%	ARG1/ARG2/IDO1/CD274/IL2RA/CEBPB/LYN/TYROBP/HAVCR2/SDC4/PELI1/SPN/CASP3/PTPN6/INPP5D/VSIR/BTK/TNFRSF21/PAWR/IL10/CD80/CD86
GO:0070527	platelet aggregation	47	0.00762854	tags=47%, list=15%, signal=40%	PLEK/ITGB3/SLC7A11/SYK/MYL9/LYN/FERMT3/ACTB/TSPAN32/ACTG1/PTPN6/PDPN/PIK3CB/SERPINE2/UBASH3B/MYL12A/PIK3CG/RAP2B/HSPB1/TLN1/MYH9/FLNA
GO:0006984	ER-nucleus signaling pathway	46	0.00762854	tags=35%, list=16%, signal=29%	CXCL8/ATF3/CCL2/PPP1R15A/PTPN1/WFS1/LPCAT3/NCK2/PTPN2/INSIG1/DDIT3/HSPA5/SELENOS/CALR/ATP2A2/HSP90B1
GO:0010803	regulation of tumor necrosis factor-mediated signaling pathway	46	0.00762854	tags=30%, list=11%, signal=27%	SPHK1/TNFAIP3/SYK/TNF/TRAF1/HSPA1A/BIRC2/CASP4/ADAM17/PTPN2/CHUK/HIPK1/MIR24-2/PYCARD
GO:0032602	chemokine production	46	0.00762854	tags=46%, list=9%, signal=42%	IL6/S100A8/S100A9/IL1B/ARG2/CXCL6/CLEC7A/FFAR2/SYK/TNF/MBP/HAVCR2/TLR4/TLR2/HIF1A/ADAM17/IL18/TNFSF4/DDX3X/IL6R/ADORA2B
GO:0035690	cellular response to drug	46	0.00762854	tags=30%, list=10%, signal=28%	IL1B/CD69/NOS2/PDE4B/RNF149/EDN1/TFRC/KCNQ1/MYC/RAP1A/NME1/CXCR4/HSPA5/RAP1B
GO:0042509	regulation of tyrosine phosphorylation of STAT protein	46	0.00762854	tags=52%, list=17%, signal=43%	IL6/LIF/OSM/IL22RA2/CCL5/SOCS3/CRLF1/TNF/LYN/HCLS1/IL18/PARP9/PTPN2/PARP14/IL6R/IL15/STAT3/KIT/SOCS1/CD40/MIR19A/CLCF1/HDAC2/JAK2
GO:0045453	bone resorption	46	0.00762854	tags=33%, list=10%, signal=30%	IL6/ADAM8/TNFAIP3/ITGB3/SNX10/SYK/SPP1/RAB3D/RAC2/TFRC/PTK2B/CD38/INPP5D/UBASH3B/TCIRG1
GO:0045685	regulation of glial cell differentiation	46	0.00762854	tags=35%, list=12%, signal=31%	IL6/LIF/BMP2/EGR2/TLR2/SLC45A3/TNFRSF1B/EPHA4/TGFB1/SERPINE2/CXCR4/LDLR/WDR1/MIR142/ID4/TNFRSF21
GO:0072678	T cell migration	46	0.00762854	tags=54%, list=15%, signal=47%	CCL20/CCL3/ADAM8/CCL5/CCL2/RIPOR2/TNFSF14/ITGB7/ICAM1/CCR2/ECM1/ADAM17/IL27RA/SPN/ITGAL/GPR183/DOCK8/CXCL16/PYCARD/PIK3CG/RIPK3/MSN/MYO1G/ITGA4/AIF1
GO:0002287	alpha-beta T cell activation involved in immune response	42	0.00762854	tags=43%, list=10%, signal=39%	IL6/NLRP3/IL4R/ZC3H12A/BCL3/SEMA4A/RELB/NFKBID/LY9/BCL6/IL18/SPN/NFKBIZ/TNFSF4/GPR183/RARA/PTGER4/JAK3
GO:0002293	alpha-beta T cell differentiation involved in immune response	42	0.00762854	tags=43%, list=10%, signal=39%	IL6/NLRP3/IL4R/ZC3H12A/BCL3/SEMA4A/RELB/NFKBID/LY9/BCL6/IL18/SPN/NFKBIZ/TNFSF4/GPR183/RARA/PTGER4/JAK3
GO:0002294	CD4-positive, alpha-beta T cell differentiation involved in immune response	42	0.00762854	tags=43%, list=10%, signal=39%	IL6/NLRP3/IL4R/ZC3H12A/BCL3/SEMA4A/RELB/NFKBID/LY9/BCL6/IL18/SPN/NFKBIZ/TNFSF4/GPR183/RARA/PTGER4/JAK3
GO:0007566	embryo implantation	42	0.00762854	tags=45%, list=14%, signal=39%	LIF/IL1B/ACOD1/PTGS2/TIMP1/MMP9/VEGFA/SPP1/VMP1/ACVR1B/PPARD/STC2/GJA1/H3-3B/FKBP4/ARHGDIB/RXRA/CALR/H3-3A
GO:0032623	interleukin-2 production	42	0.00762854	tags=38%, list=7%, signal=36%	IL1B/IL1A/CLEC7A/TNFAIP3/SLC11A1/PNP/PDE4B/PTPRC/SASH3/FCER1G/CCR2/HAVCR2/ZFP36/NAV3/RUNX1/CD247
GO:0032642	regulation of chemokine production	42	0.00762854	tags=40%, list=9%, signal=37%	IL6/IL1B/ARG2/CXCL6/CLEC7A/FFAR2/SYK/TNF/MBP/HAVCR2/TLR4/TLR2/HIF1A/ADAM17/DDX3X/IL6R/ADORA2B
GO:0042093	T-helper cell differentiation	42	0.00762854	tags=43%, list=10%, signal=39%	IL6/NLRP3/IL4R/ZC3H12A/BCL3/SEMA4A/RELB/NFKBID/LY9/BCL6/IL18/SPN/NFKBIZ/TNFSF4/GPR183/RARA/PTGER4/JAK3
GO:0045670	regulation of osteoclast differentiation	42	0.00762854	tags=33%, list=8%, signal=31%	CCL3/LTF/CCR1/GPR68/CEBPB/FOS/TNF/TYROBP/TLR4/PRXL2A/RASSF2/INPP5D/CREB1/UBASH3B
GO:0045840	positive regulation of mitotic nuclear division	42	0.00762854	tags=21%, list=11%, signal=19%	IL1B/IL1A/TGFA/SPHK1/EREG/EDN1/RGCC/CDT1/RANBP1
GO:0046686	response to cadmium ion	42	0.00762854	tags=26%, list=10%, signal=24%	ARG1/MMP9/NCF1/MT1X/FOS/GCLC/HMOX1/B2M/CHUK/UBE2D3/NPC1
GO:0050854	regulation of antigen receptor-mediated signaling pathway	42	0.00762854	tags=38%, list=16%, signal=32%	NFAM1/CD226/LYN/PTPRC/PRKCB/MIR18A/RUNX1/PTPN6/PTPN2/PTPRJ/LGALS3/PAWR/CD22/ELF1/CMTM3/MIR19A
GO:0002260	lymphocyte homeostasis	43	0.00762854	tags=35%, list=13%, signal=31%	TNFAIP3/IL2RA/TNFSF14/CORO1A/TNFSF13B/LYN/PMAIP1/SLC46A2/HIF1A/CASP3/FAS/JAK3/TCIRG1/RIPK3/DOCK10
GO:0003333	amino acid transmembrane transport	43	0.00762854	tags=42%, list=18%, signal=34%	SLC6A9/RGS2/SLC7A11/RGS4/SLC6A6/SLC7A5/AGT/SLC7A2/PDPN/SLC38A2/SLC7A1/SLC25A15/SLC25A22/SLC7A7/SLC43A2/LRRC8C/SLC25A38/ITGB1
GO:0032768	regulation of monooxygenase activity	43	0.00762854	tags=28%, list=6%, signal=26%	IL1B/IL1A/MIR212/MIR132/CNR2/VDR/TNF/HIF1A/PTK2B/POR/GLA/NFKB1
GO:0060760	positive regulation of response to cytokine stimulus	43	0.00762854	tags=49%, list=13%, signal=43%	CD300LF/MMP12/HSPA1A/EDN1/TLR4/TLR2/CASP4/IRF7/HIF1A/ADAM17/IKBKE/TBK1/NLRC5/ZBP1/PARP9/PARP14/CXCR4/IFIH1/CSF1/IL1R1/IRF3
GO:0070265	necrotic cell death	43	0.00762854	tags=49%, list=15%, signal=42%	MIR223/TNF/IPMK/TICAM1/PPIF/CD14/SLC6A6/BIRC2/TLR4/PELI1/FAS/ZBP1/TSPO/YBX3/LY96/BNIP3/CFLAR/RIPK3/IRF3/MAP3K5/MLKL
GO:0098586	cellular response to virus	43	0.00762854	tags=37%, list=14%, signal=32%	IL6/MMP12/ZC3H12A/BIRC2/IRF7/MIR29B2/IKBKE/USP15/DDX3X/CHUK/IFIH1/SEC14L1/RIOK3/IRF3/RNF125/MIR29B1
GO:2000401	regulation of lymphocyte migration	43	0.00762854	tags=37%, list=7%, signal=35%	CCL20/CCL3/CXCL14/ADAM8/CCL5/CCL2/RIPOR2/TNFSF14/CCR2/ECM1/PTK2B/ADAM17/IL27RA/SPN/STK10/DOCK8
GO:0002712	regulation of B cell mediated immunity	39	0.00762854	tags=44%, list=18%, signal=36%	CD226/TNF/PTPRC/FCER1G/TFRC/BCL6/IL27RA/TNFSF4/PTPN6/TGFB1/BTK/EXOSC3/IL10/CD40/CLCF1/C3/NDFIP1
GO:0002720	positive regulation of cytokine production involved in immune response	39	0.00762854	tags=41%, list=8%, signal=38%	IL6/IL1B/SEMA7A/NOD2/NR4A3/FFAR2/CD226/NLRP3/TICAM1/SASH3/FCER1G/TLR4/SLC7A5/IL18/TNFSF4/B2M
GO:0002763	positive regulation of myeloid leukocyte differentiation	39	0.00762854	tags=33%, list=7%, signal=31%	LIF/CCR1/TRIB1/CD101/GPR68/FOS/TNF/TYROBP/HCLS1/EVI2B/RUNX1/TGFB1/CREB1
GO:0002889	regulation of immunoglobulin mediated immune response	39	0.00762854	tags=44%, list=18%, signal=36%	CD226/TNF/PTPRC/FCER1G/TFRC/BCL6/IL27RA/TNFSF4/PTPN6/TGFB1/BTK/EXOSC3/IL10/CD40/CLCF1/C3/NDFIP1
GO:0032370	positive regulation of lipid transport	39	0.00762854	tags=28%, list=10%, signal=26%	IL1B/RETN/LIPG/NFKBIA/SPP1/ACSL5/EDN1/CYP4F2/LPCAT3/ABCG1/ABCA1
GO:0032757	positive regulation of interleukin-8 production	39	0.00762854	tags=38%, list=6%, signal=36%	IL6/IL1B/FCN1/NOD2/F3/CLEC7A/FFAR2/SYK/TNF/SERPINE1/CD14/HSPA1A/TLR4/TLR2/MYD88
GO:0043277	apoptotic cell clearance	39	0.00762854	tags=33%, list=8%, signal=31%	FCN1/CD300LF/CCL2/FCN2/RHOH/ITGB3/TYROBP/MARCO/CCR2/RAC2/XKR8/RARA/ALOX15
GO:0045824	negative regulation of innate immune response	39	0.00762854	tags=41%, list=18%, signal=34%	ARG1/ACOD1/MMP12/TNFAIP3/HAVCR2/NLRC5/PTPN2/PARP14/SAMHD1/A2M/ARRB2/HLA-F/IRAK3/NMI/IFI16/RPS19
GO:0061900	glial cell activation	39	0.00762854	tags=51%, list=9%, signal=47%	IL6/IL1B/CCL3/ADORA2A/MMP8/SPHK1/C5AR1/TNF/PTPRC/TYROBP/CTSC/TLR2/ITGB2/ITGAM/NAMPT/IFNGR1/LRRK2/IL33/LDLR/MIR142
GO:0097755	positive regulation of blood vessel diameter	39	0.00762854	tags=36%, list=9%, signal=33%	ADORA2A/SOD2/RGS2/PTAFR/HMOX1/DOCK5/GPX1/PPARD/APLN/AGT/NPPA/GJA1/ADM/ADORA2B
GO:1904645	response to amyloid-beta	39	0.00762854	tags=28%, list=8%, signal=26%	MMP3/MMP9/MMP12/ICAM1/TLR4/CASP4/EPHA4/NAMPT/GJA1/ABCC1/VCAM1
GO:0030101	natural killer cell activation	41	0.00762854	tags=44%, list=14%, signal=38%	SLAMF7/FGR/CORO1A/TICAM1/PTPRC/TYROBP/PRDM1/IL21R/HAVCR2/UNC13D/RASGRP1/IL18/ITGB2/SP3/PRDX1/HLA-F/IL15/CD2
GO:0030888	regulation of B cell proliferation	41	0.00762854	tags=66%, list=17%, signal=55%	TNFSF13B/TICAM1/LYN/PTPRC/TYROBP/SASH3/TLR4/TFRC/BCL6/PELI1/CDKN1A/CASP3/CD38/GPR183/INPP5D/CD320/BTK/TNFRSF21/PAWR/VAV3/CD22/IL10/CD40/MIF/IRS2/CLCF1/NCKAP1L
GO:0031341	regulation of cell killing	41	0.00762854	tags=49%, list=8%, signal=45%	ARG1/CXCL6/CLEC7A/IL18RAP/CD226/CD55/NOS2/SYK/ICAM1/RAET1E/PTPRC/TYROBP/HAVCR2/CYRIB/RASGRP1/PVR/VAV1/ITGAM/GAPDH/B2M
GO:0046635	positive regulation of alpha-beta T cell activation	41	0.00762854	tags=41%, list=8%, signal=38%	NLRP3/PNP/CD55/SYK/IL4R/RUNX3/PTPRC/SASH3/EBI3/CCR2/HSPH1/NFKBID/IL18/NFKBIZ/TNFSF4/RUNX1/RARA
GO:0050707	regulation of cytokine secretion	41	0.00762854	tags=37%, list=8%, signal=34%	IL1A/SORL1/CLEC4E/FGR/CLEC5A/SYK/TNF/LYN/CD14/TLR2/SRGN/GAPDH/PANX1/PTGER4/RGCC
GO:0050853	B cell receptor signaling pathway	41	0.00762854	tags=54%, list=19%, signal=44%	NFAM1/SYK/LYN/PTPRC/LAT2/TEC/PRKCB/MIR18A/CD38/RUNX1/PTPN6/BTK/PLCG2/IGHM/VAV3/BMX/CD22/ELF1/CMTM3/MIR19A/NCKAP1L/PIK3CD
GO:0060135	maternal process involved in female pregnancy	41	0.00762854	tags=32%, list=7%, signal=29%	LIF/ARG1/PTGS2/VDR/RGS2/JUNB/PRDM1/SPP1/HAVCR2/PPARD/STC2/AKR1B1/GJA1
GO:2000514	regulation of CD4-positive, alpha-beta T cell activation	41	0.00762854	tags=41%, list=10%, signal=38%	ARG2/NLRP3/CD274/CD55/IL4R/ZC3H12A/RUNX3/SASH3/NFKBID/BCL6/IL18/NFKBIZ/TNFSF4/RUNX1/RARA/VSIR/JAK3
GO:0002886	regulation of myeloid leukocyte mediated immunity	45	0.00762854	tags=51%, list=10%, signal=46%	ARG1/CXCL6/ADGRE2/STXBP2/FGR/SYK/CD84/PTAFR/IL4R/TICAM1/LYN/TYROBP/FCER1G/CCR2/UNC13D/RAC2/HMOX1/ITGB2/ITGAM/NPPA/BTK/ADORA2B/DDX21
GO:0032651	regulation of interleukin-1 beta production	45	0.00762854	tags=51%, list=14%, signal=44%	IL6/CCL3/NOD2/SPHK1/CLEC7A/TNFAIP3/CD33/NLRP3/TNF/ZC3H12A/ERRFI1/TYROBP/TLR4/SERPINB1/EGR1/PANX1/S1PR3/CARD17/ARRB2/PYCARD/TLR8/HSPB1/STAT3
GO:0046637	regulation of alpha-beta T cell differentiation	45	0.00762854	tags=36%, list=10%, signal=32%	NLRP3/PNP/SYK/IL4R/ZC3H12A/RUNX3/PRDM1/SASH3/NFKBID/BCL6/IL18/NFKBIZ/TNFSF4/RUNX1/RARA/JAK3
GO:0002709	regulation of T cell mediated immunity	40	0.00762854	tags=45%, list=15%, signal=39%	IL6/ARG1/IL1B/NLRP3/WAS/PTPRC/SASH3/CCR2/CYRIB/TNFRSF1B/PVR/IL18/TNFSF4/B2M/IL1R1/RIPK3/HLA-F/RSAD2
GO:0015807	L-amino acid transport	40	0.00762854	tags=40%, list=14%, signal=35%	ARG1/SLC6A9/SLC11A1/RGS2/SLC7A11/RGS4/SLC7A5/SLC6A17/AGT/SLC7A2/SLC38A2/SLC7A1/SLC25A15/SLC25A22/SLC7A7/SLC43A2
GO:0042130	negative regulation of T cell proliferation	40	0.00762854	tags=45%, list=15%, signal=38%	ARG1/ARG2/IDO1/CD274/IL2RA/CEBPB/HAVCR2/SDC4/PELI1/SPN/CASP3/PTPN6/VSIR/TNFRSF21/PAWR/IL10/CD80/CD86
GO:0043030	regulation of macrophage activation	40	0.00762854	tags=40%, list=9%, signal=36%	IL6/CCL3/MMP8/SPHK1/IL4R/ZC3H12A/PTPRC/CTSC/HAVCR2/TLR4/TNIP2/SLC7A2/LRRK2/IL33/LDLR/MIR142
GO:0070098	chemokine-mediated signaling pathway	40	0.00762854	tags=45%, list=9%, signal=41%	CXCL8/CCL20/CXCR2/PPBP/CXCL6/CCL3/CCR1/CCL5/CCL2/XCR1/CCRL2/CCR2/EDN1/HIF1A/PTK2B/GPR35/CXCR4/ACKR3
GO:1903428	positive regulation of reactive oxygen species biosynthetic process	40	0.00762854	tags=32%, list=6%, signal=31%	IL1B/PTGS2/MMP8/CLEC7A/ICAM1/TNF/TICAM1/EDN1/TLR4/PTX3/PTK2B/ITGB2/AGT
GO:0009064	glutamine family amino acid metabolic process	44	0.00762854	tags=18%, list=5%, signal=17%	ARG1/ARG2/HAL/SLC7A11/CTPS1/NOS2/GCLC/SLC39A8
GO:0045576	mast cell activation	44	0.00762854	tags=57%, list=11%, signal=51%	S100A12/CD300LF/CNR2/ADGRE2/NR4A3/CD226/RHOH/STXBP2/FGR/SYK/CD84/IL4R/LYN/LAT2/FCER1G/UNC13D/RAC2/HMOX1/RASGRP1/LCP2/NPPA/BTK/ADORA2B/SNAP23/PIK3CG
GO:0001961	positive regulation of cytokine-mediated signaling pathway	37	0.00762854	tags=49%, list=13%, signal=42%	CD300LF/MMP12/HSPA1A/EDN1/CASP4/IRF7/HIF1A/ADAM17/IKBKE/TBK1/NLRC5/ZBP1/PARP9/PARP14/CXCR4/CSF1/IL1R1/IRF3
GO:0002448	mast cell mediated immunity	37	0.00762854	tags=54%, list=12%, signal=48%	ADGRE2/NR4A3/STXBP2/FGR/SYK/CD84/IL4R/LYN/LAT2/FCER1G/UNC13D/RAC2/HMOX1/RASGRP1/NPPA/BTK/ADORA2B/SNAP23/PIK3CG/CBL
GO:0006636	unsaturated fatty acid biosynthetic process	37	0.00762854	tags=59%, list=19%, signal=48%	IL1B/PTGS2/PTGES/ALOX5AP/TBXAS1/EDN1/PNPLA8/DAGLB/SCD/PTGES2/ALOX15/FADS3/HPGD/PTGS1/FABP5/PTGES3/ELOVL4/PLA2G4A/MIF/FADS1/LTC4S/DEGS1
GO:0007200	phospholipase C-activating G protein-coupled receptor signaling pathway	37	0.00762854	tags=30%, list=9%, signal=27%	CXCR2/C5AR2/LTB4R/P2RY2/C5AR1/SLC9A3R1/EDN1/AGT/GPR35/HRH1/P2RY6
GO:0030225	macrophage differentiation	37	0.00762854	tags=30%, list=8%, signal=27%	LIF/MMP9/TRIB1/MIR223/VEGFA/INHBA/SPI1/HCLS1/TLR2/TGFB1/PTPN2
GO:0032663	regulation of interleukin-2 production	37	0.00762854	tags=32%, list=7%, signal=30%	IL1B/IL1A/CLEC7A/TNFAIP3/PDE4B/PTPRC/SASH3/CCR2/HAVCR2/ZFP36/NAV3/RUNX1
GO:0034113	heterotypic cell-cell adhesion	37	0.00762854	tags=35%, list=9%, signal=32%	IL1B/ITGB3/ITGB7/TNF/BMP7/PTPRC/MBP/CD44/ITGB2/ITGA5/ALOX15/VCAM1/GCNT2
GO:0070228	regulation of lymphocyte apoptotic process	37	0.00762854	tags=51%, list=16%, signal=43%	ARG2/IDO1/ADAM8/CCL5/CD274/LYN/SLC46A2/NFKBID/HIF1A/BCL6/DOCK8/BTK/JAK3/LGALS3/RIPK3/IL10/MIF/IRS2/EFNA1
GO:0070671	response to interleukin-12	37	0.00762854	tags=70%, list=22%, signal=55%	SERPINB2/SOD2/LCP1/LMNB1/TALDO1/CNN2/RAP1B/PSME2/CAPZA1/SNRPA1/CFL1/MSN/HSPA9/IL10/TCP1/BOLA2/MIF/PAK2/JAK2/CDC42/HNRNPA2B1/JAK1/GSTO1/ARF1/PITPNA/RIPK2
GO:0071622	regulation of granulocyte chemotaxis	37	0.00762854	tags=24%, list=4%, signal=23%	CXCL8/CXCR2/C5AR2/CCL5/RIPOR2/MIR223/C5AR1/EDN1/RAC2
GO:1903557	positive regulation of tumor necrosis factor superfamily cytokine production	37	0.00762854	tags=57%, list=17%, signal=47%	CCL3/ADAM8/NOD2/PTAFR/TICAM1/PTPRC/CD14/SASH3/FCER1G/TLR4/TLR2/RASGRP1/PTPRJ/LY96/PYCARD/CYBA/CARD9/CD2/MIF/HDAC2/JAK2
GO:0010883	regulation of lipid storage	38	0.00762854	tags=39%, list=13%, signal=35%	IL6/ITGB3/NFKBIA/TNF/ABHD5/ZC3H12A/IKBKE/NFKB1/PPARD/PTPN2/ABCG1/ABCA1/MSR1/PLIN3/SCARB1
GO:0032480	negative regulation of type I interferon production	38	0.00762854	tags=42%, list=14%, signal=36%	ACOD1/TNFAIP3/HAVCR2/RELB/IKBKE/TBK1/REL/NLRC5/ISG15/HERC5/UBE2L6/IFIH1/PYCARD/IRF3/RNF125/IL10
GO:0032729	positive regulation of interferon-gamma production	38	0.00762854	tags=50%, list=7%, signal=47%	IL1B/CLEC7A/CD226/SLC11A1/TNF/PDE4B/BCL3/CD14/SASH3/EBI3/CCR2/HAVCR2/TLR4/CYRIB/SLC7A5/RASGRP1/IL27RA/IL18/TNFSF4
GO:0045071	negative regulation of viral genome replication	38	0.00762854	tags=45%, list=17%, signal=37%	ISG20/LTF/CCL5/MIR222/TNF/ZC3H12A/IFITM1/ISG15/TNIP1/ZC3HAV1/FAM111A/OAS1/RSAD2/MX1/BST2/EIF2AK2/IFI16
GO:0050999	regulation of nitric-oxide synthase activity	38	0.00762854	tags=24%, list=6%, signal=22%	IL1B/IL1A/MIR212/MIR132/CNR2/TNF/HIF1A/PTK2B/GLA
GO:0070741	response to interleukin-6	38	0.00762854	tags=37%, list=18%, signal=30%	IL6/CHI3L1/SOCS3/ICAM1/SPI1/SBNO2/NFKB1/PTPN2/IL6R/CBL/STAT3/MIRLET7A1/JAK2/JAK1
GO:0090303	positive regulation of wound healing	38	0.00762854	tags=32%, list=8%, signal=29%	PLEK/F3/CLEC7A/HPSE/SELP/HBEGF/SERPINE1/THBD/TLR4/ACTG1/PDPN/CXCR4
GO:0002534	cytokine production involved in inflammatory response	36	0.00762854	tags=33%, list=6%, signal=31%	IL6/IL1R2/IDO1/NOD2/CLEC7A/MIR222/NOS2/TNF/TICAM1/ZC3H12A/TLR4/MYD88
GO:0032760	positive regulation of tumor necrosis factor production	36	0.00762854	tags=56%, list=17%, signal=46%	CCL3/NOD2/PTAFR/TICAM1/PTPRC/CD14/SASH3/FCER1G/TLR4/TLR2/RASGRP1/PTPRJ/LY96/PYCARD/CYBA/CARD9/CD2/MIF/HDAC2/JAK2
GO:0033628	regulation of cell adhesion mediated by integrin	36	0.00762854	tags=31%, list=11%, signal=27%	LIF/CCL5/PLAU/SYK/SERPINE1/LYN/FERMT3/PTPN6/CYP1B1/PIK3CG/DPP4
GO:0038066	p38MAPK cascade	36	0.00762854	tags=39%, list=10%, signal=35%	IL1B/SPHK1/NCF1/VEGFA/BMP2/ZC3H12A/DUSP1/GADD45A/ZFP36/MAPKAPK2/MIR20A/HGF/GADD45B/MAP2K3
GO:0042987	amyloid precursor protein catabolic process	36	0.00762854	tags=25%, list=10%, signal=22%	SORL1/TNF/LYN/CASP3/EPHA4/IFNGR1/ABCG1/GSAP/PICALM
GO:0043300	regulation of leukocyte degranulation	36	0.00762854	tags=44%, list=6%, signal=42%	ADGRE2/STXBP2/FGR/SYK/CD84/PTAFR/IL4R/LYN/FCER1G/CCR2/UNC13D/RAC2/HMOX1/ITGB2/ITGAM/NPPA
GO:0050918	positive chemotaxis	36	0.00762854	tags=31%, list=10%, signal=28%	CXCL8/CCL3/F3/CCL5/VEGFC/CORO1A/VEGFA/PLXNB3/HGF/PTPRJ/LGALS3
GO:0070231	T cell apoptotic process	36	0.00762854	tags=36%, list=10%, signal=33%	ARG2/IDO1/ADAM8/CCL5/CD274/IL2RA/SLC46A2/NFKBID/HIF1A/FAS/DOCK8/JAK3/LGALS3
GO:0071349	cellular response to interleukin-12	36	0.00762854	tags=69%, list=21%, signal=55%	SERPINB2/SOD2/LCP1/LMNB1/TALDO1/CNN2/RAP1B/PSME2/CAPZA1/SNRPA1/CFL1/MSN/HSPA9/IL10/TCP1/BOLA2/MIF/PAK2/JAK2/CDC42/HNRNPA2B1/JAK1/GSTO1/ARF1/PITPNA
GO:0097300	programmed necrotic cell death	36	0.00762854	tags=47%, list=15%, signal=40%	TNF/IPMK/TICAM1/PPIF/CD14/BIRC2/TLR4/PELI1/FAS/ZBP1/YBX3/LY96/CFLAR/RIPK3/IRF3/MAP3K5/MLKL
GO:2000107	negative regulation of leukocyte apoptotic process	36	0.00762854	tags=39%, list=11%, signal=35%	CXCR2/ARG2/IDO1/NOD2/CCL5/HCLS1/FCER1G/SLC46A2/IRF7/HIF1A/BCL6/DOCK8/JAK3/SELENOS
GO:0001774	microglial cell activation	32	0.00762854	tags=56%, list=9%, signal=51%	IL6/CCL3/MMP8/SPHK1/C5AR1/TNF/PTPRC/TYROBP/CTSC/TLR2/ITGB2/ITGAM/NAMPT/IFNGR1/LRRK2/IL33/LDLR/MIR142
GO:0002269	leukocyte activation involved in inflammatory response	32	0.00762854	tags=56%, list=9%, signal=51%	IL6/CCL3/MMP8/SPHK1/C5AR1/TNF/PTPRC/TYROBP/CTSC/TLR2/ITGB2/ITGAM/NAMPT/IFNGR1/LRRK2/IL33/LDLR/MIR142
GO:0006956	complement activation	32	0.00762854	tags=41%, list=12%, signal=36%	IL1B/FCN1/C5AR2/FCN2/CD55/C5AR1/C1RL/CFB/RGCC/A2M/CFD/CD46/IGHM
GO:0032653	regulation of interleukin-10 production	32	0.00762854	tags=59%, list=12%, signal=53%	IL6/IDO1/MMP8/NOD2/CLEC7A/CD274/SYK/TYROBP/SASH3/FCER1G/TLR4/TLR2/TNFSF4/HGF/VSIR/JAK3/PYCARD/CD46/TNFRSF21
GO:0032720	negative regulation of tumor necrosis factor production	32	0.00762854	tags=41%, list=11%, signal=36%	ARG2/C5AR2/TNFAIP3/CD33/ZC3H12A/HAVCR2/TLR4/PTPN6/RARA/VSIR/TSPO/ARRB2/SELENOS
GO:0045429	positive regulation of nitric oxide biosynthetic process	32	0.00762854	tags=41%, list=6%, signal=38%	IL1B/PTGS2/MMP8/CLEC7A/ICAM1/TNF/TICAM1/EDN1/TLR4/PTX3/PTK2B/ITGB2/AGT
GO:0070266	necroptotic process	32	0.00762854	tags=44%, list=13%, signal=38%	TNF/IPMK/TICAM1/PPIF/CD14/BIRC2/TLR4/PELI1/FAS/ZBP1/YBX3/LY96/CFLAR/RIPK3
GO:1903793	positive regulation of anion transport	32	0.00762854	tags=28%, list=6%, signal=26%	IL1B/ADORA2A/TRH/CEBPB/PTAFR/ACSL5/EDN1/CYP4F2/AGT
GO:0002639	positive regulation of immunoglobulin production	30	0.00762854	tags=40%, list=17%, signal=33%	IL6/IL4R/PTPRC/SASH3/TFRC/TNFSF4/TGFB1/IL33/EXOSC3/STX4/CD40/CLCF1
GO:0010574	regulation of vascular endothelial growth factor production	30	0.00762854	tags=43%, list=9%, signal=40%	IL6/IL1B/IL1A/PTGS2/HPSE/C5AR1/CCR2/HIF1A/MIR20A/CCBE1/TGFB1/CYP1B1/ADORA2B
GO:0032732	positive regulation of interleukin-1 production	30	0.00762854	tags=60%, list=17%, signal=50%	IL6/CCL3/NOD2/CLEC7A/NLRP3/TNF/TYROBP/HAVCR2/TLR4/EGR1/PANX1/PYCARD/TLR8/HSPB1/STAT3/HDAC2/JAK2/IFI16
GO:0034656	nucleobase-containing small molecule catabolic process	30	0.00762854	tags=40%, list=12%, signal=35%	CDA/UPP1/PNP/ENTPD7/HPRT1/NT5C3A/NT5C/ENTPD4/CDADC1/ADA2/NUDT15/ENPP4
GO:0035872	nucleotide-binding domain, leucine rich repeat containing receptor signaling pathway	30	0.00762854	tags=30%, list=8%, signal=28%	NOD2/TNFAIP3/NFKBIA/HSPA1A/BIRC2/TLR4/SLC46A2/IRAK1/IRAK2
GO:0042088	T-helper 1 type immune response	30	0.00762854	tags=57%, list=10%, signal=51%	IL1B/IL18RAP/SLC11A1/IL4R/BCL3/SEMA4A/EBI3/CCR2/HAVCR2/TLR4/RELB/IL27RA/IL18/SPN/TNFSF4/IL33/JAK3
GO:1902622	regulation of neutrophil migration	30	0.00762854	tags=33%, list=4%, signal=32%	CXCL8/CXCR2/ADAM8/C5AR2/RIPOR2/RHOH/MIR223/C5AR1/EDN1/RAC2
GO:0002279	mast cell activation involved in immune response	35	0.00762854	tags=57%, list=12%, signal=50%	ADGRE2/NR4A3/STXBP2/FGR/SYK/CD84/IL4R/LYN/LAT2/FCER1G/UNC13D/RAC2/HMOX1/RASGRP1/NPPA/BTK/ADORA2B/SNAP23/PIK3CG/CBL
GO:0002369	T cell cytokine production	31	0.00762854	tags=42%, list=8%, signal=39%	IL6/ARG1/IL1B/IL18RAP/SLC11A1/NLRP3/CD55/SASH3/CCR2/TNFRSF1B/IL18/TNFSF4/B2M
GO:0002755	MyD88-dependent toll-like receptor signaling pathway	31	0.00762854	tags=61%, list=23%, signal=47%	CD300LF/CD14/TLR4/TLR2/IRF7/IRAK1/MYD88/IRF1/TNIP1/BTK/IRAK2/LY96/TLR8/IRAK3/HSPD1/TIRAP/TAB3/UBB/IRAK4
GO:0002762	negative regulation of myeloid leukocyte differentiation	35	0.00762854	tags=37%, list=8%, signal=34%	CCL3/LTF/TRIB1/GPR68/LYN/INHBA/TLR4/MYC/NME1/INPP5D/RARA/PTPN2/UBASH3B
GO:0014002	astrocyte development	31	0.00762854	tags=35%, list=9%, signal=32%	IL6/S100A8/S100A9/IL1B/ADORA2A/C5AR1/TNF/TLR4/IFNGR1/LDLR/MIR142
GO:0032890	regulation of organic acid transport	35	0.00762854	tags=31%, list=6%, signal=30%	ARG1/IL1B/ADORA2A/TRH/RGS2/RGS4/SYK/ACSL5/EDN1/CYP4F2/AGT
GO:0033003	regulation of mast cell activation	31	0.00762854	tags=52%, list=6%, signal=48%	CD300LF/CNR2/ADGRE2/NR4A3/CD226/STXBP2/FGR/SYK/CD84/IL4R/LYN/FCER1G/UNC13D/RAC2/HMOX1/NPPA
GO:0035722	interleukin-12-mediated signaling pathway	35	0.00762854	tags=71%, list=21%, signal=56%	SERPINB2/SOD2/LCP1/LMNB1/TALDO1/CNN2/RAP1B/PSME2/CAPZA1/SNRPA1/CFL1/MSN/HSPA9/IL10/TCP1/BOLA2/MIF/PAK2/JAK2/CDC42/HNRNPA2B1/JAK1/GSTO1/ARF1/PITPNA
GO:0042092	type 2 immune response	31	0.00762854	tags=52%, list=8%, signal=47%	IL6/ARG1/ARG2/IDO1/NOD2/NLRP3/IL4R/BCL3/CCR2/ECM1/BCL6/IL27RA/IL18/TNFSF4/RARA/IL33
GO:0043303	mast cell degranulation	35	0.00762854	tags=57%, list=12%, signal=50%	ADGRE2/NR4A3/STXBP2/FGR/SYK/CD84/IL4R/LYN/LAT2/FCER1G/UNC13D/RAC2/HMOX1/RASGRP1/NPPA/BTK/ADORA2B/SNAP23/PIK3CG/CBL
GO:0046456	icosanoid biosynthetic process	31	0.00762854	tags=65%, list=18%, signal=53%	IL1B/PTGS2/SYK/PTGES/ALOX5AP/TBXAS1/EDN1/PNPLA8/DAGLB/PTGES2/ALOX15/GGTLC2/HPGD/PTGS1/FABP5/PTGES3/PLA2G4A/MIF/FADS1/LTC4S
GO:0048247	lymphocyte chemotaxis	31	0.00762854	tags=39%, list=9%, signal=35%	CCL20/CCL3/CXCL14/ADAM8/CCL5/CCL2/TNFSF14/CCR2/PTK2B/ADAM17/GPR183/CXCL16
GO:0051353	positive regulation of oxidoreductase activity	35	0.00762854	tags=43%, list=14%, signal=37%	IL1B/NOD2/VDR/TNF/EDN1/HIF1A/ABL2/PTK2B/POR/AGT/COX17/RIPK3/SCARB1/GCH1/CYBA
GO:0055081	anion homeostasis	35	0.00762854	tags=29%, list=10%, signal=26%	DGAT2/LIPG/MIR132/CKB/SLC7A11/SLC9A3R1/CA12/TLCD2/ABCG1/ABCA1
GO:1900015	regulation of cytokine production involved in inflammatory response	35	0.00762854	tags=31%, list=6%, signal=30%	IL6/IL1R2/NOD2/CLEC7A/MIR222/NOS2/TNF/TICAM1/ZC3H12A/TLR4/MYD88
GO:2000404	regulation of T cell migration	31	0.00762854	tags=48%, list=15%, signal=41%	CCL20/ADAM8/CCL5/RIPOR2/TNFSF14/CCR2/ECM1/ADAM17/IL27RA/SPN/DOCK8/PYCARD/RIPK3/ITGA4/AIF1
GO:0002548	monocyte chemotaxis	33	0.00762854	tags=33%, list=4%, signal=32%	IL6/S100A12/CCL20/CCL3/CCR1/CCL5/CCL2/SERPINE1/LYN/DUSP1/CCR2
GO:0031638	zymogen activation	33	0.00762854	tags=67%, list=23%, signal=51%	CTSL/CIDEB/PLAU/HPR/SERPINE1/C1RL/CYFIP2/ENO1/PGK1/VSIR/SERPINE2/FURIN/PYCARD/PLGRKT/THBS1/IFI16/BAK1/CTSH/PLAT/RIPK2/SERPINF2/MMP14
GO:0034122	negative regulation of toll-like receptor signaling pathway	33	0.00762854	tags=33%, list=11%, signal=30%	ACOD1/CD300LF/SMPDL3B/TNFAIP3/TICAM1/LYN/CD14/TLR4/RAB7B/LY96/ARRB2
GO:0043370	regulation of CD4-positive, alpha-beta T cell differentiation	33	0.00762854	tags=55%, list=18%, signal=45%	NLRP3/IL4R/ZC3H12A/RUNX3/SASH3/NFKBID/BCL6/IL18/NFKBIZ/TNFSF4/RUNX1/RARA/JAK3/CD80/CD86/SOCS1/NCKAP1L/CD83
GO:0046888	negative regulation of hormone secretion	33	0.00762854	tags=27%, list=9%, signal=25%	LIF/IL1B/IL11/OSM/INHBA/EDN1/MIDN/GJA1/HMGCR
GO:0061756	leukocyte adhesion to vascular endothelial cell	33	0.00762854	tags=42%, list=6%, signal=40%	IL6/SELE/SELL/MIR222/SELP/ITGB7/PTAFR/ICAM1/TNF/CCR2/SLC39A8/ITGB2/SPN/IRAK1
GO:1903307	positive regulation of regulated secretory pathway	33	0.00762854	tags=45%, list=13%, signal=40%	FGR/SYK/PTAFR/IL4R/FCER1G/UNC13D/RAB3D/ITGB2/ITGAM/NPPA/CACNA1I/ADORA2B/STX1A/STX4/HLA-F
GO:1904407	positive regulation of nitric oxide metabolic process	33	0.00762854	tags=39%, list=6%, signal=37%	IL1B/PTGS2/MMP8/CLEC7A/ICAM1/TNF/TICAM1/EDN1/TLR4/PTX3/PTK2B/ITGB2/AGT
GO:1905953	negative regulation of lipid localization	33	0.00762854	tags=36%, list=11%, signal=33%	IL6/ITGB3/NFKBIA/TNF/ABHD5/CYP4F2/NFKB1/PPARD/PTPN2/ABCG1/ABCA1/MIR27A
GO:0001541	ovarian follicle development	34	0.00762854	tags=41%, list=15%, signal=35%	VGF/EREG/CEBPB/VEGFA/ICAM1/INHBA/PTX3/BMPR1B/MMP19/ARRB2/KITLG/LFNG/KIT/ZNF830
GO:0001910	regulation of leukocyte mediated cytotoxicity	34	0.00762854	tags=56%, list=13%, signal=49%	ARG1/CXCL6/IL18RAP/CD226/NOS2/ICAM1/RAET1E/PTPRC/TYROBP/HAVCR2/CYRIB/RASGRP1/PVR/VAV1/ITGAM/B2M/ARRB2/RIPK3/HLA-F
GO:0007595	lactation	34	0.00762854	tags=24%, list=7%, signal=22%	HK2/VDR/VEGFA/HIF1A/GPAT4/APLN/NME1/CREB1
GO:0010573	vascular endothelial growth factor production	34	0.00762854	tags=44%, list=9%, signal=40%	IL6/IL1B/IL1A/PTGS2/HPSE/C5AR1/TNF/CCR2/HIF1A/MIR20A/CCBE1/TGFB1/CYP1B1/IL6R/ADORA2B
GO:0019730	antimicrobial humoral response	34	0.00762854	tags=44%, list=4%, signal=42%	CXCL8/S100A12/S100A8/S100A9/PPBP/CXCL6/ACOD1/CXCL14/LTF/WFDC12/SLC11A1/BCL3/RNASE6/LCN2/GNLY
GO:0032613	interleukin-10 production	34	0.00762854	tags=59%, list=12%, signal=52%	IL6/IDO1/MMP8/NOD2/CLEC7A/CD274/SYK/TYROBP/SASH3/FCER1G/TLR4/TLR2/TNFSF4/HGF/ISG15/VSIR/JAK3/PYCARD/CD46/TNFRSF21
GO:0042531	positive regulation of tyrosine phosphorylation of STAT protein	34	0.00762854	tags=62%, list=17%, signal=51%	IL6/LIF/OSM/CCL5/SOCS3/CRLF1/TNF/LYN/HCLS1/IL18/PARP9/PARP14/IL6R/IL15/STAT3/KIT/CD40/MIR19A/CLCF1/HDAC2/JAK2
GO:0046638	positive regulation of alpha-beta T cell differentiation	34	0.00762854	tags=35%, list=8%, signal=33%	NLRP3/PNP/SYK/IL4R/RUNX3/SASH3/NFKBID/IL18/NFKBIZ/TNFSF4/RUNX1/RARA
GO:0050830	defense response to Gram-positive bacterium	34	0.00762854	tags=44%, list=6%, signal=42%	IL6/NLRP3/FCN2/FGR/C5AR1/TNF/RNASE6/HAVCR2/TLR2/TNFSF8/ADAM17/IL27RA/TBK1/GBP2/MYD88
GO:1903556	negative regulation of tumor necrosis factor superfamily cytokine production	34	0.00762854	tags=44%, list=11%, signal=40%	ARG2/C5AR2/LTF/TNFAIP3/CD33/CD274/ZC3H12A/HAVCR2/TLR4/PTPN6/RARA/VSIR/TSPO/ARRB2/SELENOS
GO:1904707	positive regulation of vascular associated smooth muscle cell proliferation	34	0.00762854	tags=41%, list=15%, signal=35%	MMP9/NR4A3/MIR222/TNF/EDN1/MIR20A/AGT/GJA1/P2RY6/MIR27A/HPGD/FOXJ2/IL10/MAP3K5
GO:0002228	natural killer cell mediated immunity	29	0.00762854	tags=52%, list=13%, signal=45%	SLAMF7/IL18RAP/CD226/CORO1A/RAET1E/HAVCR2/UNC13D/RASGRP1/PVR/IL18/VAV1/PTPN6/ARRB2/PRDX1/HLA-F
GO:0002711	positive regulation of T cell mediated immunity	29	0.00762854	tags=48%, list=16%, signal=41%	IL6/IL1B/NLRP3/PTPRC/SASH3/CYRIB/PVR/IL18/TNFSF4/B2M/IL1R1/HLA-F/RSAD2/HSPD1
GO:0002756	MyD88-independent toll-like receptor signaling pathway	29	0.00762854	tags=59%, list=15%, signal=50%	CD300LF/TNIP3/TICAM1/CD14/BIRC2/TLR4/IRF7/IKBKE/TBK1/CHUK/UBE2D3/LY96/UBE2D2/IRF3/IKBKB/TRAF3/CD40
GO:0032722	positive regulation of chemokine production	29	0.00762854	tags=52%, list=9%, signal=47%	IL6/IL1B/CLEC7A/FFAR2/SYK/TNF/MBP/HAVCR2/TLR4/TLR2/HIF1A/ADAM17/DDX3X/IL6R/ADORA2B
GO:0042267	natural killer cell mediated cytotoxicity	29	0.00762854	tags=52%, list=13%, signal=45%	SLAMF7/IL18RAP/CD226/CORO1A/RAET1E/HAVCR2/UNC13D/RASGRP1/PVR/IL18/VAV1/PTPN6/ARRB2/PRDX1/HLA-F
GO:0070423	nucleotide-binding oligomerization domain containing signaling pathway	29	0.00762854	tags=31%, list=8%, signal=29%	NOD2/TNFAIP3/NFKBIA/HSPA1A/BIRC2/TLR4/SLC46A2/IRAK1/IRAK2
GO:0002714	positive regulation of B cell mediated immunity	28	0.00762854	tags=43%, list=17%, signal=36%	CD226/TNF/PTPRC/FCER1G/TFRC/TNFSF4/TGFB1/BTK/EXOSC3/CD40/CLCF1/C3
GO:0002820	negative regulation of adaptive immune response	28	0.00762854	tags=46%, list=10%, signal=42%	ARG1/SAMSN1/IL4R/ZC3H12A/PTPRC/HAVCR2/BCL6/IL27RA/TNFSF4/PTPN6/ALOX15/IL33/JAK3
GO:0002891	positive regulation of immunoglobulin mediated immune response	28	0.00762854	tags=43%, list=17%, signal=36%	CD226/TNF/PTPRC/FCER1G/TFRC/TNFSF4/TGFB1/BTK/EXOSC3/CD40/CLCF1/C3
GO:0006692	prostanoid metabolic process	28	0.00762854	tags=54%, list=16%, signal=45%	IL1B/PTGS2/PTGES/TBXAS1/EDN1/PNPLA8/DAGLB/PTGES2/LYPLA2/HPGD/PTGS1/FABP5/PTGES3/PLA2G4A/MIF
GO:0006693	prostaglandin metabolic process	28	0.00762854	tags=54%, list=16%, signal=45%	IL1B/PTGS2/PTGES/TBXAS1/EDN1/PNPLA8/DAGLB/PTGES2/LYPLA2/HPGD/PTGS1/FABP5/PTGES3/PLA2G4A/MIF
GO:0030890	positive regulation of B cell proliferation	28	0.00762854	tags=64%, list=17%, signal=53%	TNFSF13B/TICAM1/PTPRC/SASH3/TLR4/TFRC/BCL6/PELI1/CDKN1A/CD38/GPR183/CD320/VAV3/CD40/MIF/IRS2/CLCF1/NCKAP1L
GO:0031343	positive regulation of cell killing	28	0.00762854	tags=57%, list=8%, signal=53%	ARG1/CLEC7A/IL18RAP/CD226/NOS2/SYK/RAET1E/PTPRC/TYROBP/CYRIB/RASGRP1/PVR/VAV1/ITGAM/GAPDH/B2M
GO:0034142	toll-like receptor 4 signaling pathway	28	0.00762854	tags=54%, list=9%, signal=49%	ACOD1/LTF/TNIP3/TNFAIP3/NFKBIA/PIK3AP1/LYN/CD14/TLR4/PELI1/ITGB2/IRAK1/ITGAM/RAB7B/LY96
GO:1902991	regulation of amyloid precursor protein catabolic process	28	0.00762854	tags=32%, list=10%, signal=29%	SORL1/TNF/LYN/CASP3/EPHA4/IFNGR1/ABCG1/GSAP/PICALM
GO:0002704	negative regulation of leukocyte mediated immunity	26	0.00762854	tags=42%, list=13%, signal=37%	ARG1/CD84/PTPRC/CCR2/HAVCR2/HMOX1/BCL6/PTPN6/JAK3/ARRB2/HLA-F
GO:0002828	regulation of type 2 immune response	26	0.00762854	tags=58%, list=8%, signal=53%	IL6/ARG1/ARG2/IDO1/NOD2/NLRP3/IL4R/CCR2/ECM1/BCL6/IL27RA/IL18/TNFSF4/RARA/IL33
GO:0006775	fat-soluble vitamin metabolic process	26	0.00762854	tags=35%, list=6%, signal=33%	IL1B/CYP4F3/VDR/SNAI1/TNF/CYP3A4/CYP4F2/NFKB1/PPARD
GO:0010543	regulation of platelet activation	26	0.00762854	tags=42%, list=8%, signal=39%	PLEK/SELP/SYK/THBD/LYN/FCER1G/TLR4/TEC/PDPN/SERPINE2/UBASH3B
GO:0014075	response to amine	26	0.00762854	tags=35%, list=7%, signal=32%	ARG1/ADORA2A/CNR2/RGS2/RGS4/ICAM1/NR4A2/NME1/HPRT1
GO:0033028	myeloid cell apoptotic process	26	0.00762854	tags=73%, list=19%, signal=59%	IL6/CXCR2/NOD2/CCL5/CTSL/SLC7A11/CLEC5A/FCER1G/IRF7/ADAM17/PIK3CB/SELENOS/KITLG/IRF3/TCP1/ARF6/MIF/CCR5/PIK3CD
GO:0043090	amino acid import	26	0.00762854	tags=38%, list=10%, signal=35%	SLC6A9/RGS2/SLC7A11/RGS4/SLC9A3R1/SLC6A6/SLC7A5/AGT/SLC7A2/SLC7A1
GO:0045058	T cell selection	26	0.00762854	tags=42%, list=14%, signal=37%	IL6/CTSL/SYK/PTPRC/LY9/DOCK2/SPN/PTPN2/SRF/IL15/STAT3
GO:0060986	endocrine hormone secretion	26	0.00762854	tags=31%, list=10%, signal=28%	IL1B/RETN/INHBA/RAB8B/APLN/AGT/GJA1/TBX3
GO:1902003	regulation of amyloid-beta formation	26	0.00762854	tags=31%, list=10%, signal=28%	SORL1/TNF/CASP3/EPHA4/IFNGR1/ABCG1/GSAP/PICALM
GO:0002437	inflammatory response to antigenic stimulus	25	0.00762854	tags=60%, list=19%, signal=49%	CXCR2/IL2RA/ICAM1/TNF/KDM6B/FCER1G/RASGRP1/GPX1/BTK/SELENOS/IL10/AHCY/MIR19A/C3/CD68
GO:0002673	regulation of acute inflammatory response	25	0.00762854	tags=60%, list=11%, signal=53%	IL6/IL1B/PTGS2/OSM/ADAM8/FFAR2/NLRP3/TNF/CREB3L3/FCER1G/OSMR/BTK/SELENOS/PIK3CG/EDNRB
GO:0002823	negative regulation of adaptive immune response based on somatic recombination of immune receptors built from immunoglobulin superfamily domains	25	0.00762854	tags=44%, list=10%, signal=40%	ARG1/IL4R/ZC3H12A/PTPRC/HAVCR2/BCL6/IL27RA/TNFSF4/PTPN6/IL33/JAK3
GO:0002888	positive regulation of myeloid leukocyte mediated immunity	25	0.00762854	tags=56%, list=10%, signal=51%	ARG1/FGR/SYK/PTAFR/IL4R/TICAM1/TYROBP/FCER1G/ITGB2/ITGAM/NPPA/BTK/ADORA2B/DDX21
GO:0035666	TRIF-dependent toll-like receptor signaling pathway	25	0.00762854	tags=64%, list=15%, signal=54%	CD300LF/TICAM1/CD14/BIRC2/TLR4/IRF7/IKBKE/TBK1/CHUK/UBE2D3/LY96/UBE2D2/IRF3/IKBKB/TRAF3/CD40
GO:0046636	negative regulation of alpha-beta T cell activation	25	0.00762854	tags=44%, list=10%, signal=40%	ARG2/ADORA2A/CD274/IL4R/ZC3H12A/RUNX3/BCL6/TNFSF4/RUNX1/VSIR/JAK3
GO:0071353	cellular response to interleukin-4	25	0.00762854	tags=40%, list=10%, signal=36%	ARG1/CD300LF/IL2RG/NFIL3/CORO1A/IL4R/PTPN2/PARP14/HSPA5/JAK3
GO:1901186	positive regulation of ERBB signaling pathway	25	0.00762854	tags=36%, list=9%, signal=33%	TGFA/MMP9/PLAUR/EREG/NCF1/HBEGF/ADAM17/AGT/DGKD
GO:0006968	cellular defense response	27	0.00762854	tags=67%, list=10%, signal=60%	CXCR2/ADORA2A/FOSL1/NCF1/C5AR1/CLEC5A/TYROBP/NCF2/CCR2/GNLY/PTK2B/SPN/IL33/CD300C/ADORA2B/LY96/TCIRG1/LSP1
GO:0032731	positive regulation of interleukin-1 beta production	27	0.00762854	tags=52%, list=14%, signal=45%	IL6/CCL3/NOD2/CLEC7A/NLRP3/TNF/TYROBP/TLR4/EGR1/PANX1/PYCARD/TLR8/HSPB1/STAT3
GO:0070670	response to interleukin-4	27	0.00762854	tags=37%, list=10%, signal=34%	ARG1/CD300LF/IL2RG/NFIL3/CORO1A/IL4R/PTPN2/PARP14/HSPA5/JAK3
GO:0150077	regulation of neuroinflammatory response	27	0.00762854	tags=67%, list=9%, signal=61%	IL6/MMP3/IL1B/CCL3/PTGS2/MMP8/SPHK1/MMP9/TNF/PTPRC/CTSC/TNFRSF1B/IL18/NUPR1/LRRK2/IL33/LDLR/MIR142
GO:2000403	positive regulation of lymphocyte migration	27	0.00762854	tags=41%, list=7%, signal=38%	CCL20/CCL3/CXCL14/ADAM8/CCL5/TNFSF14/CCR2/PTK2B/ADAM17/SPN/DOCK8
GO:0002691	regulation of cellular extravasation	24	0.00762854	tags=50%, list=13%, signal=43%	SELE/ADAM8/SELP/RIPOR2/PTAFR/ICAM1/CCR2/IL27RA/PTGER4/IL1R1/RIPK3/ITGA4
GO:0002724	regulation of T cell cytokine production	24	0.00762854	tags=42%, list=8%, signal=38%	IL6/ARG1/IL1B/NLRP3/SASH3/CCR2/TNFRSF1B/IL18/TNFSF4/B2M
GO:0009620	response to fungus	24	0.00762854	tags=50%, list=8%, signal=46%	S100A12/ARG1/S100A8/S100A9/LTF/CLEC7A/SYK/TLR4/PTX3/GNLY/GAPDH/BTK
GO:0033006	regulation of mast cell activation involved in immune response	24	0.00762854	tags=54%, list=9%, signal=49%	ADGRE2/STXBP2/FGR/SYK/CD84/IL4R/LYN/FCER1G/UNC13D/RAC2/HMOX1/NPPA/ADORA2B
GO:0043304	regulation of mast cell degranulation	24	0.00762854	tags=54%, list=9%, signal=49%	ADGRE2/STXBP2/FGR/SYK/CD84/IL4R/LYN/FCER1G/UNC13D/RAC2/HMOX1/NPPA/ADORA2B
GO:0045622	regulation of T-helper cell differentiation	24	0.00762854	tags=50%, list=15%, signal=43%	NLRP3/IL4R/ZC3H12A/NFKBID/BCL6/IL18/NFKBIZ/TNFSF4/RARA/JAK3/CD80/CD86
GO:0050829	defense response to Gram-negative bacterium	24	0.00762854	tags=42%, list=4%, signal=40%	IL6/CXCL6/LTF/SLC11A1/SELP/FCN2/NOS2/SERPINE1/RNASE6/TLR4
GO:0050869	negative regulation of B cell activation	24	0.00762854	tags=54%, list=14%, signal=47%	SAMSN1/TNFAIP3/TBC1D10C/LYN/INHBA/TYROBP/BCL6/CASP3/INPP5D/BTK/TNFRSF21/PAWR/IL10
GO:0070232	regulation of T cell apoptotic process	24	0.00762854	tags=46%, list=10%, signal=41%	ARG2/IDO1/ADAM8/CCL5/CD274/SLC46A2/NFKBID/HIF1A/DOCK8/JAK3/LGALS3
GO:0090022	regulation of neutrophil chemotaxis	24	0.00762854	tags=33%, list=4%, signal=32%	CXCL8/CXCR2/C5AR2/RIPOR2/MIR223/C5AR1/EDN1/RAC2
GO:0140353	lipid export from cell	24	0.00762854	tags=33%, list=6%, signal=31%	IL1B/RETN/NOS2/INHBA/SPP1/ABCC4/EDN1/AGT
GO:0032620	interleukin-17 production	22	0.00762854	tags=64%, list=9%, signal=58%	IL6/OSM/NOD2/SPHK1/TLR4/SLC7A5/LY9/IL18/MIR20A/MYD88/TNFSF4/TGFB1/VSIR/DDIT3
GO:0033032	regulation of myeloid cell apoptotic process	22	0.00762854	tags=68%, list=19%, signal=55%	CXCR2/NOD2/CCL5/SLC7A11/CLEC5A/FCER1G/IRF7/ADAM17/PIK3CB/SELENOS/KITLG/TCP1/MIF/CCR5/PIK3CD
GO:0050820	positive regulation of coagulation	22	0.00762854	tags=36%, list=7%, signal=34%	PLEK/F3/HPSE/SELP/SERPINE1/THBD/TLR4/PDPN
GO:0051156	glucose 6-phosphate metabolic process	22	0.00762854	tags=41%, list=9%, signal=37%	HK2/HK3/RBKS/PGM2/TALDO1/PGAM1/G6PD/PGD/HK1
GO:1904994	regulation of leukocyte adhesion to vascular endothelial cell	22	0.00762854	tags=45%, list=6%, signal=43%	IL6/SELE/MIR222/SELP/PTAFR/ICAM1/TNF/CCR2/ITGB2/IRAK1
GO:0001912	positive regulation of leukocyte mediated cytotoxicity	23	0.00762854	tags=57%, list=8%, signal=52%	ARG1/IL18RAP/CD226/NOS2/RAET1E/PTPRC/TYROBP/CYRIB/RASGRP1/PVR/VAV1/ITGAM/B2M
GO:0032743	positive regulation of interleukin-2 production	23	0.00762854	tags=35%, list=7%, signal=33%	IL1B/IL1A/CLEC7A/PDE4B/PTPRC/SASH3/CCR2/RUNX1
GO:0045742	positive regulation of epidermal growth factor receptor signaling pathway	23	0.00762854	tags=39%, list=9%, signal=36%	TGFA/MMP9/PLAUR/EREG/NCF1/HBEGF/ADAM17/AGT/DGKD
GO:0046633	alpha-beta T cell proliferation	23	0.00762854	tags=52%, list=8%, signal=48%	ARG2/CD274/CD55/SYK/PTPRC/EBI3/CCR2/DOCK2/IL18/IRF1/TNFSF4/VSIR
GO:0050715	positive regulation of cytokine secretion	23	0.00762854	tags=52%, list=8%, signal=48%	IL1A/SORL1/CLEC4E/FGR/CLEC5A/SYK/TNF/CD14/GAPDH/PANX1/PTGER4/RGCC
GO:0010575	positive regulation of vascular endothelial growth factor production	21	0.00762854	tags=52%, list=9%, signal=48%	IL6/IL1B/IL1A/PTGS2/HPSE/C5AR1/HIF1A/CCBE1/TGFB1/CYP1B1/ADORA2B
GO:0030194	positive regulation of blood coagulation	21	0.00762854	tags=38%, list=7%, signal=36%	PLEK/F3/HPSE/SELP/SERPINE1/THBD/TLR4/PDPN
GO:0032633	interleukin-4 production	21	0.00762854	tags=57%, list=9%, signal=52%	NLRP3/SYK/CEBPB/SASH3/FCER1G/HAVCR2/SLC7A5/TNFSF4/RARA/IL33/MIR320A/DDIT3
GO:0032733	positive regulation of interleukin-10 production	21	0.00762854	tags=62%, list=11%, signal=55%	IL6/NOD2/CLEC7A/CD274/SYK/SASH3/FCER1G/TLR4/TLR2/TNFSF4/HGF/PYCARD/CD46
GO:0032892	positive regulation of organic acid transport	21	0.00762854	tags=33%, list=6%, signal=31%	IL1B/ADORA2A/TRH/ACSL5/EDN1/CYP4F2/AGT
GO:0042554	superoxide anion generation	21	0.00762854	tags=48%, list=7%, signal=44%	CLEC7A/NCF1/SYK/TYROBP/NCF2/EDN1/ITGB2/ITGAM/AGT/TGFB1
GO:1900048	positive regulation of hemostasis	21	0.00762854	tags=38%, list=7%, signal=36%	PLEK/F3/HPSE/SELP/SERPINE1/THBD/TLR4/PDPN
GO:1902624	positive regulation of neutrophil migration	21	0.00762854	tags=33%, list=4%, signal=32%	CXCL8/CXCR2/ADAM8/RIPOR2/C5AR1/EDN1/RAC2
GO:2000515	negative regulation of CD4-positive, alpha-beta T cell activation	21	0.00762854	tags=48%, list=10%, signal=43%	ARG2/CD274/IL4R/ZC3H12A/RUNX3/BCL6/TNFSF4/RUNX1/VSIR/JAK3
GO:0006953	acute-phase response	20	0.00762854	tags=50%, list=11%, signal=44%	IL6/IL1B/IL1A/PTGS2/CEBPB/TNF/ITIH4/IL6R/CD163/EDNRB
GO:0032673	regulation of interleukin-4 production	20	0.00762854	tags=60%, list=9%, signal=55%	NLRP3/SYK/CEBPB/SASH3/FCER1G/HAVCR2/SLC7A5/TNFSF4/RARA/IL33/MIR320A/DDIT3
GO:0033198	response to ATP	20	0.00762854	tags=25%, list=2%, signal=25%	IL1B/PTGS2/SELL/P2RY2/P2RX1
GO:0043372	positive regulation of CD4-positive, alpha-beta T cell differentiation	20	0.00762854	tags=75%, list=23%, signal=58%	NLRP3/IL4R/SASH3/NFKBID/IL18/NFKBIZ/TNFSF4/RARA/CD80/CD86/SOCS1/NCKAP1L/CD83/RIPK2/HLX
GO:0046640	regulation of alpha-beta T cell proliferation	20	0.00762854	tags=55%, list=8%, signal=51%	ARG2/CD274/CD55/SYK/PTPRC/EBI3/CCR2/IL18/IRF1/TNFSF4/VSIR
GO:0046697	decidualization	20	0.00762854	tags=40%, list=7%, signal=37%	LIF/PTGS2/VDR/JUNB/SPP1/PPARD/STC2/GJA1
GO:0048710	regulation of astrocyte differentiation	20	0.00762854	tags=40%, list=11%, signal=36%	IL6/LIF/BMP2/EPHA4/SERPINE2/LDLR/MIR142/ID4
GO:2000108	positive regulation of leukocyte apoptotic process	20	0.00762854	tags=40%, list=7%, signal=37%	IDO1/ADAM8/NR4A3/CCL5/CD274/LYN/NFKBID/PIK3CB
GO:0043406	positive regulation of MAP kinase activity	197	0.0111519	tags=30%, list=17%, signal=25%	S100A12/IL1B/TGFA/ADAM8/NOD2/DUSP5/PIK3R5/PTPN1/C5AR1/SYK/VEGFA/TNF/BMP2/MAP3K8/PTPRC/NRG1/GADD45A/EDN1/TLR4/MAPKAPK2/RASGRP1/MAP3K9/PTK2B/IRAK1/AVPI1/EPHA4/AGT/TRAF7/HGF/PIK3CB/TGFB1/GADD45B/LRRK2/IRAK2/CXCR4/ADORA2B/TNIK/MAP2K3/FGF1/NGF/MAP2K1/PIK3CG/KITLG/GADD45G/LAMTOR2/TIAM1/FGF18/KIT/GDF15/MAP3K5/MLKL/CD40/KSR1/MAP3K2/MIF/THBS1/MAP4K2/JAK2/EIF2AK2
GO:0031334	positive regulation of protein-containing complex assembly	193	0.0111679	tags=24%, list=15%, signal=21%	MMP3/PLEK/CLEC7A/CSF3/HCK/CORO1A/SYK/VEGFA/ICAM1/TNF/WAS/LCP1/VASP/HSPA1A/NRG1/TLR4/GMFG/BAIAP2L1/TFRC/PTK2B/NCK2/NAV3/ACTR3/ARPC5/TGFB1/CREB1/ALOX15/DDX3X/ARPC5L/ACTR2/CDT1/ARPC3/RAP1B/ABCA1/LGALS3/FSCN1/PYCARD/AP1AR/MAPRE1/MSN/ARPC2/SPIDR/GRB2/ARPC1B/EVL/HIP1R/ARF6
GO:0048017	inositol lipid-mediated signaling	146	0.0113976	tags=20%, list=8%, signal=19%	OSM/IER3/CCL5/PIK3R5/SELP/NCF1/CSF3/FGR/PTAFR/TNF/HCST/PIK3AP1/SLC9A3R1/LYN/HCLS1/EDN1/RASGRP1/IL18/PIP5K1B/PLCB2/MIR20A/PIP4K2A/PPARD/AGT/PTPN6/HGF/PIK3CB/PRR5L/SERPINE2
GO:1901215	negative regulation of neuron death	143	0.0114514	tags=24%, list=14%, signal=21%	ADORA2A/ADAM8/SOD2/SORL1/NR4A3/CCL2/CRLF1/SLC7A11/CSF3/CORO1A/C5AR1/CEBPB/WFS1/GCLC/NR4A2/AGAP2/HMOX1/HIF1A/PTK2B/TNFRSF1B/REL/HYOU1/CREB1/LRRK2/NGF/HIPK2/ARRB2/CSF1/CBL/HLA-F/STAT3/IL10/ZPR1/CHMP4B
GO:0048015	phosphatidylinositol-mediated signaling	142	0.0114691	tags=20%, list=8%, signal=19%	OSM/IER3/CCL5/PIK3R5/SELP/NCF1/CSF3/FGR/PTAFR/TNF/HCST/PIK3AP1/SLC9A3R1/LYN/HCLS1/EDN1/RASGRP1/IL18/PIP5K1B/PLCB2/MIR20A/PIP4K2A/PPARD/AGT/PTPN6/HGF/PIK3CB/PRR5L/SERPINE2
GO:0034250	positive regulation of cellular amide metabolic process	121	0.0117134	tags=25%, list=18%, signal=20%	IL6/CCL5/PPP1R15A/PIWIL2/PTAFR/TNF/BCL3/PTK2B/NCK2/CASP3/EPHA4/DDX3X/IFNGR1/YBX3/ABCG1/GSAP/PICALM/EIF5A/GUF1/RXRA/NIBAN1/ITGA2/ELAVL1/EIF4G1/EFNA1/POLR2D/THBS1/ZCCHC4/EIF4A3/C1QBP
GO:0007173	epidermal growth factor receptor signaling pathway	94	0.0118443	tags=27%, list=16%, signal=23%	TGFA/MMP9/FAM83B/PLAUR/EREG/NCF1/HBEGF/ERRFI1/RHBDF2/PTK2B/ADAM17/NCK2/RASSF2/ARF4/AGT/TGFB1/PTPN2/DGKD/PTPRJ/PTPN12/CBL/GRB2/SH3KBP1/HIP1R/RAB7A
GO:0008637	apoptotic mitochondrial changes	93	0.0118443	tags=29%, list=15%, signal=25%	HK2/SOD2/MMP9/PLAUR/CIDEB/IFIT2/PMAIP1/PPIF/HSPA1A/GCLC/MIR29B2/GPX1/PIM2/PPP1R13B/HGF/MLLT11/BNIP3/ARRB2/PYCARD/BNIP3L/YWHAG/SLC25A5/PPP3R1/MIR29B1/YWHAZ/OPA1/HIP1R
GO:0007229	integrin-mediated signaling pathway	90	0.0118443	tags=26%, list=7%, signal=24%	PLEK/SEMA7A/MPIG6B/TIMP1/ITGB3/HCK/FGR/ITGB7/SYK/FYB1/TYROBP/FERMT3/FCER1G/TEC/PTK2B/TSPAN32/ITGB2/VAV1/ZYX/ITGAM/ITGAL/ISG15/ITGA5
GO:0009308	amine metabolic process	90	0.0118443	tags=56%, list=29%, signal=40%	IDO1/TRH/SLC7A11/ODC1/NR4A2/PSMB9/ITGB2/ITGAM/PSMD14/HPRT1/PSMB8/AZIN1/VCAM1/OAZ1/SRM/NQO1/PSME2/PSMB3/SMOX/PSMA5/PSMD1/SLC7A7/DHPS/SAT1/PDE1B/PNKD/PSMB10/PSMD2/PSMD8/HNMT/PSMB2/PSMD4/PSMC6/PSMA4/NAAA/MAOB/PSMC4/SMS/PSMD12/PSME3/PSMD11/ABAT/AMD1/PSMD5/PARK7/PSMD10/PSMC5/PSMC2/PSME4/PSMD13
GO:1903305	regulation of regulated secretory pathway	100	0.0118443	tags=31%, list=13%, signal=27%	ADORA2A/ADGRE2/STXBP2/P2RX1/FGR/SYK/CD84/PTAFR/IL4R/LYN/SYN1/FCER1G/CCR2/UNC13D/RAB3D/RAC2/HMOX1/PRKCB/ITGB2/ITGAM/NPPA/RAP1A/LRRK2/CACNA1I/ADORA2B/RAP1B/VAMP1/STX1A/STX4/MICAL1/HLA-F
GO:2001056	positive regulation of cysteine-type endopeptidase activity	95	0.0118443	tags=23%, list=11%, signal=21%	S100A8/S100A9/F3/CLEC7A/CIDEB/NLRP3/P2RX1/SYK/TNF/PMAIP1/TNFRSF10A/CYFIP2/MYC/FAS/DDX3X/EGLN3/ATP2A3/CASP10/NGF/CFLAR/TNFSF15/PYCARD
GO:0019218	regulation of steroid metabolic process	88	0.0118658	tags=35%, list=19%, signal=29%	IL1B/DGAT2/VDR/SNAI1/TNF/BMP2/EGR1/POR/SEC14L2/LPCAT3/NFKB1/SCD/AGT/ADM/INSIG1/TSPO/LDLR/HMGCR/FGF1/ABCG1/MIR27A/SQLE/KIT/MVK/STAR/ATP1A1/LAMTOR1/IDI1/FDPS/NFYA/GGPS1
GO:0044106	cellular amine metabolic process	88	0.0118658	tags=56%, list=29%, signal=40%	IDO1/TRH/SLC7A11/ODC1/NR4A2/PSMB9/ITGB2/ITGAM/PSMD14/HPRT1/PSMB8/AZIN1/OAZ1/SRM/NQO1/PSME2/PSMB3/SMOX/PSMA5/PSMD1/SLC7A7/DHPS/SAT1/PDE1B/PNKD/PSMB10/PSMD2/PSMD8/HNMT/PSMB2/PSMD4/PSMC6/PSMA4/NAAA/MAOB/PSMC4/SMS/PSMD12/PSME3/PSMD11/ABAT/AMD1/PSMD5/PARK7/PSMD10/PSMC5/PSMC2/PSME4/PSMD13
GO:0046718	viral entry into host cell	88	0.0118658	tags=34%, list=15%, signal=29%	FCN1/CTSL/ITGB3/ANPEP/CD55/CDHR3/ITGB7/CLEC5A/ICAM1/NECTIN1/HSPA1A/PTX3/TFRC/PVR/IFITM1/ITGA5/CXCR4/LDLR/NPC1/IDE/CD46/DPP4/TRIM26/SCARB1/SNX3/KPNA3/CD80/CD86/ITGA2/TRIM21
GO:0001938	positive regulation of endothelial cell proliferation	79	0.0121333	tags=19%, list=6%, signal=18%	ARG1/MIR132/F3/ITGB3/VEGFC/EGR3/VEGFA/BMP2/ECM1/HMOX1/NR4A1/HIF1A/PLXNB3/ADAM17/APLN
GO:0098754	detoxification	78	0.012198	tags=29%, list=15%, signal=25%	S100A9/PTGS2/SOD2/MT1X/ALOX5AP/TNF/BMP7/PIM1/SRXN1/PRDX6/GPX1/PRXL2A/NQO1/TXNRD1/SELENOS/HBM/PTGS1/TXNDC17/PRDX1/GCH1/TXN/GSTM3/MGST1
GO:0060191	regulation of lipase activity	64	0.0127095	tags=25%, list=10%, signal=23%	SELE/S1PR4/CCL5/RGS2/C5AR1/PTAFR/ABHD5/ABL2/RASGRP4/POR/PLCB2/ARF4/AGT/ANXA8/P2RY6/FURIN
GO:0043536	positive regulation of blood vessel endothelial cell migration	54	0.0127974	tags=39%, list=19%, signal=32%	PTGS2/MIR132/VEGFC/VEGFA/HMOX1/HIF1A/ADAM17/TGFB1/PLK2/MAP2K3/MIR27A/MIR23A/HSPB1/FGF18/CD40/KDR/CIB1/THBS1/NUS1/ATP5F1A/STAT5A
GO:0048008	platelet-derived growth factor receptor signaling pathway	50	0.0129028	tags=42%, list=21%, signal=33%	F3/NR4A3/PTPN1/CSRNP1/VEGFA/RGS14/SLC9A3R1/PTGIR/PTPN2/PTPRJ/PTPN12/CBL/ARID5B/HIP1R/JAK2/PDGFRA/ZFAND5/PDGFA/CBLB/RAPGEF1/PLAT
GO:0010718	positive regulation of epithelial to mesenchymal transition	43	0.0132538	tags=26%, list=10%, signal=23%	IL6/IL1B/MIR222/SNAI1/BMP7/BMP2/PDPN/TGFB1/RGCC/GCNT2/SDCBP
GO:2000378	negative regulation of reactive oxygen species metabolic process	43	0.0132538	tags=35%, list=14%, signal=30%	MMP3/HK2/MIR212/MIR132/ZC3H12A/HIF1A/GLA/TSPO/G6PD/CRYAB/BNIP3/CFLAR/MIR199A1/STAT3/IL10
GO:0061028	establishment of endothelial barrier	37	0.0134029	tags=32%, list=13%, signal=28%	IL1B/MARVELD2/VEGFA/ICAM1/TNF/RAP1A/S1PR3/RAP1B/RAP2C/MSN/PDE2A/IKBKB
GO:0018198	peptidyl-cysteine modification	38	0.0134159	tags=21%, list=7%, signal=20%	S100A8/S100A9/MIR212/MIR132/NOS2/RAB3D/ZDHHC18/GAPDH
GO:0045744	negative regulation of G protein-coupled receptor signaling pathway	32	0.0135793	tags=25%, list=7%, signal=23%	CXCL8/PLEK/CCL5/RGS2/RGS4/RGS14/APLN/ADM
GO:0090183	regulation of kidney development	32	0.0135793	tags=31%, list=10%, signal=28%	LIF/BASP1/MMP9/VEGFA/BMP7/EGR1/AGT/MYC/IL6R/CFLAR
GO:1902042	negative regulation of extrinsic apoptotic signaling pathway via death domain receptors	32	0.0135793	tags=34%, list=10%, signal=31%	MIR222/TNFAIP3/ICAM1/SERPINE1/TNFRSF10A/HMOX1/GPX1/FAS/HGF/DDX3X/CFLAR
GO:0006458	'de novo' protein folding	30	0.0135819	tags=60%, list=23%, signal=47%	HSPA6/HSPA1A/HSPH1/DNAJB1/HSPA13/HSPA5/HSPA8/CHCHD4/HSPA9/PTGES3/ERO1A/DNAJB12/HSPD1/HSPA14/BAG1/DNAJC2/UGGT1/DNAJB5
GO:0060338	regulation of type I interferon-mediated signaling pathway	30	0.0135819	tags=37%, list=9%, signal=34%	MMP12/PTPN1/IRF7/IKBKE/TBK1/PTPN6/NLRC5/ZBP1/PTPN2/ABCE1/SAMHD1
GO:0002920	regulation of humoral immune response	31	0.0135819	tags=32%, list=9%, signal=30%	IL1B/ACOD1/C5AR2/CD55/C5AR1/TNF/PTPRC/CFB/PTPN6/A2M
GO:1900744	regulation of p38MAPK cascade	31	0.0135819	tags=35%, list=8%, signal=33%	IL1B/SPHK1/NCF1/VEGFA/BMP2/ZC3H12A/DUSP1/GADD45A/MIR20A/HGF/GADD45B
GO:0001893	maternal placenta development	29	0.0137202	tags=31%, list=7%, signal=29%	LIF/PTGS2/VDR/JUNB/PRDM1/SPP1/PPARD/STC2/GJA1
GO:0002686	negative regulation of leukocyte migration	29	0.0137202	tags=38%, list=11%, signal=34%	C5AR2/CCL2/RIPOR2/MIR223/DUSP1/HMOX1/IL27RA/PTGER4/IL33/MIR24-2/DPP4
GO:0070102	interleukin-6-mediated signaling pathway	26	0.0137909	tags=38%, list=18%, signal=32%	IL6/SOCS3/SPI1/PTPN2/IL6R/CBL/STAT3/MIRLET7A1/JAK2/JAK1
GO:0015804	neutral amino acid transport	25	0.0138063	tags=32%, list=9%, signal=29%	SLC6A9/RGS2/RGS4/SLC6A6/SLC7A5/SLC6A17/NFKBIE/SLC38A2
GO:0038083	peptidyl-tyrosine autophosphorylation	27	0.0138376	tags=30%, list=5%, signal=28%	SLA/HCK/FGR/SYK/VEGFA/LYN/TEC/PTK2B
GO:0002701	negative regulation of production of molecular mediator of immune response	24	0.0138376	tags=58%, list=18%, signal=48%	ARG1/TNF/HMOX1/BCL6/TGFB1/IL33/JAK3/CD22/HLA-F/IL10/IRAK3/BST2/TMBIM6/NDFIP1
GO:0030947	regulation of vascular endothelial growth factor receptor signaling pathway	22	0.0139403	tags=32%, list=7%, signal=30%	IL1B/ITGB3/VEGFC/PTPN1/HIF1A/PRKCB/ITGA5
GO:0070229	negative regulation of lymphocyte apoptotic process	22	0.0139403	tags=50%, list=16%, signal=42%	ARG2/IDO1/CCL5/SLC46A2/HIF1A/BCL6/DOCK8/JAK3/MIF/IRS2/EFNA1
GO:0097028	dendritic cell differentiation	22	0.0139403	tags=32%, list=5%, signal=30%	BATF3/MIR223/CEBPB/LYN/SPI1/RELB/TRPM2
GO:1901223	negative regulation of NIK/NF-kappaB signaling	22	0.0139403	tags=41%, list=9%, signal=37%	ADGRG3/NLRP3/MIR223/BMP7/ZC3H12A/MIR29B2/RASSF2/DDX3X/LITAF
GO:2000406	positive regulation of T cell migration	23	0.0139932	tags=48%, list=15%, signal=41%	CCL20/ADAM8/CCL5/TNFSF14/CCR2/ADAM17/SPN/DOCK8/PYCARD/ITGA4/AIF1
GO:2000516	positive regulation of CD4-positive, alpha-beta T cell activation	23	0.0139932	tags=61%, list=18%, signal=50%	NLRP3/CD55/IL4R/SASH3/NFKBID/IL18/NFKBIZ/TNFSF4/RARA/CD80/CD86/SOCS1/NCKAP1L/CD83
GO:0032689	negative regulation of interferon-gamma production	20	0.0142082	tags=55%, list=10%, signal=50%	CD274/ZC3H12A/INHBA/HAVCR2/TLR4/TNFSF4/RARA/VSIR/IL33/DDIT3/MIR24-2
GO:0043122	regulation of I-kappaB kinase/NF-kappaB signaling	197	0.0155797	tags=27%, list=16%, signal=23%	S100A12/IL1B/NOD2/LTF/TNIP3/TNFAIP3/RHOH/TNF/TRAF1/TICAM1/ZC3H12A/BIRC2/ECM1/TLR4/HMOX1/NFKBID/TFRC/TNIP2/PELI1/IKBKE/TBK1/PRKCB/IRAK1/PIM2/MYD88/S100A4/REL/CAPN3/GJA1/TNIP1/CHUK/GOLT1B/PLK2/NEK6/LITAF/NDFIP2/TIFA/CASP10/DDX21/SLC20A1/CFLAR/PYCARD/HSPB1/RIOK3/IRF3/IKBKB/CARD9/LAMTOR5/TRAF3/FLNA/CD40/TRIM21/HDAC1
GO:0043487	regulation of RNA stability	159	0.0158671	tags=47%, list=30%, signal=33%	SLC11A1/NOCT/ZC3H12A/HSPA1A/ZFP36/MAPKAPK2/TNFRSF1B/PSMB9/MYD88/PSMD14/PSMB8/YBX3/IGF2BP3/MOV10/DKC1/APEX1/HSPA8/PSME2/PSMB3/EXOSC3/PSMA5/PSMD1/NSUN2/HSPB1/YWHAZ/ELAVL1/PSMB10/PSMD2/EIF4G1/CARHSP1/METTL16/PSMD8/PDE12/ZFP36L1/EXOSC4/EXOSC5/SAMD4B/TIRAP/PSMB2/HNRNPM/MAPK14/PSMD4/PSMC6/UBB/PSMA4/CACNG7/TENT5C/PSMC4/SYNCRIP/YTHDF3/DIS3/TAF15/PSMD12/PSME3/RNASEL/NAF1/PSMD11/EXOSC2/YTHDF2/DDX49/PSMD5/A…
GO:0043123	positive regulation of I-kappaB kinase/NF-kappaB signaling	150	0.0159108	tags=22%, list=10%, signal=20%	S100A12/IL1B/NOD2/LTF/TNF/TICAM1/BIRC2/ECM1/TLR4/HMOX1/TFRC/TNIP2/PELI1/IKBKE/TBK1/PRKCB/IRAK1/PIM2/MYD88/S100A4/REL/GJA1/CHUK/GOLT1B/PLK2/NEK6/LITAF/NDFIP2/TIFA/CASP10/DDX21/SLC20A1/CFLAR
GO:0043112	receptor metabolic process	147	0.0159108	tags=29%, list=18%, signal=24%	CXCL8/CXCR2/SELE/SORL1/ITGB3/PTPN1/SYK/VEGFA/TNF/FCER1G/NRG1/EDN1/TFRC/HIF1A/ITGB2/APLN/RAB31/TGFB1/ADM/EHD3/DTX3L/SEC24A/ACKR3/FURIN/SDCBP/PICALM/ARRB2/PLCG2/RNF43/AP1AR/MIR199A1/NUMB/GRB2/IL10/ATAD1/MX1/HDAC1/AP2M1/HDAC2/JAK2/GRK2/LAMTOR1
GO:0043270	positive regulation of ion transport	147	0.0159108	tags=23%, list=12%, signal=21%	IL1B/CCL3/ADORA2A/CCR1/CCL5/TRH/CCL2/P2RX1/CEMIP/CEBPB/PTAFR/SLC9A3R1/ACSL5/CCR2/WFS1/GLRX/EDN1/TRPC6/CYP4F2/AGT/NPPA/KCNQ1/KCNJ2/CAPN3/EHD3/TSPO/G6PD/CRACR2A/P2RY6/LGALS3/NPSR1/ARRB2/PLCG2/CNKSR3
GO:0008064	regulation of actin polymerization or depolymerization	141	0.0160224	tags=26%, list=15%, signal=23%	PLEK/CSF3/HCK/CORO1A/ICAM1/WAS/VASP/SSH2/HCLS1/CYRIB/AVIL/GMFG/CYRIA/BAIAP2L1/PTK2B/CYFIP2/NCK2/ACTR3/ARPC5/ALOX15/TWF1/ARPC5L/PREX1/ACTR2/WDR1/ARPC3/PYCARD/CAPZA1/AP1AR/CFL1/ARPC2/GRB2/ARPC1B/EVL/HIP1R/ARF6/MTPN
GO:0022900	electron transport chain	134	0.0160665	tags=40%, list=27%, signal=30%	IDO1/STEAP4/NCF1/NDUFA4L2/C15orf48/NCF2/GLRX/POR/AKR1B1/PTGES2/GPD2/GLRX5/COX7A2/ETFRF1/CIAPIN1/TXNRD1/SLC25A22/COX6B1/NDUFB6/NDUFB1/NDUFA6/UQCRC1/COX5A/NDUFB2/UQCRH/CYBA/SH3BGRL3/GLRX2/NDUFA3/COX4I1/ME2/COX10/NDUFB3/NDUFA2/ALDH2/DNAJC15/DEGS1/COX5B/UQCRFS1/NDUFA13/CYBB/UQCR10/NDUFB11/COX7A2L/MAOB/NDUFB7/ME1/SDHC/NDUFV2/NDUFA4/NDUFA9/IDH3B/COX8A/NDUFB4
GO:0009408	response to heat	130	0.0161873	tags=29%, list=22%, signal=23%	IL1A/PTGS2/HSPA6/LYN/CD14/HSPA1A/GCLC/MAPKAPK2/HSPH1/HMOX1/IER5/TCIM/CDKN1A/DNAJA1/IRAK1/DNAJB1/TFEC/CRYAB/NUP98/FGF1/HSPA8/FKBP4/SEC13/PTGES3/NUP54/ATP2A2/HSPD1/POLR2D/THBS1/HDAC2/CHORDC1/EIF2S1/CXCL10/DAXX/BAG1/DNAJC2/RPA2/DNAJB6
GO:0043534	blood vessel endothelial cell migration	114	0.0161873	tags=34%, list=19%, signal=28%	PTGS2/MIR212/MIR132/VEGFC/EGR3/VEGFA/TNF/GADD45A/HMOX1/NR4A1/HIF1A/PTK2B/ADAM17/GPX1/MIR20A/TGFB1/RGCC/SRF/PLK2/MIR320A/MAP2K3/MIR24-2/MIR27A/MIR23A/MIR199A1/HSPB1/SCARB1/MYH9/FGF18/CD40/KDR/CIB1/STARD13/EFNA1/THBS1/NUS1/ATP5F1A/ITGB1/STAT5A
GO:0001936	regulation of endothelial cell proliferation	110	0.0161873	tags=25%, list=14%, signal=21%	ARG1/MIR132/F3/MIR222/CCL2/ITGB3/VEGFC/EGR3/VEGFA/TNF/BMP2/ECM1/HMOX1/NR4A1/HIF1A/PLXNB3/ADAM17/APLN/GJA1/RGCC/MIR24-2/MIR27A/MIR23A/ITGA4/STAT3/CYBA/IL10
GO:0001890	placenta development	112	0.0161873	tags=23%, list=14%, signal=20%	LIF/PTGS2/VDR/SOCS3/SNAI1/FOSL1/CEBPB/BMP7/JUNB/PRDM1/SPP1/BIRC2/PHLDA2/HIF1A/PPARD/STC2/GJA1/ADM/SP3/STK4/MAP2K1/ADAM19/EPAS1/RXRA/GRB2/IL10
GO:0038127	ERBB signaling pathway	111	0.0161873	tags=18%, list=9%, signal=17%	TGFA/MMP9/FAM83B/PLAUR/EREG/NCF1/HBEGF/ERRFI1/NRG1/RHBDF2/PTK2B/ADAM17/NCK2/RASSF2/ARF4/AGT/TGFB1/PTPN2/DGKD/PTPRJ
GO:0043280	positive regulation of cysteine-type endopeptidase activity involved in apoptotic process	87	0.0165792	tags=23%, list=11%, signal=21%	S100A8/S100A9/F3/CLEC7A/NLRP3/P2RX1/SYK/TNF/PMAIP1/TNFRSF10A/MYC/FAS/DDX3X/EGLN3/ATP2A3/CASP10/NGF/CFLAR/TNFSF15/PYCARD
GO:0035150	regulation of tube size	84	0.0166284	tags=30%, list=9%, signal=27%	PTGS2/ADORA2A/SOD2/P2RY2/RGS2/P2RX1/PTAFR/ICAM1/GCLC/EDN1/HMOX1/DOCK5/GPX1/HTR7/PPARD/APLN/CD38/AGT/NPPA/HRH2/GJA1/ADM/HRH1/ADORA2B/HMGCR
GO:0021517	ventral spinal cord development	20	0.016646	tags=65%, list=27%, signal=47%	GDPD5/DYNC2H1/VLDLR/ZC4H2/IFT172/SUFU/PTCH1/GATA2/DAB1/TCTN1/GLI2/GLI3/TBX20
GO:0035296	regulation of tube diameter	83	0.016646	tags=30%, list=9%, signal=28%	PTGS2/ADORA2A/SOD2/P2RY2/RGS2/P2RX1/PTAFR/ICAM1/GCLC/EDN1/HMOX1/DOCK5/GPX1/HTR7/PPARD/APLN/CD38/AGT/NPPA/HRH2/GJA1/ADM/HRH1/ADORA2B/HMGCR
GO:0097746	regulation of blood vessel diameter	83	0.016646	tags=30%, list=9%, signal=28%	PTGS2/ADORA2A/SOD2/P2RY2/RGS2/P2RX1/PTAFR/ICAM1/GCLC/EDN1/HMOX1/DOCK5/GPX1/HTR7/PPARD/APLN/CD38/AGT/NPPA/HRH2/GJA1/ADM/HRH1/ADORA2B/HMGCR
GO:0007292	female gamete generation	82	0.016646	tags=20%, list=9%, signal=18%	PTGS2/FOSL1/RGS2/EREG/TNFAIP6/PIWIL2/IL4R/INHBA/PTX3/PTK2B/BMPR1B/PANX1/MMP19/REC8/TUT7/H3-3B
GO:0021782	glial cell development	82	0.016646	tags=15%, list=5%, signal=14%	IL6/S100A8/S100A9/IL1B/ADORA2A/C5AR1/TNF/LYN/NRG1/TLR4/TLR2/B4GALT5
GO:1904019	epithelial cell apoptotic process	82	0.016646	tags=39%, list=19%, signal=32%	IL6/MIR132/TNFAIP3/CCL2/ICAM1/TNF/SERPINE1/WFS1/ZFP36/HMOX1/TNIP2/E2F2/NUPR1/RGCC/HIPK1/MIR24-2/CFLAR/ARRB2/STK4/PIK3CG/ITGA4/IL10/MAP3K5/ARF6/CD40/STK3/KDR/THBS1/JAK2/SEMA5A/ZFP36L1/EIF2S1
GO:0030838	positive regulation of actin filament polymerization	80	0.0168508	tags=30%, list=15%, signal=26%	CSF3/HCK/CORO1A/ICAM1/WAS/VASP/GMFG/BAIAP2L1/PTK2B/NCK2/ACTR3/ARPC5/ALOX15/ARPC5L/ACTR2/ARPC3/PYCARD/AP1AR/ARPC2/GRB2/ARPC1B/EVL/HIP1R/ARF6
GO:1905897	regulation of response to endoplasmic reticulum stress	78	0.0169171	tags=53%, list=30%, signal=37%	PPP1R15A/PTPN1/PMAIP1/HSPA1A/WFS1/LPCAT3/NCK2/HYOU1/NUPR1/PTPN2/YOD1/LRRK2/MANF/DDIT3/HSPA5/SELENOS/DNAJB9/RNFT1/EDEM1/OPA1/TMBIM6/CREB3L1/BAK1/ERN1/UBE2J1/FICD/TMEM33/UBQLN1/ALOX5/NR1H2/CREB3/DNAJC3/ERP29/HERPUD1/TXNDC12/PARK7/UBE2G2/UBQLN2/USP14/UBXN1/OS9
GO:2001237	negative regulation of extrinsic apoptotic signaling pathway	78	0.0169171	tags=22%, list=10%, signal=20%	IL1B/IL1A/MIR222/TNFAIP3/ICAM1/TNF/SERPINE1/HSPA1A/GCLC/TNFRSF10A/HMOX1/GPX1/FAS/HGF/DDX3X/LGALS3/CFLAR
GO:0045471	response to ethanol	72	0.0171046	tags=28%, list=14%, signal=24%	S100A8/RGS2/CSF3/RGS4/ICAM1/CD14/SPI1/BIRC2/PTK2B/ACTC1/PSMD14/RGS19/RARA/G6PD/ACTR2/HMGCR/NQO1/HPGD/CBL/STAT3
GO:1990748	cellular detoxification	72	0.0171046	tags=31%, list=15%, signal=26%	S100A9/PTGS2/SOD2/ALOX5AP/TNF/BMP7/PIM1/SRXN1/PRDX6/GPX1/PRXL2A/NQO1/TXNRD1/SELENOS/HBM/PTGS1/TXNDC17/PRDX1/GCH1/TXN/GSTM3/MGST1
GO:0042058	regulation of epidermal growth factor receptor signaling pathway	69	0.0171192	tags=29%, list=16%, signal=25%	TGFA/MMP9/PLAUR/EREG/NCF1/HBEGF/ERRFI1/RHBDF2/ADAM17/NCK2/AGT/PTPN2/DGKD/PTPRJ/PTPN12/CBL/GRB2/SH3KBP1/HIP1R/RAB7A
GO:1900407	regulation of cellular response to oxidative stress	68	0.017236	tags=29%, list=14%, signal=25%	MMP3/SOD2/NR4A3/SLC7A11/TNF/BMP7/STK26/TLR4/HIF1A/MIR29B2/GPX1/HGF/LRRK2/PAWR/PDE8A/HSPB1/GCH1/IL10/MIR29B1/TXN
GO:0021515	cell differentiation in spinal cord	22	0.0173414	tags=64%, list=19%, signal=52%	ZC4H2/NOTCH1/IFT172/SUFU/TAL1/PTCH1/SOX6/GATA2/SOX13/TCTN1/GLI2/GLI3/MDGA1/TBX20
GO:0006641	triglyceride metabolic process	57	0.0173414	tags=32%, list=14%, signal=27%	DGAT2/LIPG/SORL1/MFSD2A/ACSL1/ACSL4/ABHD5/APOBR/MIR29B2/DAGLB/GPAT4/GPX1/INSIG1/LDLR/PIK3CG/SCARB1/FABP5/MIR29B1
GO:0034103	regulation of tissue remodeling	57	0.0173414	tags=28%, list=8%, signal=26%	IL6/ADAM8/VDR/TNFAIP3/ITGB3/SYK/SPP1/TFRC/MIR29B2/IL18/MIR20A/CD38/AGT/INPP5D/TGFB1/UBASH3B
GO:0046849	bone remodeling	65	0.0173414	tags=28%, list=10%, signal=25%	IL6/ADAM8/TNFAIP3/ITGB3/SNX10/SYK/SPP1/RAB3D/RAC2/TFRC/PTK2B/RASSF2/CD38/INPP5D/GJA1/TGFB1/UBASH3B/TCIRG1
GO:0098869	cellular oxidant detoxification	65	0.0173414	tags=31%, list=15%, signal=26%	S100A9/PTGS2/SOD2/ALOX5AP/TNF/BMP7/SRXN1/PRDX6/GPX1/PRXL2A/NQO1/TXNRD1/SELENOS/HBM/PTGS1/TXNDC17/PRDX1/GCH1/TXN/MGST1
GO:0055072	iron ion homeostasis	63	0.0173414	tags=30%, list=12%, signal=27%	STEAP4/LTF/SLC11A1/FTH1/LCN2/HMOX1/CP/TFRC/HIF1A/SLC39A8/STEAP3/ALAS2/SLC11A2/SLC39A14/MYC/B2M/PICALM/CCDC115/EPAS1
GO:0046889	positive regulation of lipid biosynthetic process	59	0.0173414	tags=25%, list=10%, signal=23%	IL1B/PTGS2/DGAT2/MFSD2A/TNF/SLC45A3/AGAP2/MIR29B2/POR/RDH10/CREB1/ADM/LDLR/FGF1/ABCG1
GO:0051591	response to cAMP	64	0.0173414	tags=34%, list=13%, signal=30%	VGF/FOSL1/LDHA/FOS/PTAFR/THBD/FOSB/DUSP1/SLC26A6/BIRC2/PTK2B/KCNQ1/RAP1A/NME1/MMP19/HSPA5/APEX1/RAP1B/SLC8A3/PIK3CG/PDE2A/KDM1A
GO:0045600	positive regulation of fat cell differentiation	55	0.0174213	tags=33%, list=11%, signal=29%	PTGS2/NOCT/CEBPB/BMP7/BMP2/ZC3H12A/PIM1/ZFP36/CCDC71L/MIR29B2/KLF5/PPARD/MEDAG/CREB1/SH3PXD2B/METRNL/STK4/CDS1
GO:1902893	regulation of pri-miRNA transcription by RNA polymerase II	43	0.0181481	tags=37%, list=14%, signal=32%	FOSL1/FOS/TNF/BMP2/SPI1/HIF1A/EGR1/KLF5/PPARD/APLN/GNL3/TGFB1/SRF/SMARCA4/STAT3/IL10
GO:0010518	positive regulation of phospholipase activity	41	0.0181908	tags=39%, list=18%, signal=32%	SELE/S1PR4/CCL5/C5AR1/PTAFR/ABL2/RASGRP4/PLCB2/ARF4/AGT/P2RY6/GNA15/KIT/CD86/GNA13/PDGFRA
GO:0001836	release of cytochrome c from mitochondria	44	0.0182572	tags=27%, list=11%, signal=24%	SOD2/MMP9/PLAUR/CIDEB/PMAIP1/PPIF/GPX1/HGF/MLLT11/BNIP3/ARRB2/PYCARD
GO:0014009	glial cell proliferation	34	0.0188849	tags=26%, list=8%, signal=24%	IL6/IL1B/MIR222/TNF/LYN/PTK2B/CREB1/IL33/TSPO
GO:0051965	positive regulation of synapse assembly	33	0.0189593	tags=48%, list=14%, signal=42%	CLSTN1/FLRT3/FLRT2/AMIGO1/NTRK3/ADGRL1/ADGRB2/SLITRK6/EEF2K/THBS2/ARMCX5-GPRASP2/NLGN3/EPHB3/EFNA5/PTPRD/AGRN
GO:0050798	activated T cell proliferation	25	0.0189593	tags=28%, list=6%, signal=26%	ARG1/TNFSF9/CD274/IL2RA/IL27RA/IL18/CASP3
GO:1901658	glycosyl compound catabolic process	25	0.0189593	tags=40%, list=12%, signal=35%	CDA/UPP1/PNP/GLA/HPRT1/NT5C3A/NT5C/CDADC1/ADA2/ENPP4
GO:0007528	neuromuscular junction development	35	0.0189593	tags=54%, list=22%, signal=42%	FNTA/DVL1/ZC4H2/CACNB1/NEDD4/UNC13B/CACNB3/PDZRN3/PTN/ERBB2/FZD9/ANK3/UNC13C/F2R/SHANK3/LAMB2/ETV5/COL4A5/AGRN
GO:0060294	cilium movement involved in cell motility	35	0.0189593	tags=37%, list=10%, signal=33%	ARMC2/ADCY3/ING2/ROPN1L/TPGS1/SORD/GAS8/CCSAP/SLC9B2/TTC21A/ATP1A4/CFAP46/BBS2
GO:0019369	arachidonic acid metabolic process	27	0.0189593	tags=41%, list=8%, signal=38%	CYP4F3/PTGS2/PTGES/TBXAS1/PNPLA8/DAGLB/CYP4F2/GPX1/PTGES2/CYP1B1/ALOX15
GO:0035278	miRNA mediated inhibition of translation	27	0.0189593	tags=44%, list=18%, signal=37%	MIR212/MIR132/MIR222/ZFP36/MIR29B2/MIR20A/MIR27A/STAT3/MIR29B1/EIF4G1/MIRLET7A1/AGO2
GO:0040033	negative regulation of translation, ncRNA-mediated	27	0.0189593	tags=44%, list=18%, signal=37%	MIR212/MIR132/MIR222/ZFP36/MIR29B2/MIR20A/MIR27A/STAT3/MIR29B1/EIF4G1/MIRLET7A1/AGO2
GO:0045974	regulation of translation, ncRNA-mediated	27	0.0189593	tags=44%, list=18%, signal=37%	MIR212/MIR132/MIR222/ZFP36/MIR29B2/MIR20A/MIR27A/STAT3/MIR29B1/EIF4G1/MIRLET7A1/AGO2
GO:0051084	'de novo' posttranslational protein folding	27	0.0189593	tags=59%, list=23%, signal=46%	HSPA6/HSPA1A/HSPH1/DNAJB1/HSPA13/HSPA5/HSPA8/CHCHD4/HSPA9/PTGES3/ERO1A/DNAJB12/HSPA14/BAG1/UGGT1/DNAJB5
GO:0033137	negative regulation of peptidyl-serine phosphorylation	24	0.0189593	tags=29%, list=7%, signal=27%	MIR212/MIR132/GADD45A/NCK2/RASSF2/DDIT4/HGF
GO:0035633	maintenance of blood-brain barrier	24	0.0189593	tags=33%, list=7%, signal=31%	IL6/PTGS2/MFSD2A/VEGFA/MBP/ACTB/ACTG1/GJA1
GO:0060251	regulation of glial cell proliferation	24	0.0189593	tags=29%, list=8%, signal=27%	IL6/IL1B/MIR222/TNF/LYN/CREB1/TSPO
GO:0021532	neural tube patterning	30	0.0190095	tags=53%, list=15%, signal=46%	SMO/DZIP1L/WDR19/ARL13B/SUFU/PTCH1/BMP4/IFT140/KDM2B/TULP3/SOX17/TCTN1/IFT122/GLI2/GLI3/MKS1
GO:0045577	regulation of B cell differentiation	22	0.0191379	tags=32%, list=8%, signal=29%	NFAM1/SYK/INHBA/PTPN6/INPP5D/ATP11C/BTK
GO:0046006	regulation of activated T cell proliferation	22	0.0191379	tags=32%, list=6%, signal=30%	ARG1/TNFSF9/CD274/IL2RA/IL27RA/IL18/CASP3
GO:0007176	regulation of epidermal growth factor-activated receptor activity	21	0.019323	tags=33%, list=6%, signal=32%	TGFA/EREG/NCF1/HBEGF/ERRFI1/ADAM17/NCK2
GO:0010800	positive regulation of peptidyl-threonine phosphorylation	21	0.019323	tags=33%, list=8%, signal=31%	CHI3L1/SPHK1/CEMIP/BMP7/TRPC6/TGFB1/CAB39
GO:0061013	regulation of mRNA catabolic process	167	0.0194105	tags=50%, list=33%, signal=34%	SLC11A1/NOCT/ZC3H12A/HSPA1A/ZFP36/MAPKAPK2/PSMB9/MYD88/PSMD14/PSMB8/PRR5L/YBX3/IGF2BP3/MOV10/APEX1/HSPA8/PSME2/PSMB3/EXOSC3/ZC3HAV1/PSMA5/PSMD1/HSPB1/SECISBP2/YWHAZ/ELAVL1/PSMB10/PSMD2/EIF4G1/CARHSP1/METTL16/AGO2/PSMD8/PDE12/ZFP36L1/EXOSC4/EXOSC5/DHX34/SAMD4B/TIRAP/PSMB2/HNRNPM/MAPK14/GTPBP1/PSMD4/PSMC6/UBB/PSMA4/CACNG7/TENT5C/PSMC4/SYNCRIP/YTHDF3/DIS3/TAF15/PSMD12/PNPT1/PSME3/RNASEL/PSMD11/EXOSC…
GO:0043488	regulation of mRNA stability	151	0.0194855	tags=46%, list=30%, signal=33%	SLC11A1/NOCT/ZC3H12A/HSPA1A/ZFP36/MAPKAPK2/PSMB9/MYD88/PSMD14/PSMB8/YBX3/IGF2BP3/MOV10/APEX1/HSPA8/PSME2/PSMB3/EXOSC3/PSMA5/PSMD1/HSPB1/YWHAZ/ELAVL1/PSMB10/PSMD2/EIF4G1/CARHSP1/METTL16/PSMD8/PDE12/ZFP36L1/EXOSC4/EXOSC5/SAMD4B/TIRAP/PSMB2/HNRNPM/MAPK14/PSMD4/PSMC6/UBB/PSMA4/CACNG7/TENT5C/PSMC4/SYNCRIP/YTHDF3/DIS3/TAF15/PSMD12/PSME3/RNASEL/PSMD11/EXOSC2/YTHDF2/PSMD5/AKT1/ROCK1/PSMD10/PRKCD/PSMC5/FA…
GO:0016051	carbohydrate biosynthetic process	145	0.0195197	tags=23%, list=12%, signal=20%	SDS/PLEK/DGAT2/ATF3/CHST11/PTAFR/PPP1R3B/PGM2/PTK2B/TALDO1/B4GALT5/ENO1/GYG1/NFKB1/PGK1/SLC39A14/GAPDH/AKR1B1/GPD2/TGFB1/UGP2/PTPN2/PGAM1/HRH1/G6PD/PGD/P2RY6/B3GNT3/GYS1/SELENOS/B3GNT2/HAS2/TPI1
GO:0030832	regulation of actin filament length	142	0.019638	tags=26%, list=15%, signal=22%	PLEK/CSF3/HCK/CORO1A/ICAM1/WAS/VASP/SSH2/HCLS1/CYRIB/AVIL/GMFG/CYRIA/BAIAP2L1/PTK2B/CYFIP2/NCK2/ACTR3/ARPC5/ALOX15/TWF1/ARPC5L/PREX1/ACTR2/WDR1/ARPC3/PYCARD/CAPZA1/AP1AR/CFL1/ARPC2/GRB2/ARPC1B/EVL/HIP1R/ARF6/MTPN
GO:0017156	calcium-ion regulated exocytosis	38	0.0200546	tags=42%, list=18%, signal=34%	NOTCH1/CACNA1H/RAB3A/SYT15/UNC13B/CACNA1G/CBARP/SYT11/UNC13C/DOC2B/SYT12/ADRA2A/SYT17/RIMS3/SYT2/RIMS1
GO:0044273	sulfur compound catabolic process	38	0.0200546	tags=58%, list=27%, signal=42%	TXN2/CSPG5/CSPG4/GLB1/MPST/CSAD/PCYOX1/OMD/ACAT1/BGN/TST/MLYCD/PRELP/GALNS/GGT7/OGN/DCN/KERA/HYAL1/IDUA/FMOD/ACAN
GO:0001708	cell fate specification	37	0.0201747	tags=46%, list=18%, signal=38%	NOTCH1/SMO/SUFU/WNT5A/PTCH1/SOX6/FZD7/WNT11/SOX17/NTRK3/GLI2/AR/TBX18/GLI3/TBX5/TBX20/PTCH2
GO:0060412	ventricular septum morphogenesis	37	0.0201747	tags=51%, list=22%, signal=40%	ZFPM2/ROBO1/NOTCH1/TGFBR2/CITED2/WNT5A/HEY1/SLIT3/BMP4/ROBO2/TGFB2/WNT11/HEYL/GJA5/FZD2/NOS3/TGFBR3/ZFPM1/VANGL2
GO:0043524	negative regulation of neuron apoptotic process	97	0.0203596	tags=16%, list=5%, signal=16%	ADORA2A/ADAM8/SOD2/NR4A3/CCL2/CRLF1/CORO1A/C5AR1/CEBPB/WFS1/GCLC/NR4A2/AGAP2/HMOX1/HIF1A/PTK2B
GO:0048469	cell maturation	97	0.0203596	tags=28%, list=13%, signal=24%	RND1/CLEC7A/SLFN14/EREG/VEGFA/RUNX2/SLC26A6/NR4A2/HIF1A/PTK2B/B4GALT5/CDKN1A/GPAT4/CABYR/ABHD2/AKR1B1/REC8/LRRK2/TUT7/GDF11/BTK/G6PD/EDNRB/PTBP3/EPAS1/KDM1A/IL15
GO:0032330	regulation of chondrocyte differentiation	44	0.0203596	tags=39%, list=15%, signal=33%	GLG1/RARG/SOX5/SOX6/BMP4/BMP6/GLI2/ZBTB16/RFLNA/GLI3/AXIN2/MDK/ZNF219/WNT9A/LTBP3/CHADL/GDF5
GO:2000241	regulation of reproductive process	84	0.0204225	tags=32%, list=18%, signal=26%	LIF/RETN/TIMP1/SNAI1/PIWIL2/VEGFA/PTAFR/BMP7/INHBA/DUSP1/PHLDA2/ACVR1B/CFAP69/GJA1/NUPR1/STK4/ARHGDIB/EDNRB/RXRA/LFNG/CALR/STK3/CIB1/TOPAZ1/HDAC2/AGO2/C1QBP
GO:0000041	transition metal ion transport	83	0.0205325	tags=30%, list=14%, signal=26%	STEAP4/LTF/TCN1/SLC11A1/NECTIN1/FTH1/LCN2/TRPC6/CP/TFRC/TRPM2/SLC39A8/STEAP3/SLC11A2/SLC39A14/ATP6V1F/B2M/ATP6V1C1/TCIRG1/TMEM165/FKBP4/SLC30A5/COX17/ATP6V1B2/SLC25A28
GO:0008630	intrinsic apoptotic signaling pathway in response to DNA damage	82	0.0205737	tags=34%, list=22%, signal=27%	BCL2A1/SNAI1/CIDEB/TNF/BCL3/HMOX1/TNFRSF1B/IKBKE/CDKN1A/CD44/DDIT4/NUPR1/ACKR3/HIPK1/BCL2L12/HIPK2/PYCARD/KDM1A/MIF/IFI16/TAF9/BAK1/BRCA2/POLB/ATAD5/SHISA5/TPT1/AEN
GO:1903825	organic acid transmembrane transport	78	0.020945	tags=33%, list=18%, signal=27%	EMB/SLC16A3/SLC6A9/RGS2/SLC7A11/RGS4/ACSL5/SLC6A6/SLC7A5/AGT/SLC7A2/PDPN/SLC38A2/SLC7A1/SLC16A7/SLC25A15/SLC25A22/SLC7A7/SLC43A2/LRRC8C/FOLR1/SLC5A6/IRS2/THBS1/SLC25A38/ITGB1
GO:1905039	carboxylic acid transmembrane transport	78	0.020945	tags=33%, list=18%, signal=27%	EMB/SLC16A3/SLC6A9/RGS2/SLC7A11/RGS4/ACSL5/SLC6A6/SLC7A5/AGT/SLC7A2/PDPN/SLC38A2/SLC7A1/SLC16A7/SLC25A15/SLC25A22/SLC7A7/SLC43A2/LRRC8C/FOLR1/SLC5A6/IRS2/THBS1/SLC25A38/ITGB1
GO:0097237	cellular response to toxic substance	76	0.0211118	tags=29%, list=15%, signal=25%	S100A9/PTGS2/SOD2/ALOX5AP/TNF/BMP7/PIM1/SRXN1/PRDX6/GPX1/PRXL2A/NQO1/TXNRD1/SELENOS/HBM/PTGS1/TXNDC17/PRDX1/GCH1/TXN/GSTM3/MGST1
GO:0046887	positive regulation of hormone secretion	71	0.0211568	tags=23%, list=7%, signal=21%	RETN/TRH/ACSL4/GPR68/INHBA/SPP1/EDN1/HIF1A/RAB8B/PPARD/APLN/PFKFB2/CD38/NPPA/GJA1/CREB1
GO:0070542	response to fatty acid	60	0.0215326	tags=25%, list=9%, signal=23%	PTGS2/DGAT2/FFAR2/ACSL1/PTAFR/ZC3H12A/EDN1/TLR2/SCD/TNFSF4/NME1/CREB1/PTGER4/LDLR/P2RY6
GO:0061097	regulation of protein tyrosine kinase activity	67	0.0215543	tags=31%, list=13%, signal=28%	TGFA/CCL5/EREG/NCF1/PTPN1/HBEGF/ERRFI1/PTPRC/NRG1/CASS4/ADAM17/NCK2/EPHA4/AGT/PTPN2/SH3BP5/RAP2C/LRP8/CBL/RAP2B/CEP43
GO:0046626	regulation of insulin receptor signaling pathway	46	0.02264	tags=22%, list=8%, signal=20%	IL1B/SORL1/SOCS3/PTPN1/TRIM72/BAIAP2L1/PTPRE/PRKCB/AGT/PTPN2
GO:2001244	positive regulation of intrinsic apoptotic signaling pathway	42	0.0226946	tags=24%, list=13%, signal=21%	S100A8/S100A9/SLC9A3R1/PMAIP1/NCK2/NUPR1/PTPN2/DDIT3/PLAGL2/RIPK3
GO:1903573	negative regulation of response to endoplasmic reticulum stress	45	0.022837	tags=62%, list=31%, signal=43%	PPP1R15A/PTPN1/HSPA1A/WFS1/LPCAT3/NCK2/HYOU1/YOD1/LRRK2/HSPA5/SELENOS/DNAJB9/OPA1/TMBIM6/CREB3L1/UBE2J1/ALOX5/NR1H2/CREB3/DNAJC3/HERPUD1/TXNDC12/PARK7/UBE2G2/USP14/UBXN1/OS9/PPP1R15B
GO:0090199	regulation of release of cytochrome c from mitochondria	37	0.0229817	tags=30%, list=11%, signal=27%	MMP9/PLAUR/CIDEB/PMAIP1/PPIF/GPX1/HGF/MLLT11/BNIP3/ARRB2/PYCARD
GO:0071675	regulation of mononuclear cell migration	36	0.023125	tags=22%, list=4%, signal=22%	CCR1/CCL5/C5AR1/TNF/SERPINE1/LYN/DUSP1/CCR2
GO:0030199	collagen fibril organization	50	0.023125	tags=36%, list=13%, signal=31%	CRTAP/AEBP1/COL3A1/TGFB2/ADAMTS3/COL1A1/FOXC1/DPT/COL11A2/COL1A2/FMOD/ACAN/ADAMTS2/CHADL/COL14A1/COL11A1/TNXB/COL2A1
GO:0035050	embryonic heart tube development	50	0.023125	tags=40%, list=18%, signal=33%	NOTCH1/SMO/IFT172/TGFBR2/CITED2/ARL13B/SUFU/MEGF8/WNT5A/NDRG4/PKD2/GATA4/SOX17/GJA5/FOXC1/IFT122/BBS7/HAND2/TBX20/VANGL2
[truncated: 210 more rows]
