# Supplementary material for: Dual transcriptomic profiling of Staphylococcus aureus endocarditis in a porcine model reveals strong parallels with human infection
Source: mBio. 2025 Oct 31;16(12):e02316-25. doi: 10.1128/mbio.02316-25 (PMC12691691; doi:10.1128/mbio.02316-25)
Supplement: Data set S3 — Differential expression of S. aureus genes during in vivo endocarditis [file mbio.02316-25-s0003.xlsx]

## Sheet: Up genes adj.P.val < 0,05
S. aureus S54F9 genes (AMK46)	S. aureus 502A genes (CH52)	S. aureus MW2 genes (MW)	S. aureus NCTC8325 genes (NCTC8325)	Description	LogFC Infected vs S. aureus in vitro	p value adjust Infected vs S. aureus in vitro
AMK46_01745	CH52_10440	acsA	NCTC8325_01660	acetyl-CoA synthetase	2.81231	2.86166e-07
AMK46_01735	CH52_10430	acuC	NCTC8325_01662	acetoin utilization protein AcuC	2.96146	3.18996e-05
AMK46_00235	CH52_02735	adh1	NCTC8325_00557	ethanol-active dehydrogenase/acetaldehyde-active reductase	4.18486	3.74767e-06
AMK46_09295	CH52_04985	adhE	NCTC8325_00099	acetaldehyde dehydrogenase	4.58915	1.85667e-07
AMK46_03155	CH52_08805	agrA	NCTC8325_02068	histidine kinase	4.4409	1.70184e-07
AMK46_03170	#N/A	agrB	#N/A	histidine kinase	2.48286	0.000144317
AMK46_03160	#N/A	agrC	#N/A	histidine kinase	3.60592	1.84445e-07
AMK46_03165	#N/A	agrD	#N/A	cyclic lactone autoinducer peptide	2.78882	1.03672e-06
AMK46_01880	CH52_10560	ald	NCTC8325_01635	alanine dehydrogenase	2.07409	1.63382e-05
AMK46_09200	CH52_04890	aldA	NCTC8325_00118	aldehyde dehydrogenase	2.79426	3.18128e-05
AMK46_09950	CH52_05830	arcA	NCTC8325_02680	arginine deiminase	5.83258	2.32773e-06
AMK46_09945	CH52_05835	arcB	NCTC8325_02679	ornithine carbamoyltransferase	6.38009	1.09606e-06
AMK46_09940	CH52_05840	arcD	NCTC8325_02678	amino acid APC transporter	4.76554	2.28573e-06
AMK46_12390	CH52_13255	argF	NCTC8325_01027	ornithine carbamoyltransferase	5.54615	3.52444e-05
AMK46_05175	CH52_08035	asp23	NCTC8325_02228	alkaline shock protein 23	6.06136	5.43376e-08
AMK46_02705	CH52_00620	atl	NCTC8325_00915	autolysin	2.63013	2.91329e-06
AMK46_01215	CH52_08430	atpH	NCTC8325_02140	ATP synthase F0F1 subunit delta	2.18333	5.34639e-06
AMK46_04380	CH52_11230	bex	NCTC8325_01499	GTPase Era	4.08504	1.41767e-07
AMK46_06585	CH52_06850	bioA	NCTC8325_02470	adenosylmethionine-8-amino-7-oxononanoate aminotransferase	5.18209	3.46062e-06
AMK46_06590	CH52_06855	bioB	NCTC8325_02469	biotin synthase	5.06837	8.24832e-07
AMK46_06580	CH52_06845	bioD	NCTC8325_02471	dethiobiotin synthetase	5.37202	4.49806e-05
AMK46_07520	CH52_05090	butA	NCTC8325_00076	acetoin reductase	5.43346	2.20574e-08
AMK46_09290	CH52_04980	cap8A	NCTC8325_00100	capsular biosynthesis protein	5.44884	3.73337e-07
AMK46_09285	CH52_04975	cap8B	NCTC8325_00101	capsular biosynthesis protein	6.15808	1.96163e-07
AMK46_09280	CH52_04970	cap8C	NCTC8325_00102	capsular biosynthesis protein	7.26785	8.06569e-07
AMK46_09275	CH52_04965	cap8D	NCTC8325_00103	hypothetical protein	5.62598	1.00295e-07
AMK46_09270	CH52_04960	cap8E	NCTC8325_00104	UDP-glucose 4-epimerase	6.3158	2.72335e-06
AMK46_09265	CH52_04955	cap8F	NCTC8325_00105	capsular biosynthesis protein	5.49228	5.75392e-07
AMK46_09260	CH52_04950	cap8G	NCTC8325_00106	UDP-N-acetylglucosamine 2-epimerase	6.11161	4.21444e-07
AMK46_09255	#N/A	cap8H	#N/A	capsular biosynthesis protein	4.92234	9.44115e-07
AMK46_09250	#N/A	cap8I	#N/A	capsular biosynthesis protein	3.47382	7.19206e-06
AMK46_09245	#N/A	cap8J	#N/A	capsular biosynthesis protein	3.98718	9.76006e-06
AMK46_09240	#N/A	cap8K	#N/A	capsular biosynthesis protein	3.37255	9.21477e-06
AMK46_09235	CH52_04925	cap8L	NCTC8325_00111	glycosyl transferase family 1	3.30809	7.37705e-07
AMK46_09230	CH52_04920	cap8M	NCTC8325_00112	capsular biosynthesis protein	5.15616	6.03849e-06
AMK46_09225	CH52_04915	cap8N	NCTC8325_00113	UDP-glucose 4-epimerase	4.00984	2.32149e-06
AMK46_09220	CH52_04910	cap8O	NCTC8325_00114	UDP-N-acetyl-D-mannosamine dehydrogenase	2.71004	2.27543e-06
AMK46_04375	CH52_11225	cdd	NCTC8325_01500	cytidine deaminase	2.17811	1.52708e-05
AMK46_01955	CH52_10630	citZ	NCTC8325_01620	citrate synthase	2.36619	4.89074e-06
AMK46_00980	#N/A	clfA	NCTC8325_00741	clumping factor A	5.98278	3.34226e-08
AMK46_03685	CH52_01005	clpB	NCTC8325_00833	Clp protease ClpB	3.93734	7.34867e-06
AMK46_08435	CH52_03130	clpC	NCTC8325_00467	Clp protease ClpX	2.17598	4.63468e-05
AMK46_09470	CH52_06260	clpL	NCTC8325_02594	Clp protease ClpX	7.24334	1.92706e-08
AMK46_09540	CH52_06195	crtN	NCTC8325_02607	dehydrosqualene desaturase	2.68418	2.10295e-06
AMK46_04090	CH52_10935	csbD	NCTC8325_01556	hypothetical protein	6.83671	3.97905e-08
AMK46_13740	CH52_08235	czrA	NCTC8325_02180	ArsR family transcriptional regulator	2.64364	0.000583775
AMK46_10870	CH52_12090	dapA	NCTC8325_01265	dihydrodipicolinate synthase	2.36817	0.00172912
AMK46_10880	CH52_12080	dapD	NCTC8325_01267	2,3,4,5-tetrahydropyridine-2,6-carboxylate N-succinyltransferase	2.12872	1.84247e-05
AMK46_10570	CH52_12425	dhoM	NCTC8325_01199	homoserine dehydrogenase	7.52717	8.95436e-06
AMK46_12305	CH52_13165	div1b	NCTC8325_01046	cell division protein FtsQ	2.6215	2.09735e-06
AMK46_04320	CH52_11170	dnaJ	NCTC8325_01511	molecular chaperone DnaJ	3.23352	4.34532e-06
AMK46_04315	CH52_11165	dnaK	NCTC8325_01512	DnaK protein	4.0685	2.15563e-07
AMK46_09340	CH52_05030	drm	NCTC8325_00088	phosphopentomutase	2.58902	2.49737e-05
AMK46_04835	CH52_11675	ebpS	NCTC8325_01349	peptidoglycan-binding protein LysM	2.182	8.93273e-07
AMK46_00455	CH52_02525	fhuB	NCTC8325_00600	iron ABC transporter	2.25426	0.000141394
AMK46_00450	CH52_02530	fhuC	NCTC8325_00599	iron-enterobactin transporter ATP-binding protein	2.24521	8.129e-06
AMK46_00460	CH52_02520	fhuG	NCTC8325_00601	iron ABC transporter permease	2.01606	0.000330587
AMK46_02000	CH52_10670	gapB	NCTC8325_01612	glyceraldehyde-3-phosphate dehydrogenase	5.32475	1.78627e-08
AMK46_13920	CH52_04125	geh	NCTC8325_00272	lipase	4.712	1.3083e-07
AMK46_04480	CH52_11335	glcK	NCTC8325_01480	glucokinase	2.38328	7.21497e-06
AMK46_11380	CH52_12585	glpD	NCTC8325_01163	glycerol-3-phosphate dehydrogenase	2.50773	5.06338e-06
AMK46_11390	CH52_12595	glpF	NCTC8325_01161	glycerol transporter	2.16494	4.40248e-05
AMK46_11385	CH52_12590	glpK	NCTC8325_01162	glycerol kinase	2.72611	5.06338e-06
AMK46_12920	CH52_01080	glpQ	NCTC8325_00818	glycerophosphodiester phosphodiesterase	3.36773	3.53592e-07
AMK46_11985	CH52_03495	gltB	NCTC8325_00391	glutamate synthase	2.75775	0.000330016
AMK46_05885	CH52_07355	glvC	NCTC8325_02365	PTS alpha-glucoside transporter subunit IIBC	4.97132	2.20574e-08
AMK46_01250	CH52_08395	glyA	NCTC8325_02147	serine hydroxymethyltransferase	2.14641	5.34639e-06
AMK46_06185	CH52_06470	gntK	NCTC8325_02547	gluconokinase	2.72916	3.41852e-06
AMK46_04310	CH52_11160	grpE	NCTC8325_01513	Heat shock protein GrpE	3.14956	4.6923e-06
AMK46_13935	CH52_01085	gudB	NCTC8325_00817	NAD-specific glutamate dehydrogenase	2.08886	5.34639e-06
AMK46_10145	CH52_05650	hisI	NCTC8325_02716	phosphoribosyl-ATP pyrophosphatase	3.08257	5.22157e-05
AMK46_03175	CH52_08825	hld	#N/A	delta-hemolysin	5.06889	9.18602e-07
AMK46_06620	CH52_06885	hlgA	NCTC8325_02463	gamma-hemolysin subunit A	6.21912	8.30038e-08
AMK46_06610	CH52_06875	hlgB	NCTC8325_02465	gamma-hemolysin subunit B	8.65245	6.92356e-09
AMK46_06615	CH52_06880	hlgC	NCTC8325_02464	gamma-hemolysin subunit A	8.33101	1.78627e-08
AMK46_05925	CH52_07315	hutU	NCTC8325_02374	urocanate hydratase	3.77536	3.70852e-06
AMK46_03070	CH52_08725	ilvB	NCTC8325_02083	acetolactate synthase catalytic subunit	2.76793	0.000212989
AMK46_02310	CH52_00245	isdB	NCTC8325_00989	heme transporter IsdB	8.84385	2.26986e-07
AMK46_02300	CH52_00235	isdC	NCTC8325_00991	heme transporter IsdC	5.46528	2.09735e-06
AMK46_02295	CH52_00230	isdD	NCTC8325_00992	heme ABC transporter permease	8.30569	1.0597e-06
AMK46_02290	CH52_00225	isdE	NCTC8325_00993	heme ABC transporter substrate-binding protein	6.28189	4.50537e-07
AMK46_02285	#N/A	isdF	NCTC8325_00994	iron/heme permease	3.58173	2.7042e-06
AMK46_02275	CH52_00210	isdG	NCTC8325_00996	heme-degrading monooxygenase IsdI	4.50893	2.36436e-05
AMK46_03800	CH52_08575	kdpA	NCTC8325_02112	ATPase	5.55612	4.25931e-05
AMK46_03790	CH52_08585	kdpC	NCTC8325_02110	potassium-transporting ATPase subunit C	3.91097	6.08582e-06
AMK46_03810	CH52_08565	kdpD	NCTC8325_02113	histidine kinase	4.14467	8.30038e-08
AMK46_03815	CH52_08560	kdpE	NCTC8325_02114	PhoB family transcriptional regulator	3.80009	4.54958e-08
AMK46_05240	CH52_07970	lacA	NCTC8325_02241	galactose-6-phosphate isomerase	4.71789	4.17665e-06
AMK46_05235	CH52_07975	lacB	NCTC8325_02240	galactose-6-phosphate isomerase	5.99645	2.24351e-06
AMK46_05230	CH52_07980	lacC	NCTC8325_02239	tagatose-6-phosphate kinase	7.1594	1.95999e-05
AMK46_05225	CH52_07985	lacD	NCTC8325_02238	tagatose-bisphosphate aldolase	7.29873	1.25726e-05
AMK46_05215	CH52_07995	lacE	NCTC8325_02236	PTS system, lactose-specific IIBC component	4.76308	2.24351e-06
AMK46_05220	CH52_07990	lacF	NCTC8325_02237	PTS system lactose-specific transporter subunit IIA	6.86994	6.67059e-07
AMK46_05210	CH52_08000	lacG	NCTC8325_02235	6-phospho-beta-galactosidase	4.80259	2.89808e-07
AMK46_03055	CH52_08710	leuA	NCTC8325_02086	2-isopropylmalate synthase	3.93271	4.95692e-05
AMK46_03045	CH52_08700	leuC	NCTC8325_02088	isopropylmalate isomerase	3.17099	5.7456e-05
AMK46_10135	CH52_05655	lip	NCTC8325_02715	lipase	5.92307	8.30038e-08
AMK46_08740	CH52_04415	lrgA	NCTC8325_00205	murein hydrolase transporter LrgA	2.22046	5.96662e-06
AMK46_08735	CH52_04410	lrgB	NCTC8325_00206	antiholin LrgB	4.74757	2.9494e-07
AMK46_02030	CH52_10695	lysP	NCTC8325_01605	gamma-aminobutyrate permease	2.05649	4.48131e-05
AMK46_04695	CH52_11540	malA	NCTC8325_01441	oligo-1,6-glucosidase	3.98689	1.45855e-07
AMK46_04690	CH52_11535	malR	NCTC8325_01442	LacI family transcriptional regulator	4.13702	7.12672e-06
AMK46_01240	CH52_08405	mnaA	NCTC8325_02145	UDP-GlcNAc 2-epimerase	2.22521	1.62856e-05
AMK46_05645	CH52_07575	modB	NCTC8325_02320	molybdenum ABC transporter permease	2.08154	7.3074e-06
AMK46_09020	CH52_04655	msmX	NCTC8325_00157	sugar ABC transporter ATP-binding protein	6.05815	4.00482e-08
AMK46_03910	CH52_08195	mtlA	NCTC8325_02192	PTS mannitol transporter subunit IIA	3.32346	6.55296e-06
AMK46_03920	CH52_08205	mtlF	NCTC8325_02190	PTS system, mannitol specific IIBC component	3.61224	3.9348e-06
AMK46_11400	CH52_12605	mutL	NCTC8325_01159	DNA mismatch repair protein MutL	2.14765	0.00027744
AMK46_07425	CH52_05190	MW0081	NCTC8325_00055	hypothetical protein	3.42834	2.36436e-05
AMK46_07580	CH52_05040	MW0111	NCTC8325_00086	multidrug MFS transporter	3.06763	1.59767e-06
AMK46_09210	CH52_04900	MW0140	NCTC8325_00116	heme-degrading monooxygenase IsdI	3.12511	6.78079e-07
AMK46_09205	CH52_04895	MW0141	NCTC8325_00117	hypothetical protein	2.89627	4.3156e-06
AMK46_09195	CH52_04885	MW0143	NCTC8325_00119	cation transporter	2.79843	4.45788e-06
AMK46_09145	CH52_04830	MW0153	NCTC8325_00129	peptide synthetase	2.15139	6.99138e-06
AMK46_09100	CH52_04785	MW0162	NCTC8325_00138	pyruvate decarboxylase	2.86633	8.73538e-07
AMK46_09090	CH52_04770	MW0164	NCTC8325_00140	outer surface protein	4.94599	8.87827e-08
AMK46_09085	CH52_04765	MW0165	NCTC8325_00141	N-acetylmuramic acid-6-phosphate etherase	8.08814	2.55436e-07
AMK46_09080	CH52_04760	MW0166	NCTC8325_00142	permease	5.88633	2.20574e-08
AMK46_09075	CH52_04755	MW0167	NCTC8325_00143	RpiR family transcriptional regulator	5.15063	1.78627e-08
AMK46_09015	CH52_04650	MW0190	NCTC8325_00158	maltose ABC transporter substrate-binding protein	6.55212	5.73609e-07
AMK46_09010	CH52_04645	MW0191	NCTC8325_00159	sugar ABC transporter permease	4.38621	1.49544e-06
AMK46_09005	CH52_04640	MW0192	NCTC8325_00160	arabinogalactan ABC transporter permease	3.73128	3.85253e-05
AMK46_09000	CH52_04635	MW0193	NCTC8325_00161	oxidoreductase	5.45299	5.35431e-06
AMK46_08995	CH52_04630	MW0194	NCTC8325_00162	dehydrogenase	5.08977	1.2802e-05
AMK46_08990	CH52_04625	MW0195	NCTC8325_00163	xylose isomerase	3.51592	0.000159163
AMK46_08900	CH52_04550	MW0211	NCTC8325_00178	CoA-transferase	2.21079	0.00134606
AMK46_08800	CH52_04470	MW0227	NCTC8325_00194	2-C-methyl-D-erythritol 4-phosphate cytidylyltransferase	2.61898	8.02421e-06
AMK46_08660	CH52_04345	MW0251	NCTC8325_00218	choloylglycine hydrolase	2.32445	0.00028258
AMK46_08485	CH52_04190	MW0284	NCTC8325_00259	5'-nucleotidase	3.30327	2.13358e-07
AMK46_13875	CH52_04170	MW0288	NCTC8325_00263	carbohydrate kinase	4.5217	0.000502333
AMK46_13880	CH52_04165	MW0289	NCTC8325_00264	pseudouridine-5-phosphate glycosidase	2.92709	0.0010432
AMK46_07940	CH52_04110	MW0300	NCTC8325_00275	luciferase	3.2862	7.3074e-06
AMK46_07945	CH52_04105	MW0301	NCTC8325_00276	glycine cleavage system protein H	3.23606	0.000102525
AMK46_07985	CH52_04065	MW0309	NCTC8325_00284	transcription antiterminator BglG	4.76194	0.000404019
AMK46_08015	CH52_04035	MW0315	NCTC8325_00290	luciferase	2.23846	0.00018787
AMK46_08115	CH52_03940	MW0333	NCTC8325_00308	homocysteine methyltransferase	2.32107	0.00124887
AMK46_08185	CH52_03860	MW0347	NCTC8325_00324	peptidase	3.25736	4.65197e-07
AMK46_13690	CH52_03785	MW0363	NCTC8325_00337	hypothetical protein	2.03166	5.57161e-06
AMK46_12155	CH52_03665	MW0396	NCTC8325_00363	hypothetical protein	2.19366	2.95275e-05
AMK46_12110	CH52_03605	MW0403	NCTC8325_00368	hypothetical protein	2.08611	0.0129795
AMK46_08445	CH52_03140	MW0478	NCTC8325_00465	excinuclease ABC subunit B	2.54691	0.00143975
AMK46_08400	CH52_03100	MW0486	NCTC8325_00474	ribonuclease III	5.42583	8.90514e-06
AMK46_08385	CH52_03085	MW0489	NCTC8325_00477	hypothetical protein	2.34186	4.09198e-05
AMK46_08305	CH52_03005	MW0505	NCTC8325_00494	2-amino-3-ketobutyrate CoA ligase	2.23879	7.37186e-07
AMK46_00055	CH52_02905	MW0525	NCTC8325_00513	3-hexulose-6-phosphate synthase	2.75351	1.0357e-05
AMK46_00060	CH52_02900	MW0526	NCTC8325_00514	6-phospho 3-hexuloisomerase	2.1157	9.02708e-05
AMK46_00065	CH52_02895	MW0527	NCTC8325_00515	haloacid dehalogenase	3.08103	1.64277e-06
AMK46_00090	CH52_02870	MW0533	NCTC8325_00520	hypothetical protein	3.00891	2.93124e-06
AMK46_00095	CH52_02865	MW0534	NCTC8325_00521	vraX	6.15271	2.12831e-08
AMK46_00280	CH52_02690	MW0577	NCTC8325_00566	hypothetical protein	3.18005	5.06338e-06
AMK46_00370	CH52_02605	MW0593	NCTC8325_00583	manganese ABC transporter substrate-binding protein	3.09414	4.43314e-07
AMK46_00470	CH52_02510	MW0613	NCTC8325_00603	dihydroxyacetone kinase	2.23378	1.9839e-05
AMK46_13995	CH52_02380	MW0639	NCTC8325_00629	hypothetical protein	2.17146	2.06422e-05
AMK46_10370	CH52_02360	MW0643	NCTC8325_00633	hypothetical protein	2.58091	5.37452e-06
AMK46_10365	CH52_02355	MW0644	NCTC8325_00634	hypothetical protein	3.31574	6.03849e-06
AMK46_10320	CH52_02310	MW0653	NCTC8325_00643	deoxyribodipyrimidine photolyase	3.29357	7.37186e-07
AMK46_13810	#N/A	MW0670	NCTC8325_00660	hypothetical protein	4.95751	3.0228e-08
AMK46_00780	CH52_02010	MW0714	NCTC8325_00703	conserved hypothetical protein	2.13224	0.000331112
AMK46_00860	CH52_01935	MW0727	NCTC8325_00717	nucleotide-binding protein	3.38864	2.54475e-06
AMK46_00865	CH52_01930	MW0728	NCTC8325_00718	hypothetical protein	4.23491	1.70184e-07
AMK46_00870	CH52_01925	MW0729	NCTC8325_00719	sporulation regulator WhiA	2.95122	3.32106e-07
AMK46_00890	CH52_01910	MW0731	NCTC8325_00722	epimerase	2.472	1.53984e-06
AMK46_00895	CH52_01905	MW0732	NCTC8325_00724	hypothetical protein	2.43343	4.42439e-06
AMK46_01000	CH52_01800	MW0769	NCTC8325_00745	thermonuclease	2.49211	4.49613e-05
AMK46_01040	CH52_01765	MW0777	NCTC8325_00753	hypothetical protein	2.92525	0.000257503
AMK46_01070	CH52_01735	MW0783	NCTC8325_00759	nitroreductase	2.02741	1.5092e-05
AMK46_12415	CH52_01705	MW0788	NCTC8325_00765	topiosmerase	2.65531	5.23754e-05
AMK46_12420	CH52_01700	MW0789	NCTC8325_00766	thioredoxin	2.4354	1.0357e-05
AMK46_12430	CH52_01690	MW0791	NCTC8325_00769	methionine ABC transporter permease	2.69813	4.4798e-06
AMK46_12435	CH52_01685	MW0792	NCTC8325_00770	methionine ABC transporter substrate-binding protein	4.51152	1.22916e-06
AMK46_12440	CH52_01680	MW0793	NCTC8325_00771	hypothetical protein	5.14015	8.30038e-08
AMK46_12485	CH52_01280	MW0802	NCTC8325_00779	hemolysin	2.0879	5.34639e-06
AMK46_12490	CH52_01275	MW0803	NCTC8325_00780	nitronate monooxygenase	3.16245	4.8853e-07
AMK46_12615	CH52_01150	MW0827	NCTC8325_00804	pyridine nucleotide-disulfide oxidoreductase	2.51608	0.000380084
AMK46_03680	CH52_01000	MW0858	NCTC8325_00834	LysR family transcriptional regulator	3.37306	5.30263e-06
AMK46_03655	CH52_00975	MW0863	NCTC8325_00839	hypothetical protein	2.37092	8.81085e-05
AMK46_03610	CH52_00930	MW0872	NCTC8325_00848	peptide ABC transporter substrate-binding protein	4.19837	1.34245e-06
AMK46_02860	CH52_00750	MW0906	NCTC8325_00887	competence protein ComK	3.85831	3.09361e-05
AMK46_02855	CH52_00745	MW0907	NCTC8325_00888	hypothetical protein	3.18051	1.12437e-06
AMK46_02800	#N/A	MW0919	NCTC8325_00898	glycosyl transferase family 1	2.2213	0.00465242
AMK46_02785	#N/A	MW0922	NCTC8325_00901	hypothetical protein	2.55934	0.000119749
AMK46_02575	#N/A	MW0961	NCTC8325_00941	hypothetical protein	4.43688	2.04166e-07
AMK46_02560	CH52_00475	MW0964	NCTC8325_00944	hypothetical protein	3.40583	3.05505e-07
AMK46_02130	CH52_13285	MW1044 (hla)	NCTC8325_01021	alpha-hemolysin	10.4495	1.5337e-09
AMK46_12380	CH52_13245	MW1052	NCTC8325_01029	hypothetical protein	2.02463	5.34639e-06
AMK46_12355	#N/A	MW1056	NCTC8325_01034	phenol soluble modulin	5.5336	3.97905e-08
AMK46_11830	CH52_13015	MW1097	NCTC8325_01077	hypothetical protein	3.54251	4.63835e-05
AMK46_11715	CH52_12905	MW1119	NCTC8325_01099	DNA-binding protein	2.12617	7.5363e-05
AMK46_11415	CH52_12620	MW1176	NCTC8325_01156	hypothetical protein	2.83267	8.8129e-06
AMK46_11315	CH52_12520	MW1194	NCTC8325_01175	XRE family transcriptional regulator	2.28971	0.00118276
AMK46_10575	CH52_12430	MW1214	NCTC8325_01198	aspartate kinase	5.62558	1.74146e-07
AMK46_10510	CH52_12375	MW1225	NCTC8325_01209	secretion protein	2.10406	2.34493e-05
AMK46_10735	CH52_12230	MW1254	NCTC8325_01238	anthranilate synthase component I	3.15988	8.7526e-05
AMK46_10785	CH52_12175	MW1266	NCTC8325_01248	hypothetical protein	2.4032	1.65312e-05
AMK46_10835	CH52_12130	MW1275	NCTC8325_01257	phosphate ABC transporter permease	3.13963	0.000214243
AMK46_10845	CH52_12120	MW1277	NCTC8325_01259	thioredoxine reductase	6.193	2.24351e-06
AMK46_10920	CH52_12045	MW1292	NCTC8325_01274	acylphosphatase	2.50629	0.000127844
AMK46_10925	CH52_12040	MW1293	NCTC8325_01275	5-bromo-4-chloroindolyl phosphate hydrolase	3.22089	5.6667e-06
AMK46_10930	CH52_12035	MW1294	NCTC8325_01276	tellurite resistance protein TelA	3.45104	4.50537e-07
AMK46_10955	CH52_12010	MW1301	NCTC8325_01282	lactoylglutathione lyase	2.54393	5.26725e-05
AMK46_05070	CH52_11890	MW1325	NCTC8325_01305	quinolone resistance protein	3.12739	1.09606e-06
AMK46_05065	CH52_11885	MW1326	NCTC8325_01306	amino acid permease	4.39855	1.3083e-07
AMK46_05060	CH52_11880	MW1327	NCTC8325_01307	threonine dehydratase	4.00567	4.50537e-07
AMK46_05055	CH52_11875	MW1328	NCTC8325_01308	alanine dehydrogenase	3.01171	2.88086e-05
AMK46_05025	CH52_11840	MW1335	NCTC8325_01316	cell division protein GpsB	2.77208	9.92048e-06
AMK46_04955	CH52_11775	MW1349	NCTC8325_01329	Pyrophosphohydrolase, MazG family	2.61032	2.8078e-05
AMK46_07905	#N/A	MW1382	NCTC8325_01363	hypothetical protein	3.81384	0.000146378
AMK46_07865	#N/A	MW1390	NCTC8325_01371	phage tail protein	2.36258	1.39784e-05
AMK46_07850	#N/A	MW1392	NCTC8325_01374	major tail protein	2.63309	0.000136768
AMK46_07785	#N/A	MW1405	NCTC8325_01387	DEAD/DEAH box helicase	2.93962	1.42941e-05
AMK46_07600	#N/A	MW1437	#N/A	toxin	2.15394	4.07808e-05
AMK46_04590	CH52_11440	MW1478	NCTC8325_01459	hypothetical protein	2.12348	1.48686e-05
AMK46_04540	CH52_11390	MW1488	NCTC8325_01469	glycine dehydrogenase	2.39034	5.10634e-06
AMK46_04485	CH52_11340	MW1498	NCTC8325_01479	hypothetical protein	3.11502	5.30038e-06
AMK46_04370	CH52_11220	MW1521	NCTC8325_01501	diacylglycerol kinase	2.06347	6.54916e-05
AMK46_04355	CH52_11205	MW1524	NCTC8325_01504	iron transporter	3.33947	2.40845e-06
AMK46_04250	CH52_11095	MW1545	NCTC8325_01525	nicotinate-nucleotide adenylyltransferase	2.18786	1.2448e-05
AMK46_04150	CH52_11000	MW1563	NCTC8325_01543	peptidase U32	2.26355	0.00049965
AMK46_04135	CH52_10985	MW1566	NCTC8325_01546	Holliday junction resolvase	2.21414	4.07808e-05
AMK46_04095	#N/A	MW1574	NCTC8325_01555	hypothetical protein	5.25298	6.92356e-09
AMK46_01875	CH52_10555	MW1653	NCTC8325_01636	universal stress protein UspA	4.38819	2.06634e-06
AMK46_01865	CH52_10545	MW1655	NCTC8325_01638	adenine methyltransferase	2.37153	0.00101961
AMK46_01805	CH52_10495	MW1665	NCTC8325_01648	aminotransferase class V	2.33555	0.00113945
AMK46_01615	CH52_10320	MW1700	NCTC8325_01684	Rhodanese-like domain protein	2.11242	1.90461e-05
AMK46_01575	CH52_10285	MW1707	NCTC8325_01694	proline dehydrogenase	6.02371	3.45914e-08
AMK46_01550	CH52_10260	MW1712	NCTC8325_01700	pyridine nucleotide-disulfide oxidoreductase	2.63085	4.95054e-06
AMK46_13060	CH52_09615	MW1802	NCTC8325_01833	2-hydroxyacid dehydrogenase	2.45323	0.000256949
AMK46_13130	CH52_09550	MW1815	NCTC8325_01846	general stress protein	2.03867	3.64645e-05
AMK46_03480	CH52_09445	MW1837	NCTC8325_01936	Permease	2.32804	3.95876e-06
AMK46_03410	CH52_09380	MW1850	NCTC8325_01949	cysteine protease - staphopein A (scpA)	5.04256	8.30038e-08
AMK46_03405	CH52_09375	MW1851	NCTC8325_01950	staphostatin A (scpB)	4.71615	8.45402e-07
AMK46_03325	#N/A	MW1865	NCTC8325_01964	hypothetical protein	2.00281	0.00986649
AMK46_03275	CH52_09250	MW1875	NCTC8325_01974	GntR family transcriptional regulator	2.01551	0.00137312
AMK46_03265	#N/A	MW1877	#N/A	hypothetical protein	5.45746	4.16046e-07
AMK46_13205	CH52_09155	MW1895	NCTC8325_01993	phage tail length tape measure protein	2.31403	1.3938e-05
AMK46_01100	#N/A	MW2008	NCTC8325_02119	hypothetical protein	2.06464	0.00356986
AMK46_01105	CH52_08525	MW2009	NCTC8325_02120	hypothetical protein	2.92666	5.11016e-05
AMK46_01110	CH52_08520	MW2010	NCTC8325_02121	CsoR family transcriptional regulator	2.17763	0.00106066
AMK46_01165	CH52_08475	MW2021	NCTC8325_02131	single-stranded DNA-binding protein	4.88005	0.000450182
AMK46_01300	CH52_08350	MW2046	NCTC8325_02156	aldehyde dehydrogenase	3.54945	2.15563e-07
AMK46_13735	CH52_08240	MW2068	NCTC8325_02179	oxidoreductase	3.13639	8.01406e-06
AMK46_03940	#N/A	MW2072	#N/A	hypothetical protein	2.56057	0.000953576
AMK46_03930	CH52_08215	MW2079	NCTC8325_02187	iron ABC transporter ATP-binding protein	2.01794	0.000201138
AMK46_03915	CH52_08200	MW2083	NCTC8325_02191	PTS lactose transporter subunit IIB	2.39722	1.62856e-05
AMK46_05125	CH52_08080	MW2099	NCTC8325_02216	hypothetical protein	4.06844	2.33979e-07
AMK46_05140	CH52_08065	MW2102	NCTC8325_02219	iron-siderophore ABC transporter permease	2.33301	1.9839e-05
AMK46_05145	CH52_08060	MW2103	NCTC8325_02220	iron citrate ABC transporter substrate-binding protein	4.94917	1.92706e-08
AMK46_05155	CH52_08055	MW2104	NCTC8325_02221	alanine racemase	2.17618	1.0357e-05
AMK46_05160	CH52_08050	MW2105	NCTC8325_02222	siderophore synthetase	4.06362	1.00365e-07
AMK46_05180	CH52_08030	MW2109	NCTC8325_02229	hypothetical protein	3.98135	5.96662e-06
AMK46_05185	CH52_08025	MW2110	NCTC8325_02230	hypothetical protein	3.22399	6.14464e-07
AMK46_05300	CH52_07925	MW2130	NCTC8325_02251	toxin	11.7936	3.38617e-07
AMK46_05810	CH52_07430	MW2228	NCTC8325_02349	hypothetical protein	2.08892	3.57698e-05
AMK46_05815	CH52_07425	MW2229	NCTC8325_02350	oxidoreductase	2.22023	1.2802e-05
AMK46_05910	CH52_07330	MW2249	NCTC8325_02371	oxidoreductase	4.0498	1.84445e-07
AMK46_05940	CH52_07300	MW2254	NCTC8325_02377	formimidoylglutamase	4.25146	1.10065e-06
AMK46_06955	CH52_07180	MW2280	NCTC8325_02403	hemin ABC transporter ATP-binding protein	2.981	6.55497e-05
AMK46_06950	CH52_07175	MW2281	NCTC8325_02404	Heme efflux system permease HrtB	4.00829	6.55296e-06
AMK46_06875	CH52_07115	MW2294	NCTC8325_02416	thioredoxin reductase	2.44344	0.000124701
AMK46_06825	CH52_07075	MW2302	NCTC8325_02424	general stress protein	3.65236	5.24802e-06
AMK46_06645	CH52_06900	MW2339	NCTC8325_02460	phosphoglyceromutase	4.21214	1.2112e-07
AMK46_06600	CH52_06865	MW2346	NCTC8325_02467	6-carboxyhexanoate--CoA ligase	3.85176	4.72474e-06
AMK46_06595	CH52_06860	MW2347	NCTC8325_02468	8-amino-7-oxononanoate synthase	3.92502	1.0384e-05
AMK46_06565	CH52_06840	MW2351	NCTC8325_02473	multidrug ABC transporter ATP-binding protein	3.66734	5.98635e-07
AMK46_06560	CH52_06835	MW2352	NCTC8325_02474	multidrug ABC transporter permease	2.6336	3.08918e-05
AMK46_06430	CH52_06725	MW2375	NCTC8325_02498	carboxylesterase	4.04934	1.84445e-07
AMK46_06420	CH52_06715	MW2377	NCTC8325_02500	ABC transporter ATP-binding protein	2.05522	1.89035e-05
AMK46_06405	CH52_06700	MW2380	NCTC8325_02503	addiction module protein	2.04865	0.00038797
AMK46_06375	CH52_06675	MW2386 (norD)	NCTC8325_02508	multidrug MFS transporter (opp1 operon)	3.26475	2.93833e-06
AMK46_06345	CH52_06645	MW2392	NCTC8325_02514	hypothetical protein (opp1 operon)	5.83179	4.6923e-06
AMK46_06340	CH52_06640	MW2393	NCTC8325_02515	nicotianamine synthase (opp1 operon)	5.73802	8.06563e-06
AMK46_06335	CH52_06635	MW2394	NCTC8325_02516	diaminopimelate epimerase (opp1 operon)	5.01333	9.65799e-06
AMK46_06325	#N/A	MW2396	#N/A	short-chain dehydrogenase	3.77644	1.39973e-06
AMK46_06280	CH52_06595	MW2403	NCTC8325_02524	oxidoreductase	3.30184	1.6787e-05
AMK46_06265	CH52_06585	MW2405	NCTC8325_02526	hypothetical protein	2.0777	0.000529686
AMK46_06175	CH52_06460	MW2426	NCTC8325_02549	MerR family transcriptional regulator	2.78813	5.73609e-07
AMK46_06165	CH52_06450	MW2428	NCTC8325_02551	hypothetical protein	2.46474	0.000342067
AMK46_09355	CH52_06375	MW2445	NCTC8325_02569	HAD family hydrolase	5.29167	3.84545e-08
AMK46_09610	CH52_06125	MW2496	NCTC8325_02621	NmrA family protein	2.33025	0.000267968
AMK46_09635	CH52_06100	MW2501	NCTC8325_02626	hydrolase	2.18773	9.51691e-05
AMK46_09670	CH52_06065	MW2508	NCTC8325_02634	fructosamine kinase	4.61161	4.85162e-07
AMK46_09750	CH52_05985	MW2523	NCTC8325_02648	4-aminobutyrate aminotransferase	3.02007	1.50407e-05
AMK46_09755	CH52_05980	MW2524	NCTC8325_02649	hypothetical protein	2.10553	0.000240843
AMK46_09760	CH52_05975	MW2525	NCTC8325_02650	fructose-1,6-bisphosphate aldolase	2.03104	6.18294e-06
AMK46_09780	CH52_05960	MW2529	NCTC8325_02653	antibiotic biosynthesis monooxygenase	3.74573	4.3156e-06
AMK46_09825	CH52_05930	MW2536	NCTC8325_02660	ribonucleoside-triphosphate reductase activating protein	7.86633	1.10213e-08
AMK46_09930	CH52_05850	MW2552	NCTC8325_02676	Crp/Fnr family transcriptional regulator	3.36654	2.90648e-06
AMK46_09960	CH52_05825	MW2557	NCTC8325_02681	ArgR family transcriptional regulator	2.19292	6.88862e-05
AMK46_10010	CH52_05775	MW2567	NCTC8325_02691	adhesin	5.79133	4.50537e-07
AMK46_10020	CH52_05765	MW2569	NCTC8325_02693	glycosyl transferase family 4	2.23375	5.43593e-06
AMK46_10025	CH52_05760	MW2570	NCTC8325_02694	preprotein translocase subunit SecA	3.31445	3.05505e-07
AMK46_10155	CH52_05640	MW2593	NCTC8325_02718	1-(5-phosphoribosyl)-5-[(5- phosphoribosylamino)methylideneamino] imidazole-4-carboxamide isomerase	2.64241	0.000186684
AMK46_06990	CH52_05515	MW2619	NCTC8325_02743	membrane spanning protein	5.54119	2.09735e-06
AMK46_07040	CH52_05485	MW2625	NCTC8325_02752	hypothetical protein	3.39912	6.08582e-06
AMK46_07045	CH52_05480	MW2626	NCTC8325_02753	hypothetical protein	3.30142	1.31716e-05
AMK46_13895	CH52_04150	nanA	NCTC8325_00267	N-acetylneuraminate lyase	4.8449	1.37267e-05
AMK46_09830	CH52_05925	nrdD	NCTC8325_02661	ribonucleoside-triphosphate reductase	7.9438	1.78627e-08
AMK46_00670	CH52_02115	nrdE	NCTC8325_00682	ribonucleotide-diphosphate reductase subunit alpha	2.10304	0.000370163
AMK46_00665	CH52_02120	nrdI	NCTC8325_00681	ribonucleotide reductase stimulatory protein	4.57596	2.00558e-06
AMK46_10965	CH52_12000	odhA	NCTC8325_01284	2-oxoglutarate dehydrogenase	2.04139	2.09735e-06
AMK46_10960	CH52_12005	odhB	NCTC8325_01283	dihydrolipoamide succinyltransferase	4.15513	2.29242e-07
AMK46_06350	CH52_06650	opp-1A	NCTC8325_02513	nickel ABC transporter substrate-binding protein	5.59027	1.92706e-08
AMK46_06355	CH52_06655	opp-1B	NCTC8325_02512	nickel transporter permease NikB	6.00893	2.20574e-08
AMK46_06360	CH52_06660	opp-1C	NCTC8325_02511	peptide ABC transporter permease	3.24238	4.57517e-06
AMK46_06365	CH52_06665	opp-1D	NCTC8325_02510	peptide ABC transporter ATP-binding protein	4.19496	2.32773e-06
AMK46_06370	CH52_06670	opp-1F	NCTC8325_02509	peptide ABC transporter ATP-binding protein	3.55412	9.23461e-06
AMK46_03620	CH52_00940	oppD	NCTC8325_00846	peptide ABC transporter ATP-binding protein	2.87632	5.1121e-05
AMK46_03615	CH52_00935	oppF.CDS	NCTC8325_00847	peptide ABC transporter ATP-binding protein	2.96875	3.79857e-05
AMK46_01465	CH52_10165	pckA	NCTC8325_01720	phosphoenolpyruvate carboxykinase	3.95102	3.08442e-06
AMK46_01370	CH52_08280	pdp	NCTC8325_02170	thymidine phosphorylase	3.48032	1.83071e-05
AMK46_08955	CH52_04590	pflA	NCTC8325_00170	pyruvate formate lyase-activating protein	4.91662	1.77302e-07
AMK46_08960	CH52_04595	pflB	NCTC8325_00169	formate acetyltransferase	4.58281	1.00295e-07
AMK46_01970	CH52_10640	phoP	NCTC8325_01618	PhoP family transcriptional regulator	2.4741	1.19825e-05
AMK46_01975	CH52_10645	phoR	NCTC8325_01617	histidine kinase	2.99997	2.32149e-06
AMK46_07395	CH52_05240	plc	NCTC8325_00046	1-phosphatidylinositol phosphodiesterase	6.68007	6.92356e-09
AMK46_07575	CH52_05045	pnp	NCTC8325_00085	purine-nucleoside phosphorylase	5.9098	1.2112e-07
AMK46_02450	CH52_00375	potD	NCTC8325_00964	spermidine/putrescine ABC transporter substrate-binding protein	2.21338	0.000147096
AMK46_13440	CH52_09875	prsA	NCTC8325_01780	peptidylprolyl isomerase	3.64881	3.97905e-08
AMK46_02605	CH52_00525	purN	NCTC8325_00934	phosphoribosylglycinamide formyltransferase	2.79706	0.000317056
AMK46_02625	CH52_00545	purQ	NCTC8325_00930	phosphoribosylformylglycinamidine synthase	2.16728	0.000208111
AMK46_08690	CH52_04375	rbsD	NCTC8325_00212	D-ribose pyranase	2.53201	1.95999e-05
AMK46_08695	CH52_04380	rbsK	NCTC8325_00211	ribokinase	2.55704	9.47868e-07
AMK46_01565	CH52_10275	ribA	NCTC8325_01696	GTP cyclohydrolase	2.97971	8.29319e-05
AMK46_01560	CH52_10270	ribB	NCTC8325_01697	riboflavin synthase subunit alpha	2.04952	0.00276609
AMK46_11670	CH52_12865	rnhB	NCTC8325_01107	ribonuclease HII	2.33289	8.701e-05
AMK46_09505	CH52_06230	rocA	NCTC8325_02600	1-pyrroline-5-carboxylate dehydrogenase	2.65922	5.45568e-06
AMK46_13930	CH52_01090	rocD	NCTC8325_00816	ornithine--oxo-acid aminotransferase	2.69204	3.08577e-07
AMK46_13820	CH52_02235	saeR	NCTC8325_00658	response regulator SaeR	2.02361	0.000269476
AMK46_13825	CH52_02240	saeS	NCTC8325_00657	histidine kinase	2.94151	2.91077e-06
AMK46_05725	CH52_07495	sarR	NCTC8325_02336	MarR family transcriptional regulator	2.20407	1.84399e-05
AMK46_07465	CH52_05140	sbnA	NCTC8325_00065	siderophore biosynthesis protein SbnA	6.55256	2.69374e-05
AMK46_07470	CH52_05135	sbnB	NCTC8325_00066	ornithine cyclodeaminase	7.22105	4.49806e-05
AMK46_07475	CH52_05130	sbnC	NCTC8325_00067	siderophore biosynthesis protein SbnC	6.24856	5.06338e-06
AMK46_07480	CH52_05125	sbnD	NCTC8325_00068	siderophore biosynthesis protein SbnD	6.10423	2.84851e-05
AMK46_07485	CH52_05120	sbnE	NCTC8325_00069	siderophore biosynthesis protein SbnE	4.98999	2.69374e-05
AMK46_07490	CH52_05115	sbnF	NCTC8325_00070	siderophore biosynthesis protein SbnF	4.50983	1.52016e-05
AMK46_07495	CH52_05110	sbnG	NCTC8325_00071	siderophore biosynthesis protein SbnG	6.25644	9.27799e-06
AMK46_07500	CH52_05105	sbnH	NCTC8325_00072	diaminopimelate decarboxylase	5.28532	8.95594e-06
AMK46_07505	CH52_05100	sbnI	NCTC8325_00073	siderophore biosynthesis protein SbnI	5.27228	1.40506e-06
AMK46_08755	CH52_04430	scdA	NCTC8325_00202	cell wall biosynthesis protein ScdA	3.52479	1.23635e-06
AMK46_03140	CH52_08790	scrR	NCTC8325_02071	LacI family transcriptional regulator	2.11897	6.99138e-06
AMK46_07460	CH52_05145	sirA	NCTC8325_00064	iron ABC transporter substrate-binding protein	3.32838	6.20481e-07
AMK46_07455	CH52_05150	sirB	NCTC8325_00063	iron-siderophore ABC transporter permease	2.54655	6.18105e-06
AMK46_13265	CH52_10085	splF	NCTC8325_01743	serine protease	2.10425	7.36949e-05
AMK46_02280	CH52_00215	srtB	NCTC8325_00995	NPQTN specific sortase B	5.33498	5.83414e-06
AMK46_02735	CH52_00640	sspA	NCTC8325_00911	glutamyl endopeptidase - V8 protease	3.99945	6.67059e-07
AMK46_02740	CH52_00645	sspB	NCTC8325_00910	cysteine protease -staphopein B	6.47718	4.8853e-07
AMK46_02745	CH52_00650	sspC	NCTC8325_00909	cysteine protease - staphostatin B	5.92374	2.69595e-07
AMK46_11665	CH52_12860	sucC	NCTC8325_01108	succinyl-CoA synthetase subunit beta	2.46196	8.45402e-07
AMK46_06070	CH52_07190	tcaR	NCTC8325_02400	MarR family transcriptional regulator	3.50727	5.19389e-06
AMK46_10560	CH52_12415	thrB	NCTC8325_01201	serine kinase	4.27278	3.09084e-07
AMK46_10565	CH52_12420	thrC	NCTC8325_01200	threonine synthase	4.43094	6.16176e-08
AMK46_10760	CH52_12205	trpB	NCTC8325_01243	tryptophan synthase subunit beta	5.36137	3.64738e-05
AMK46_10750	CH52_12215	trpC	NCTC8325_01241	indole-3-glycerol phosphate synthase	4.60516	4.50776e-05
AMK46_10755	CH52_12210	trpF	NCTC8325_01242	N-(5'-phosphoribosyl)anthranilate isomerase	6.67163	2.75295e-06
AMK46_10740	CH52_12225	trpG	NCTC8325_01239	anthranilate synthase subunit II	2.64692	0.000830972
AMK46_03245	CH52_08880	truncated	NCTC8325_02048	phosphodiesterase	8.14558	2.97612e-09
AMK46_08980	CH52_04615	uhpT	NCTC8325_00165	antiporter	7.70756	1.10213e-08
AMK46_00820	CH52_01975	uvrB	NCTC8325_00709	excinuclease ABC subunit B	2.31745	8.40884e-06
AMK46_02215	#N/A	uvrC	NCTC8325_01007	excinuclease ABC subunit C	3.46171	9.23461e-06
AMK46_00080	CH52_02880	vraB	NCTC8325_00518	acetyl-CoA acetyltransferase	3.18848	2.58131e-05
AMK46_03235	#N/A	#N/A	#N/A	succinyl-diaminopimelate desuccinylase	6.29207	3.97905e-08
AMK46_02165	#N/A	#N/A	#N/A	formyl peptide receptor-like 1 inhibitory protein	4.96904	1.00365e-07
AMK46_10985	CH52_11985	#N/A	#N/A	hypothetical protein	4.03191	4.3156e-06
AMK46_00985	#N/A	#N/A	#N/A	coagulase	3.98018	1.69638e-06
AMK46_08730	#N/A	#N/A	#N/A	nitric oxide reductase	2.85611	6.58477e-07
AMK46_08585	#N/A	#N/A	#N/A	transposase	2.75854	1.89983e-05
AMK46_07025	#N/A	#N/A	#N/A	peptidase	2.75183	4.00093e-06
AMK46_13835	#N/A	#N/A	#N/A	transposase	2.60828	5.35431e-06
AMK46_09190	#N/A	#N/A	#N/A	hypothetical protein	2.59599	0.000189075
AMK46_13280	#N/A	#N/A	#N/A	serine protease	2.52679	0.00114383
AMK46_12245	CH52_03755	#N/A	NCTC8325_00344	growth inhibitor PemK	2.51642	0.00312622
AMK46_07915	#N/A	#N/A	NCTC8325_01851	N-acetylmuramoyl-L-alanine amidase family protein	2.49989	0.00012755
AMK46_10635	CH52_12495	#N/A	NCTC8325_01186	LSM domain protein	2.45385	9.956e-05
AMK46_08070	#N/A	#N/A	#N/A	XRE family transcriptional regulator	2.24815	0.000335728
AMK46_05285	#N/A	#N/A	#N/A	hyaluronate lyase	2.06398	0.000515212
AMK46_13925	#N/A	#N/A	#N/A	integrase	2.05958	0.000299848
AMK46_09965	#N/A	#N/A	#N/A	aureolysin	5.01079	2.22348e-08
AMK46_07595	#N/A	#N/A	#N/A	hypothetical protein	4.64938	1.26273e-06
AMK46_03255	#N/A	#N/A	#N/A	hypothetical protein	4.41655	7.99416e-07
AMK46_00305	#N/A	#N/A	#N/A	hypothetical protein	4.36873	8.95594e-06
AMK46_06895	#N/A	#N/A	#N/A	hypothetical protein	3.86703	4.12781e-06
AMK46_00990	#N/A	#N/A	#N/A	hypothetical protein	3.82791	2.12448e-05
AMK46_01710	#N/A	#N/A	#N/A	hypothetical protein	3.81074	4.97515e-08
AMK46_12690	#N/A	#N/A	#N/A	hypothetical protein	3.70541	6.19891e-05
AMK46_06550	#N/A	#N/A	#N/A	hypothetical protein	3.67852	3.31165e-05
AMK46_01405	#N/A	#N/A	#N/A	hypothetical protein	3.62482	8.96947e-08
AMK46_07020	#N/A	#N/A	#N/A	hypothetical protein	3.49659	3.52444e-05
AMK46_06330	#N/A	#N/A	#N/A	hypothetical protein	3.48589	3.32106e-07
AMK46_03220	#N/A	#N/A	#N/A	hypothetical protein	3.28371	1.01478e-07
AMK46_12115	#N/A	#N/A	#N/A	hypothetical protein	3.28025	9.74746e-06
AMK46_06255	CH52_06580	#N/A	NCTC8325_02527	hypothetical protein	3.24081	5.07122e-05
AMK46_12255	CH52_03760	#N/A	NCTC8325_00343	hypothetical protein	3.23995	4.45497e-05
AMK46_12190	#N/A	#N/A	#N/A	hypothetical protein	3.16785	0.0142134
AMK46_12235	#N/A	#N/A	#N/A	hypothetical protein	2.88117	8.5073e-05
AMK46_12210	#N/A	#N/A	#N/A	hypothetical protein	2.58364	0.000142726
AMK46_02710	#N/A	#N/A	#N/A	hypothetical protein	2.49174	0.000983364
AMK46_12120	#N/A	#N/A	#N/A	hypothetical protein	2.47749	4.50985e-05
AMK46_04805	#N/A	#N/A	#N/A	hypothetical protein	2.46526	0.000166654
AMK46_08950	#N/A	#N/A	#N/A	hypothetical protein	2.3928	0.000393006
AMK46_10680	#N/A	#N/A	#N/A	hypothetical protein	2.33035	0.000257718
AMK46_06250	#N/A	#N/A	#N/A	hypothetical protein	2.32749	8.90107e-05
AMK46_00995	#N/A	#N/A	#N/A	hypothetical protein	2.31113	0.000522403
AMK46_02835	#N/A	#N/A	#N/A	hypothetical protein	2.2224	0.00287978
AMK46_12695	#N/A	#N/A	#N/A	hypothetical protein	2.11827	0.000168213
AMK46_04795	#N/A	#N/A	#N/A	hypothetical protein	2.0154	0.0334649
AMK46_13150	#N/A	#N/A	#N/A	leucotoxin LukD	7.30975	2.97612e-09
AMK46_13155	#N/A	#N/A	#N/A	gamma-hemolysin subunit A	6.4108	2.97612e-09
AMK46_02305	#N/A	#N/A	#N/A	heme transporter IsdA	6.35105	5.64487e-07
AMK46_03240	#N/A	#N/A	#N/A	gamma-hemolysin subunit B	6.17091	2.20574e-08
AMK46_02150	#N/A	#N/A	#N/A	fibrinogen-binding protein	5.87379	1.29228e-07
AMK46_01760	#N/A	#N/A	#N/A	heme transporter HarA (IsdH)	4.0772	3.25378e-05

## Sheet: Down genes adj.P.val < 0,05
S. aureus S54F9 genes (AMK46)	S. aureus 502A genes (CH52)	S. aureus MW2 genes (MW)	S. aureus NCTC8325 genes (NCTC8325)	Description	LogFC Infected vs S. aureus in vitro	p value adjust Infected vs S. aureus in vitro
AMK46_05310	CH52_07915	alsS	NCTC8325_02253	acetolactate synthase	-3.61333	3.65585e-06
AMK46_04850	CH52_11685	ansA	NCTC8325_01347	asparaginase	-2.40752	4.37662e-06
AMK46_12930	CH52_01070	argG	NCTC8325_00820	argininosuccinate synthase	-2.65082	0.000600965
AMK46_12925	CH52_01075	argH	NCTC8325_00819	argininosuccinate lyase	-2.55097	4.80078e-05
AMK46_10360	CH52_02350	bacA	NCTC8325_00635	UDP pyrophosphate phosphatase	-2.49787	5.10634e-06
AMK46_10905	CH52_12055	cspA	NCTC8325_01272	cold-shock protein	-2.93028	1.84247e-05
AMK46_01325	CH52_08325	ctrA	NCTC8325_02161	CTP synthetase	-2.04274	1.89983e-05
AMK46_12045	CH52_03555	cysM	NCTC8325_00379	cysteine synthase	-4.63596	3.38617e-07
AMK46_06080	CH52_06380	ddh	NCTC8325_02568	lactate dehydrogenase	-4.12768	7.99416e-07
AMK46_01315	CH52_08335	fbaA	NCTC8325_02159	fructose-bisphosphate aldolase	-3.39086	9.49183e-07
AMK46_06675	CH52_06930	fmhA	NCTC8325_02454	methicillin resistance protein	-2.04455	9.27799e-06
AMK46_11205	CH52_03265	folP	NCTC8325_00440	dihydropteroate synthase	-2.06454	3.56507e-05
AMK46_10275	CH52_02265	fruA	NCTC8325_00652	PTS fructose transporter subunit IIC	-2.78218	9.44115e-07
AMK46_10280	CH52_02270	fruB	NCTC8325_00651	phosphofructokinase	-2.42658	2.55224e-06
AMK46_08320	CH52_03020	fus	NCTC8325_00491	elongation factor G	-2.0483	0.000186684
AMK46_00905	CH52_01895	gap	NCTC8325_00726	glyceraldehyde-3-phosphate dehydrogenase	-3.46336	8.46014e-06
AMK46_00900	CH52_01900	gapR	NCTC8325_00725	Central glycolytic genes regulator	-5.6777	6.04702e-06
AMK46_11735	CH52_12925	hmrB	NCTC8325_01095	acyl carrier protein	-2.63295	0.00118113
AMK46_10120	CH52_05670	icaD	NCTC8325_02712	poly-beta-1,6-N-acetyl-D-glucosamine synthesis protein IcaD	-3.6341	8.82003e-06
AMK46_08860	CH52_04520	lctE	NCTC8325_00184	lactate dehydrogenase	-2.58964	5.87608e-06
AMK46_00755	CH52_02035	llm	NCTC8325_00698	UDP-phosphate N-acetylglucosaminyl 1-phosphate transferase	-2.44014	4.27177e-06
AMK46_01360	CH52_08290	luxS	NCTC8325_02168	S-ribosylhomocysteinase	-2.20084	6.99138e-06
AMK46_12040	CH52_03550	metB	NCTC8325_00380	cystathionine gamma-synthase	-6.19856	4.46419e-08
AMK46_10460	CH52_12325	mscL	NCTC8325_01218	mechanosensitive ion channel protein MscL	-2.04874	1.26922e-05
AMK46_09460	CH52_06270	mvaS	NCTC8325_02592	hydroxymethylglutaryl-CoA synthase	-2.73928	4.59253e-06
AMK46_07145	CH52_05385	MW0013	NCTC8325_00015	Predicted membrane protein	-2.37424	7.49593e-06
AMK46_07405	CH52_05210	MW0077	NCTC8325_00051	AraC family transcriptional regulator	-2.04045	1.61354e-05
AMK46_09335	CH52_05025	MW0114	NCTC8325_00089	phosphate ABC transporter permease	-2.73494	0.000355983
AMK46_09185	CH52_04870	MW0145	NCTC8325_00121	alpha-helical coiled-coil protein	-2.56606	9.60087e-05
AMK46_09170	CH52_04855	MW0148	NCTC8325_00124	sulfonate ABC transporter permease	-2.23591	0.00243938
AMK46_09110	CH52_04795	MW0160	NCTC8325_00136	branched-chain amino acid transporter II carrier protein	-2.92423	1.32554e-05
AMK46_09070	#N/A	MW0168	NCTC8325_00144	hypothetical protein	-3.04803	0.000205026
AMK46_08780	CH52_04455	MW0230	NCTC8325_00197	CDP-glycerol:glycerophosphate glycerophosphotransferase	-2.79794	3.1515e-06
AMK46_08670	CH52_04355	MW0249	NCTC8325_00215	hypothetical protein	-4.88148	8.60609e-06
AMK46_08650	CH52_04335	MW0253	NCTC8325_00220	multidrug ABC transporter ATP-binding protein	-2.64844	0.000146693
AMK46_08645	CH52_04330	MW0254	NCTC8325_00221	ABC transporter	-3.41687	3.51015e-05
AMK46_08640	CH52_04325	MW0255	NCTC8325_00222	hypothetical protein	-3.57627	4.3156e-06
AMK46_08635	#N/A	MW0256	NCTC8325_00223	hypothetical protein	-2.81722	6.17143e-05
AMK46_08625	CH52_04310	MW0258	NCTC8325_00227	type VII secretion protein EsxA	-3.94371	8.31862e-06
AMK46_08500	CH52_04205	MW0281	NCTC8325_00256	hypothetical protein	-5.58641	3.97905e-08
AMK46_08495	CH52_04200	MW0282	NCTC8325_00257	formate/nitrite transporter	-2.02937	0.000232374
AMK46_07930	CH52_04115	MW0299	NCTC8325_00274	NADH-dependent flavin oxidoreductase	-2.70589	2.74576e-05
AMK46_08090	CH52_03960	MW0329	NCTC8325_00304	low temperature requirement protein A	-2.21307	2.49737e-05
AMK46_08235	CH52_03805	MW0358	NCTC8325_00333	NADPH-dependent oxidoreductase	-2.68894	1.30578e-06
AMK46_12225	CH52_03735	MW0381	NCTC8325_00348	3-beta hydroxysteroid dehydrogenase	-3.70603	1.32554e-05
AMK46_12080	CH52_03580	MW0408	NCTC8325_00373	hypothetical protein	-4.43185	7.89099e-06
AMK46_12050	CH52_03560	MW0413	NCTC8325_00378	sodium-dependent transporter	-3.8084	1.55544e-05
AMK46_12035	CH52_03545	MW0416	NCTC8325_00381	methionine ABC transporter ATP-binding protein	-3.53139	0.000247618
AMK46_12015	CH52_03525	MW0420	NCTC8325_00385	membrane protein	-2.00665	2.4696e-05
AMK46_08335	CH52_03035	MW0499	NCTC8325_00488	ribosomal protein L7Ae	-5.36016	1.09933e-07
AMK46_08310	CH52_03010	MW0504	NCTC8325_00493	N-acetyl-L,L-diaminopimelate deacetylase	-2.57661	1.57923e-05
AMK46_08270	CH52_02970	MW0512	NCTC8325_00501	deoxyguanosine kinase	-2.62041	7.01009e-06
AMK46_00265	CH52_02705	MW0574	NCTC8325_00563	enterobactin ABC transporter permease	-2.32652	2.93124e-06
AMK46_00480	CH52_02500	MW0615	NCTC8325_00605	hypothetical protein	-2.39233	4.42439e-06
AMK46_00485	CH52_02495	MW0616	NCTC8325_00606	hypothetical protein	-2.32571	0.000648806
AMK46_00505	CH52_02480	MW0619	NCTC8325_00609	acetyltransferase	-3.89542	7.99416e-07
AMK46_00535	CH52_02450	MW0625	NCTC8325_00615	hypothetical protein	-4.11893	4.63115e-07
AMK46_00560	CH52_02425	MW0630	NCTC8325_00620	MarR family transcriptional regulator	-5.14182	2.93833e-06
AMK46_00595	CH52_02400	MW0635	NCTC8325_00625	MFS sugar transporter	-2.34527	4.57264e-06
AMK46_00600	CH52_02395	MW0636	NCTC8325_00626	conserved hypothetical protein	-2.22634	8.67174e-05
AMK46_13985	CH52_02390	MW0637	NCTC8325_00627	hypothetical protein	-2.01565	0.000114303
AMK46_10355	CH52_02345	MW0646	NCTC8325_00636	cysteine ABC transporter ATP-binding protein	-2.69376	5.06338e-06
AMK46_10310	CH52_02300	MW0655	NCTC8325_00645	hypothetical protein	-2.86803	0.000146565
AMK46_10305	CH52_02295	MW0656	NCTC8325_00646	hypothetical protein	-5.99153	3.53592e-07
AMK46_10285	CH52_02275	MW0660	NCTC8325_00650	DeoR faimly transcriptional regulator	-3.65386	2.79916e-05
AMK46_13805	CH52_02220	MW0671	NCTC8325_00661	hypothetical protein	-2.82046	7.87508e-07
AMK46_13785	CH52_02200	MW0675	NCTC8325_00665	aminobenzoate synthetase	-2.15433	0.00438889
AMK46_00660	CH52_02125	MW0691	NCTC8325_00680	hypothetical protein	-2.58647	7.5623e-06
AMK46_00715	CH52_02075	MW0701	NCTC8325_00690	hypothetical protein	-6.03906	1.03672e-06
AMK46_00745	CH52_02045	MW0707	NCTC8325_00696	integral membrane protein	-2.17568	1.95999e-05
AMK46_00750	CH52_02040	MW0708	NCTC8325_00697	hypothetical protein	-2.75259	1.40506e-06
AMK46_01035	CH52_01770	MW0776	NCTC8325_00752	hypothetical protein	-3.19077	7.38345e-06
AMK46_01055	CH52_01750	MW0780	NCTC8325_00756	acetyltransferase	-2.73447	4.95054e-06
AMK46_01075	CH52_01730	MW0784	NCTC8325_00760	thioredoxin	-2.3204	2.3285e-05
AMK46_01085	CH52_01720	MW0786	NCTC8325_00762	glycine cleavage system protein H	-3.27377	2.24351e-06
AMK46_12480	CH52_01285	MW0801	NCTC8325_00778	hypothetical protein	-3.24296	4.80756e-06
AMK46_12515	CH52_01250	MW0808	NCTC8325_00785	hypothetical protein	-2.21174	2.25982e-06
AMK46_12520	CH52_01240	MW0809	NCTC8325_00786	Putative cytosolic protein	-2.26181	1.16119e-05
AMK46_12605	CH52_01160	MW0825	NCTC8325_00802	sodium:proton antiporter	-2.84886	1.51987e-05
AMK46_12610	CH52_01155	MW0826	NCTC8325_00803	thioesterase	-2.15109	1.65987e-05
AMK46_12940	CH52_01060	MW0845	NCTC8325_00822	hypothetical protein	-2.59061	9.5291e-05
AMK46_03650	CH52_00970	MW0864	NCTC8325_00840	hypothetical protein	-2.22904	0.000335573
AMK46_03635	CH52_00955	MW0867	NCTC8325_00843	hypothetical protein	-2.81381	5.02043e-05
AMK46_02810	CH52_00705	MW0917	NCTC8325_00896	membrane protein	-2.95364	3.94611e-06
AMK46_02795	CH52_00700	MW0920	NCTC8325_00899	hypothetical protein	-2.10046	3.20528e-05
AMK46_02780	CH52_00685	MW0923	NCTC8325_00902	hypothetical protein	-2.16521	5.76309e-05
AMK46_02775	CH52_00680	MW0924	NCTC8325_00903	acetyltransferase	-2.03862	5.48308e-05
AMK46_02720	CH52_00630	MW0934	NCTC8325_00913	acyltransferase	-2.28047	6.23562e-05
AMK46_02545	CH52_00460	MW0967	NCTC8325_00947	glutaredoxin	-3.14204	2.24351e-06
AMK46_02540	CH52_00455	MW0968	NCTC8325_00948	cytochrome D ubiquinol oxidase subunit I	-2.65866	1.92231e-05
AMK46_02495	CH52_00420	MW0976	NCTC8325_00955	pyruvate dehydrogenase	-2.1315	4.08755e-05
AMK46_02440	CH52_00365	MW0987	NCTC8325_00966	hypothetical protein	-3.08378	6.45277e-07
AMK46_02410	#N/A	MW0993	#N/A	hypothetical protein	-2.22078	2.68641e-05
AMK46_02405	CH52_00330	MW0994	NCTC8325_00972	hypothetical protein	-2.76914	3.46062e-06
AMK46_02395	CH52_00320	MW0996	NCTC8325_00974	cell division protein FtsW	-2.08117	0.000100578
AMK46_02360	CH52_00290	MW1002	NCTC8325_00980	hypothetical protein	-2.34229	1.30909e-05
AMK46_02350	CH52_00280	MW1004	NCTC8325_00982	hypothetical protein	-2.11017	1.2448e-05
AMK46_02345	CH52_00275	MW1005	NCTC8325_00983	hypothetical protein	-2.57926	1.18452e-05
AMK46_02325	CH52_00255	MW1009	NCTC8325_00987	DNA-binding protein	-2.18616	5.02167e-05
AMK46_02245	CH52_00185	MW1024	NCTC8325_01002	cell division protein ZapA	-2.19492	1.19045e-05
AMK46_12375	CH52_13240	MW1053	NCTC8325_01030	hypothetical protein	-2.40501	2.19883e-05
AMK46_11760	CH52_12945	MW1111	NCTC8325_01091	fatty acid biosynthesis transcriptional regulator	-2.0146	5.18472e-05
AMK46_11355	CH52_12560	MW1189	NCTC8325_01168	GTP-binding protein	-2.12021	2.32694e-05
AMK46_10485	CH52_12345	MW1230	NCTC8325_01214	hypothetical protein	-3.99461	2.72335e-06
AMK46_10475	CH52_12340	MW1231	NCTC8325_01215	cytochrome C biogenesis protein CcdC	-2.7467	1.12874e-06
AMK46_10400	CH52_12270	MW1246	NCTC8325_01228	membrane protein	-3.05227	9.84865e-07
AMK46_13030	#N/A	MW1321	NCTC8325_01301	hypothetical protein	-3.4867	3.18153e-06
AMK46_05040	CH52_11860	MW1331	NCTC8325_01311	sulfite reductase subunit alpha	-4.03989	1.12403e-06
AMK46_04945	CH52_11765	MW1351	NCTC8325_01331	membrane protein	-3.53332	3.61314e-07
AMK46_04815	CH52_11655	MW1373	NCTC8325_01353	riboflavin transporter RibU	-3.2253	5.63878e-05
AMK46_07840	#N/A	MW1394	NCTC8325_01376	hypothetical protein	-2.142	0.000557634
AMK46_07820	#N/A	MW1398	NCTC8325_01380	putative phage capsid protein	-2.854	0.000395514
AMK46_07635	#N/A	MW1433	NCTC8325_01413	hypothetical protein	-2.09591	1.27157e-05
AMK46_04680	CH52_11530	MW1463	NCTC8325_01443	glyoxalase	-2.50389	8.20222e-05
AMK46_04575	CH52_11425	MW1481	NCTC8325_01462	elongation factor P	-2.00754	4.4464e-05
AMK46_04550	CH52_11400	MW1486	NCTC8325_01467	rhodanese	-2.4059	5.14635e-06
AMK46_04445	CH52_11300	MW1506	NCTC8325_01486	Fur family transcriptional regulator	-2.42284	3.85426e-05
AMK46_04440	CH52_11295	MW1507	NCTC8325_01487	metal ABC transporter permease	-2.30987	2.4987e-06
AMK46_04100	CH52_10945	MW1573	NCTC8325_01554	hypothetical protein	-2.65314	0.000265869
AMK46_04025	CH52_10875	MW1588	NCTC8325_01570	preprotein translocase subunit YajC	-2.09379	9.3267e-06
AMK46_03975	CH52_10825	MW1598	NCTC8325_01580	rod shape-determining protein MreD	-2.17486	1.50786e-05
AMK46_03955	CH52_10800	MW1603	NCTC8325_01583	hypothetical protein	-2.63205	1.83761e-05
AMK46_13945	CH52_10770	MW1609	NCTC8325_01590	aminopeptidase	-2.0223	4.99099e-05
AMK46_01830	CH52_10515	MW1661	NCTC8325_01644	conserved hypothetical protein	-3.58009	6.863e-07
AMK46_01685	CH52_10390	MW1686	NCTC8325_01670	hypothetical protein	-2.56915	1.40506e-06
AMK46_01670	CH52_10375	MW1689	NCTC8325_01673	peptidase	-2.73773	3.02915e-06
AMK46_01630	CH52_10335	MW1697	NCTC8325_01681	polysaccharide biosynthesis protein	-3.61093	3.38617e-07
AMK46_01595	CH52_10300	MW1704	NCTC8325_01689	rRNA methyltransferase	-2.45392	5.35431e-06
AMK46_01545	CH52_10250	MW1713	NCTC8325_01701	ArsR family transcriptional regulator	-2.36322	3.08918e-05
AMK46_01495	CH52_10205	MW1722	NCTC8325_01711	membrane protein	-2.48156	2.32773e-06
AMK46_13435	CH52_09880	MW1781	NCTC8325_01779	hypothetical protein	-3.62887	1.53984e-06
AMK46_13490	CH52_09830	MW1791	NCTC8325_01789	pseudouridine synthase	-2.16333	2.40845e-06
AMK46_13540	CH52_09785	MW1800	NCTC8325_01798	membrane protein	-2.38553	2.8215e-06
AMK46_03500	CH52_09460	MW1834	NCTC8325_01933	ferritin	-6.79122	2.69595e-07
AMK46_03420	CH52_09390	MW1848	NCTC8325_01947	hypothetical protein	-3.19147	2.7949e-07
AMK46_03300	CH52_09275	MW1870	NCTC8325_01969	thioredoxin	-2.20975	4.9134e-06
AMK46_03130	CH52_08780	MW1968	NCTC8325_02073	oxidoreductase	-5.10348	6.03849e-06
AMK46_03125	CH52_08775	MW1969	NCTC8325_02074	putative transport system permease protein	-4.20371	1.40413e-06
AMK46_01160	CH52_08480	MW2020	NCTC8325_02130	transglycosylase	-2.30205	0.00348483
AMK46_01170	CH52_08470	MW2022	NCTC8325_02132	hypothetical protein	-2.18389	6.13854e-06
AMK46_01320	CH52_08330	MW2050	NCTC8325_02160	hypothetical protein	-2.24751	2.45906e-05
AMK46_01335	CH52_08315	MW2053	NCTC8325_02163	acetyltransferase	-2.84181	3.11817e-06
AMK46_01350	CH52_08300	MW2056	NCTC8325_02166	hypothetical protein	-2.91945	1.12874e-06
AMK46_03885	CH52_08170	MW2090	NCTC8325_02197	ABC transporter permease	-2.28581	2.95062e-06
AMK46_05100	CH52_08105	MW2094	NCTC8325_02211	multidrug resistance protein SepA	-2.40197	1.6789e-05
AMK46_05130	CH52_08075	MW2100	NCTC8325_02217	hypothetical protein	-3.43536	1.23635e-06
AMK46_05305	CH52_07920	MW2131	NCTC8325_02252	alpha-acetolactate decarboxylase	-2.23548	0.00027775
AMK46_05345	CH52_07855	MW2139	NCTC8325_02263	transporter	-2.71928	4.27177e-06
AMK46_05540	#N/A	MW2177	NCTC8325_02301	DNA repair/chromosome segregation ATPase	-3.33746	1.64046e-06
AMK46_05545	CH52_07660	MW2178	NCTC8325_02302	hypothetical protein	-3.34884	6.863e-07
AMK46_05560	#N/A	MW2181	NCTC8325_02305	hypothetical protein	-2.67786	6.28793e-06
AMK46_05570	CH52_07640	MW2183	NCTC8325_02307	MarR family transcriptional regulator	-2.14217	0.00433298
AMK46_05770	CH52_07460	MW2221	NCTC8325_02343	hypothetical protein	-3.58859	7.99416e-07
AMK46_05835	CH52_07405	MW2234	NCTC8325_02355	CAAX protease	-2.21691	8.5029e-06
AMK46_05855	CH52_07385	MW2238	NCTC8325_02359	membrane protein	-2.12367	2.36436e-05
AMK46_05890	CH52_07350	MW2245	NCTC8325_02366	RpiR family transcriptional regulator	-3.41237	7.69648e-06
AMK46_05975	CH52_07270	MW2260	NCTC8325_02383	sodium ABC transporter permease	-3.01126	2.61917e-06
AMK46_05985	CH52_07260	MW2263	NCTC8325_02385	hypothetical protein	-2.61494	8.99175e-06
AMK46_05995	CH52_07250	MW2266	NCTC8325_02387	sodium:glutamate symporter	-2.27785	3.02915e-06
AMK46_06020	CH52_07225	MW2271	NCTC8325_02392	esterase	-2.02793	9.23461e-06
AMK46_06035	CH52_07210	MW2274	NCTC8325_02395	Multidrug resistance protein (function not yet clear)	-3.74335	1.36846e-06
AMK46_06075	CH52_07185	MW2279	NCTC8325_02401	hypothetical protein	-2.67462	1.84399e-05
AMK46_06905	CH52_07145	MW2287	NCTC8325_02410	L-lactate permease	-2.44799	2.27407e-05
AMK46_06890	CH52_07130	MW2290	NCTC8325_02413	acetyltransferase	-2.24419	0.000186732
AMK46_06885	CH52_07125	MW2291	NCTC8325_02414	quinone oxidoreductase	-4.45763	1.00295e-07
AMK46_06820	CH52_07070	MW2303	NCTC8325_02425	hypothetical protein	-3.16706	8.24832e-07
AMK46_06805	CH52_07055	MW2306	NCTC8325_02428	MarR family transcriptional regulator	-2.06337	8.43045e-05
AMK46_06710	CH52_06960	MW2327	NCTC8325_02448	glutathione S-transferase	-2.23234	6.95136e-05
AMK46_06670	CH52_06925	MW2334	NCTC8325_02455	amino acid ABC transporter ATP-binding protein	-2.29676	2.4413e-05
AMK46_06665	CH52_06920	MW2335	NCTC8325_02456	amino acid ABC transporter permease	-2.12565	1.4459e-05
AMK46_06660	CH52_06915	MW2336	NCTC8325_02457	amino acid ABC transporter substrate-binding protein	-2.22614	7.01009e-06
AMK46_06505	CH52_06785	MW2363	NCTC8325_02486	sodium:proton antiporter	-2.08861	0.000146634
AMK46_06465	CH52_06760	MW2368	NCTC8325_02491	quinolone resistance protein	-2.54202	2.24351e-06
AMK46_06380	#N/A	MW2384	NCTC8325_02507	hypothetical protein	-3.1843	1.34776e-06
AMK46_06160	CH52_06445	MW2429	NCTC8325_02552	hypothetical protein	-2.79354	6.63763e-05
AMK46_06150	CH52_06435	MW2432	NCTC8325_02554	alkaline phosphatase	-4.16164	2.24351e-06
AMK46_06085	CH52_06385	MW2443	NCTC8325_02567	NAD(P)H nitroreductase	-2.22564	0.000191563
AMK46_09365	#N/A	MW2449	NCTC8325_02573	Phosphinothricin N-acetyltransferase	-3.1776	1.40506e-06
AMK46_09370	#N/A	MW2450	NCTC8325_02574	hypothetical protein	-2.50431	0.0001756
AMK46_09435	CH52_06295	MW2462	NCTC8325_02586	holin	-4.27007	6.03849e-06
AMK46_09475	#N/A	MW2470	NCTC8325_02595	hypothetical protein	-2.67012	0.000231573
AMK46_09570	CH52_06165	MW2488	NCTC8325_02613	acetyltransferase	-2.13095	2.72646e-05
AMK46_09625	CH52_06110	MW2499	NCTC8325_02624	short-chain dehydrogenase	-2.06461	0.00468057
AMK46_09645	CH52_06090	MW2503	NCTC8325_02629	transporter	-3.30535	0.000114303
AMK46_09655	CH52_06080	MW2505	NCTC8325_02631	type II secretion protein	-3.34344	1.30909e-05
AMK46_09675	CH52_06060	MW2509	NCTC8325_02635	dihydroorotate dehydrogenase	-3.64319	6.41698e-07
AMK46_09690	CH52_06045	MW2512	NCTC8325_02638	3-demethylubiquinone-9 3-methyltransferase	-5.87887	2.20574e-08
AMK46_09725	CH52_06005	MW2519	NCTC8325_02644	2-dehydropantoate 2-reductase	-2.16381	4.23772e-06
AMK46_09920	CH52_05860	MW2550	NCTC8325_02674	tributyrin esterase	-2.407	1.0357e-05
AMK46_10240	CH52_05545	MW2611	NCTC8325_02737	damage-inducible protein DinB	-2.02715	3.56507e-05
AMK46_06750	CH52_07000	narG	NCTC8325_02440	nitrate reductase	-3.86481	6.54916e-05
AMK46_06755	CH52_07005	narH	NCTC8325_02439	nitrate reductase	-3.00784	0.000224375
AMK46_06795	CH52_07045	narK	NCTC8325_02430	nitrite extrusion protein	-5.29618	1.61354e-05
AMK46_05655	CH52_07565	narQ	NCTC8325_02322	formate dehydrogenase	-3.37894	2.7949e-07
AMK46_06735	CH52_06985	nasD	NCTC8325_02443	nitrite reductase	-2.97016	6.27466e-05
AMK46_06745	CH52_06995	nasF	NCTC8325_02441	uroporphyrin-III methyltransferase	-2.31845	0.00143611
AMK46_12085	CH52_03585	ndhF	NCTC8325_00372	NADH dehydrogenase	-5.72539	5.83414e-06
AMK46_08455	CH52_03150	nupC	NCTC8325_00463	nucleoside permease	-2.2196	1.2802e-05
AMK46_10805	CH52_12155	opp-2B	NCTC8325_01252	peptide ABC transporter permease	-2.75973	0.000324808
AMK46_09050	CH52_04690	oppB	NCTC8325_00150	Oligopeptide transport system permease protein	-2.19766	0.00145859
AMK46_10455	CH52_12320	opuD	NCTC8325_01219	choline transporter	-2.67267	9.47095e-06
AMK46_10235	CH52_05560	pcp	NCTC8325_02734	pyrrolidone-carboxylate peptidase	-2.17448	2.36436e-05
AMK46_01785	CH52_10480	ptaA	NCTC8325_01651	PTS glucose transporter subunit IIBC	-2.49888	8.40884e-06
AMK46_09420	CH52_06310	ptsG	NCTC8325_02583	PTS system glucose-specific IIABC component	-2.73118	8.24379e-06
AMK46_03445	CH52_09415	putP	NCTC8325_01942	proline:sodium symporter PutP	-2.13584	1.30909e-05
AMK46_11890	CH52_13075	pyrAA	NCTC8325_01065	carbamoyl phosphate synthase small subunit	-4.16961	2.78382e-05
AMK46_11885	CH52_13070	pyrAB	NCTC8325_01066	carbamoyl phosphate synthase large subunit	-2.64882	8.81085e-05
AMK46_11900	CH52_13085	pyrB	NCTC8325_01063	aspartate carbamoyltransferase	-2.52684	4.44141e-05
AMK46_11895	CH52_13080	pyrC	NCTC8325_01064	dihydroorotase	-4.72829	9.258e-06
AMK46_11875	CH52_13060	pyrE	NCTC8325_01068	orotate phosphoribosyltransferase	-3.65989	5.64487e-07
AMK46_11880	CH52_13065	pyrF	NCTC8325_01067	orotidine 5'-phosphate decarboxylase	-2.20236	7.5363e-05
AMK46_11905	CH52_13090	pyrP	NCTC8325_01062	uracil permease	-5.82406	5.22927e-07
AMK46_11910	CH52_13095	pyrR	NCTC8325_01061	phosphoribosyl transferase	-4.71876	2.69595e-07
AMK46_05005	CH52_11825	recU	NCTC8325_01319	Holliday junction resolvase	-2.34712	3.99835e-05
AMK46_07075	CH52_05455	rnpA	NCTC8325_02758	ribonuclease P protein component	-2.26537	0.000237991
AMK46_06840	CH52_07090	scrA	NCTC8325_02421	PTS system sucrose-specific IIBC component	-2.55049	3.41852e-06
AMK46_12945	CH52_01055	spsA	NCTC8325_00823	signal peptidase I	-2.81237	2.09735e-06
AMK46_00405	CH52_02570	tagG	NCTC8325_00590	teichoic acid ABC transporter permease	-2.6197	3.98294e-06
AMK46_04020	CH52_10870	tgt	NCTC8325_01571	queuine tRNA-ribosyltransferase	-2.33031	0.000136719
AMK46_01095	CH52_01710	truncated-SA	#N/A	hypothetical protein	-2.50683	0.000101352
AMK46_04745	CH52_11590	xerD	NCTC8325_01431	recombinase XerD	-2.70136	1.03672e-06
AMK46_08560	CH52_04240	#N/A	NCTC8325_00241	Uncharacterised protein	-4.26709	1.00295e-07
AMK46_06915	#N/A	#N/A	#N/A	ABC transporter permease	-2.01598	0.000325804
AMK46_07925	#N/A	#N/A	#N/A	alpha/beta hydrolase	-2.21584	6.54916e-05
AMK46_01235	#N/A	#N/A	#N/A	ATP synthase	-2.25827	1.63133e-05
AMK46_01510	#N/A	#N/A	#N/A	CAAX protease	-2.51156	1.65363e-05
AMK46_06730	#N/A	#N/A	#N/A	cobalamin biosynthesis protein CbiX	-5.10016	1.73629e-05
AMK46_06140	#N/A	#N/A	#N/A	fatty acid desaturase	-2.91313	8.90514e-06
AMK46_06920	#N/A	#N/A	#N/A	glycosyl transferase family 2	-2.33432	0.0010432
AMK46_11300	#N/A	#N/A	#N/A	lipase	-2.99286	0.000313683
AMK46_06030	#N/A	#N/A	#N/A	multidrug MFS transporter	-3.56896	3.7822e-06
AMK46_06045	#N/A	#N/A	#N/A	transposase	-4.71578	4.64232e-06
AMK46_09060	#N/A	#N/A	NCTC8325_00146	hypothetical protein	-2.82563	2.93124e-06
AMK46_11685	#N/A	#N/A	#N/A	hypothetical protein	-5.93855	4.65197e-07
AMK46_05905	#N/A	#N/A	#N/A	hypothetical protein	-2.69945	2.7042e-06
AMK46_02525	#N/A	#N/A	#N/A	hypothetical protein	-5.15239	2.91077e-06
AMK46_12070	#N/A	#N/A	#N/A	hypothetical protein	-3.28357	4.3156e-06
AMK46_02065	#N/A	#N/A	#N/A	hypothetical protein	-2.46137	8.02421e-06
AMK46_02510	#N/A	#N/A	#N/A	hypothetical protein	-2.2294	1.20785e-05
AMK46_09975	#N/A	#N/A	#N/A	hypothetical protein	-3.01675	1.7282e-05
AMK46_08580	#N/A	#N/A	#N/A	hypothetical protein	-2.54444	2.36436e-05
AMK46_03270	#N/A	#N/A	#N/A	hypothetical protein	-3.21459	2.56329e-05
AMK46_09595	#N/A	#N/A	#N/A	hypothetical protein	-3.54645	2.81979e-05
AMK46_10910	#N/A	#N/A	#N/A	hypothetical protein	-3.53988	3.62041e-05
AMK46_13290	#N/A	#N/A	#N/A	hypothetical protein	-2.62721	3.86739e-05
AMK46_05085	#N/A	#N/A	#N/A	hypothetical protein	-2.56275	0.000161245
AMK46_08200	#N/A	#N/A	#N/A	hypothetical protein	-2.2957	0.00018351
AMK46_03785	#N/A	#N/A	#N/A	hypothetical protein	-2.2074	0.000256696
AMK46_08855	#N/A	#N/A	#N/A	hypothetical protein	-2.26128	0.000569695
AMK46_01385	#N/A	#N/A	#N/A	hypothetical protein	-2.18367	0.00466155
